# Supplementary material for: Linking ATP and allosteric sites to achieve superadditive binding with bivalent EGFR kinase inhibitors
Source: Commun Chem. 2024 Feb 20;7:38. doi: 10.1038/s42004-024-01108-3 (PMC10879502; doi:10.1038/s42004-024-01108-3)
Supplement: Supplementary file 5 — Supplementary Data 2 [file 42004_2024_1108_MOESM5_ESM.xlsx]

## Sheet: LR
	[Inhibitor] (nM)	1 (percent inhibition)			[Inhibitor] (nM)	2 (percent inhibition)			3 (percent inhibition)
	10	9.70097	11.3003	7.17356	0.1	0.555051	-0.679558	0.456176	-0.36669	-0.0533649	0.0857458
	4.0869	19.2499	21.1403	18.1141	0.040869	0.894263	0.796077	0.249976	-0.0265159	0.236152	0.359883
	1.67028	39.3334	35.6619	42.5285	0.0167028	1.8844	2.44791	1.93414	1.01382	1.32558	1.45322
	0.682626	67.9024	72.804	66.3838	0.00682626	4.27603	4.21388	5.71253	2.90845	2.60121	3.24376
	0.278983	83.016	79.0347	82.7253	0.00278983	8.55226	7.54712	9.14042	4.89406	4.65259	5.05176
	0.114018	94.5391	93.7834	96.3599	0.00114018	13.5204	13.8465	13.4716	10.4916	15.2128	9.96643
	0.0465979	97.2234	100.175	96.179	0.000465979	22.7432	22.8219	19.2364	16.0357	14.609	15.0885
	0.0190441	99.3509	97.1538	100.927	0.000190441	39.1448	42.9211	48.2767	42.4211	38.7326	34.4076
	0.00778314	94.6033	98.75	96.9342	7.78e-05	71.0091	67.1785	70.7545	67.3987	61.5086	65.7664
	0.00318089	102.994	102.618	98.7905	3.18e-05	90.3361	95.914	90.2743	90.8105	88.7009	86.7309
	0.0013	101.869	100.722	102.923	1.3e-05	93.4642	92.1765	100.167	96.9107	90.5159	95.3514

## Sheet: LRTM
	[Inhibitor] (nM)	1 (percent inhibition)			[Inhibitor] (nM)	2 (percent inhibition)			3 (percent inhibition)
	10	50.1703	54.2316	46.3138	0.1	0.494386	0.153783	0.341594	-0.343441	0.195056	-0.845049
	4.0869	80.0503	70.5601	63.7099	0.040869	0.991003	1.57715	0.499837	-0.0796637	0.0859639	0.117548
	1.67028	85.8285	86.0463	85.6824	0.0167028	2.16065	2.17832	2.35672	0.264938	0.897357	0.829547
	0.682626	92.1708	94.6618	94.2503	0.00682626	3.37134	3.83055	4.05428	2.40201	2.44794	2.27576
	0.278983	97.857	95.8141	94.8513	0.00278983	5.04586	3.92189	5.26754	3.11741	3.28462	2.62351
	0.114018	101.336	99.8449	98.4905	0.00114018	5.68536	5.90076	5.74565	4.04727	3.39271	3.43176
	0.0465979	94.4997	101.592	99.6143	0.000465979	8.11088	8.03836	10.0341	5.62537	5.16488	4.62506
	0.0190441	94.1477	101.015	102.271	0.000190441	15.7656	19.1113	19.2468	16.3391	13.4967	12.8891
	0.00778314	99.7547	100.874	96.8824	7.78e-05	40.0742	41.3573	42.9171	36.1958	33.6958	34.129
	0.00318089	99.7064	99.2338	96.1705	3.18e-05	73.8198	73.1419	84.4567	75.6799	76.259	69.3391
	0.0013	94.9554	99.5561	98.2141	1.3e-05	83.3779	90.1926	86.8287	89.0059	81.0804	80.3475

## Sheet: LRTMCS
	[Inhibitor] (nM)	1 (percent inhibition)			[Inhibitor] (nM)	2 (percent inhibition)			3 (percent inhibition)
	10	9.70097	11.3003	7.17356	0.1	0.555051	-0.679558	0.456176	-0.36669	-0.0533649	0.0857458
	4.0869	19.2499	21.1403	18.1141	0.040869	0.894263	0.796077	0.249976	-0.0265159	0.236152	0.359883
	1.67028	39.3334	35.6619	42.5285	0.0167028	1.8844	2.44791	1.93414	1.01382	1.32558	1.45322
	0.682626	67.9024	72.804	66.3838	0.00682626	4.27603	4.21388	5.71253	2.90845	2.60121	3.24376
	0.278983	83.016	79.0347	82.7253	0.00278983	8.55226	7.54712	9.14042	4.89406	4.65259	5.05176
	0.114018	94.5391	93.7834	96.3599	0.00114018	13.5204	13.8465	13.4716	10.4916	15.2128	9.96643
	0.0465979	97.2234	100.175	96.179	0.000465979	22.7432	22.8219	19.2364	16.0357	14.609	15.0885
	0.0190441	99.3509	97.1538	100.927	0.000190441	39.1448	42.9211	48.2767	42.4211	38.7326	34.4076
	0.00778314	94.6033	98.75	96.9342	7.78e-05	71.0091	67.1785	70.7545	67.3987	61.5086	65.7664
	0.00318089	102.994	102.618	98.7905	3.18e-05	90.3361	95.914	90.2743	90.8105	88.7009	86.7309
	0.0013	101.869	100.722	102.923	1.3e-05	93.4642	92.1765	100.167	96.9107	90.5159	95.3514
