# Supplementary material for: Linking ATP and allosteric sites to achieve superadditive binding with bivalent EGFR kinase inhibitors
Source: Commun Chem. 2024 Feb 20;7:38. doi: 10.1038/s42004-024-01108-3 (PMC10879502; doi:10.1038/s42004-024-01108-3)
Supplement: Supplementary file 6 — Supplementary Data 3 [file 42004_2024_1108_MOESM6_ESM.txt]

REMARK   3
REMARK   3 REFINEMENT.
REMARK   3   PROGRAM     : PHENIX (1.19.2_4158: ???)
REMARK   3   AUTHORS     : Adams,Afonine,Bunkoczi,Burnley,Chen,Dar,Davis,
REMARK   3               : Draizen,Echols,Gildea,Gros,Grosse-Kunstleve,Headd,
REMARK   3               : Hintze,Hung,Ioerger,Liebschner,McCoy,McKee,Moriarty,
REMARK   3               : Oeffner,Poon,Read,Richardson,Richardson,Sacchettini,
REMARK   3               : Sauter,Sobolev,Storoni,Terwilliger,Williams,Zwart
REMARK   3
REMARK   3  X-RAY DATA.
REMARK   3  
REMARK   3  REFINEMENT TARGET : ML
REMARK   3  
REMARK   3  DATA USED IN REFINEMENT.
REMARK   3   RESOLUTION RANGE HIGH (ANGSTROMS) : 2.09    
REMARK   3   RESOLUTION RANGE LOW  (ANGSTROMS) : 65.80   
REMARK   3   MIN(FOBS/SIGMA_FOBS)              : 1.36  
REMARK   3   COMPLETENESS FOR RANGE        (%) : 99.32 
REMARK   3   NUMBER OF REFLECTIONS             : 73374     
REMARK   3   NUMBER OF REFLECTIONS (NON-ANOMALOUS) : 73374     
REMARK   3  
REMARK   3  FIT TO DATA USED IN REFINEMENT.
REMARK   3   R VALUE     (WORKING + TEST SET) : 0.1907
REMARK   3   R VALUE            (WORKING SET) : 0.1897
REMARK   3   FREE R VALUE                     : 0.2261
REMARK   3   FREE R VALUE TEST SET SIZE   (%) : 2.72  
REMARK   3   FREE R VALUE TEST SET COUNT      : 1999      
REMARK   3  
REMARK   3  FIT TO DATA USED IN REFINEMENT (IN BINS).
REMARK   3   BIN  RESOLUTION RANGE  COMPL.    NWORK NFREE   RWORK  RFREE  CCWORK CCFREE
REMARK   3     1   65.80 -    5.05    1.00     5244   147  0.1751 0.1855   0.930  0.909
REMARK   3     2    5.05 -    4.01    1.00     5159   145  0.1482 0.1821   0.938  0.898
REMARK   3     3    4.01 -    3.50    1.00     5144   143  0.1682 0.2098   0.921  0.886
REMARK   3     4    3.50 -    3.18    1.00     5156   144  0.1914 0.2174   0.901  0.863
REMARK   3     5    3.18 -    2.95    1.00     5120   144  0.2005 0.2351   0.893  0.845
REMARK   3     6    2.95 -    2.78    1.00     5108   143  0.2121 0.2587   0.878  0.806
REMARK   3     7    2.78 -    2.64    1.00     5129   144  0.2065 0.2544   0.890  0.823
REMARK   3     8    2.64 -    2.52    1.00     5130   143  0.2087 0.2524   0.884  0.836
REMARK   3     9    2.52 -    2.43    1.00     5082   143  0.2145 0.2614   0.863  0.789
REMARK   3    10    2.43 -    2.34    1.00     5110   144  0.2153 0.2777   0.868  0.800
REMARK   3    11    2.34 -    2.27    1.00     5144   143  0.2250 0.2700   0.866  0.757
REMARK   3    12    2.27 -    2.20    1.00     5078   143  0.2269 0.2653   0.857  0.826
REMARK   3    13    2.20 -    2.15    1.00     5099   142  0.2323 0.2897   0.843  0.735
REMARK   3    14    2.15 -    2.09    0.91     4672   131  0.2528 0.3222   0.799  0.657
REMARK   3  
REMARK   3  BULK SOLVENT MODELLING.
REMARK   3   METHOD USED        : FLAT BULK SOLVENT MODEL
REMARK   3   SOLVENT RADIUS     : 1.11    
REMARK   3   SHRINKAGE RADIUS   : 0.90    
REMARK   3   GRID STEP FACTOR   : 4.00    
REMARK   3  
REMARK   3  ERROR ESTIMATES.
REMARK   3   COORDINATE ERROR (MAXIMUM-LIKELIHOOD BASED)     : 0.25    
REMARK   3   PHASE ERROR (DEGREES, MAXIMUM-LIKELIHOOD BASED) : 23.04   
REMARK   3  
REMARK   3  STRUCTURE FACTORS CALCULATION ALGORITHM : FFT
REMARK   3  B VALUES.
REMARK   3   FROM WILSON PLOT           (A**2) : 30.78   
REMARK   3  
REMARK   3  GEOMETRY RESTRAINTS LIBRARY: GEOSTD + MONOMER LIBRARY + CDL V1.2
REMARK   3  DEVIATIONS FROM IDEAL VALUES.
REMARK   3    BOND      :  0.018   1.526   9776
REMARK   3    ANGLE     :  1.153  54.676  13271
REMARK   3    CHIRALITY :  0.059   0.380   1498
REMARK   3    PLANARITY :  0.010   0.240   1653
REMARK   3    DIHEDRAL  : 17.783 104.476   3632
REMARK   3    MIN NONBONDED DISTANCE : 1.714
REMARK   3  
REMARK   3  MOLPROBITY STATISTICS.
REMARK   3    ALL-ATOM CLASHSCORE : 5.94
REMARK   3    RAMACHANDRAN PLOT:
REMARK   3      OUTLIERS :  0.69 %
REMARK   3      ALLOWED  :  3.00 %
REMARK   3      FAVORED  : 96.31 %
REMARK   3    ROTAMER OUTLIERS :  1.98 %
REMARK   3    CBETA DEVIATIONS :  0.00 %
REMARK   3    PEPTIDE PLANE:
REMARK   3      CIS-PROLINE     : 0.00 %
REMARK   3      CIS-GENERAL     : 0.09 %
REMARK   3      TWISTED PROLINE : 0.00 %
REMARK   3      TWISTED GENERAL : 0.00 %
REMARK   3  
REMARK   3  RAMA-Z (RAMACHANDRAN PLOT Z-SCORE):
REMARK   3  INTERPRETATION: BAD |RAMA-Z| > 3; SUSPICIOUS 2 < |RAMA-Z| < 3; GOOD |RAMA-Z| < 2.
REMARK   3  SCORES FOR WHOLE/HELIX/SHEET/LOOP ARE SCALED INDEPENDENTLY;
REMARK   3  THEREFORE, THE VALUES ARE NOT RELATED IN A SIMPLE MANNER.
REMARK   3    WHOLE: -1.23 (0.22), RESIDUES: 1172
REMARK   3    HELIX: -1.24 (0.19), RESIDUES: 492
REMARK   3    SHEET: -0.93 (0.37), RESIDUES: 153
REMARK   3    LOOP : -0.09 (0.27), RESIDUES: 527
REMARK   3  
REMARK   3                  min    max   mean <Bi,j>   iso aniso
REMARK   3     Overall:   12.57 105.37  35.99   3.91  9901     0
REMARK   3     Protein:   12.57 105.37  35.96   3.91  9429     0
REMARK   3     Water:     21.59  80.48  36.39    N/A   335     0
REMARK   3     Other:     24.38  58.98  36.76    N/A   137     0
REMARK   3     Chain  A:  15.70  89.17  37.56    N/A  2359     0
REMARK   3     Chain  C:  18.54 105.37  38.92    N/A  2305     0
REMARK   3     Chain  B:  12.57  83.44  32.74    N/A  2428     0
REMARK   3     Chain  E:  32.06  35.76  33.84    N/A     3     0
REMARK   3     Chain  D:  14.94  93.31  34.77    N/A  2337     0
REMARK   3     Chain  G:  29.68  58.98  39.98    N/A    31     0
REMARK   3     Chain  F:  24.38  41.82  33.31    N/A    31     0
REMARK   3     Chain  I:  26.59  48.23  33.66    N/A    41     0
REMARK   3     Chain  H:  32.33  53.45  41.36    N/A    31     0
REMARK   3     Chain  S:  21.59  80.48  36.39    N/A   335     0
REMARK   3     Histogram:
REMARK   3         Values      Number of atoms
REMARK   3      12.57 - 21.85       601
REMARK   3      21.85 - 31.13      3455
REMARK   3      31.13 - 40.41      3072
REMARK   3      40.41 - 49.69      1544
REMARK   3      49.69 - 58.97       686
REMARK   3      58.97 - 68.25       332
REMARK   3      68.25 - 77.53       135
REMARK   3      77.53 - 86.81        49
REMARK   3      86.81 - 96.09        18
REMARK   3      96.09 - 105.37        9
REMARK   3  
REMARK   3
CRYST1   72.370  103.224   87.140  90.00 101.48  90.00 P 1 21 1
SCALE1      0.013818  0.000000  0.002806        0.00000
SCALE2      0.000000  0.009688  0.000000        0.00000
SCALE3      0.000000  0.000000  0.011710        0.00000
ATOM      1  N   GLN D 701      12.415  26.182  19.066  1.00 51.66      A    N
ATOM      2  CA  GLN D 701      13.038  24.961  18.555  1.00 53.02      A    C
ATOM      3  C   GLN D 701      12.079  24.095  17.726  1.00 47.63      A    C
ATOM      4  O   GLN D 701      10.864  24.111  17.927  1.00 45.28      A    O
ATOM      5  CB  GLN D 701      13.607  24.115  19.703  1.00 48.69      A    C
ATOM      6  CG  GLN D 701      15.134  24.037  19.733  1.00 51.51      A    C
ATOM      7  CD  GLN D 701      15.671  22.843  18.949  1.00 55.05      A    C
ATOM      8  OE1 GLN D 701      15.579  22.801  17.721  1.00 47.56      A    O
ATOM      9  NE2 GLN D 701      16.244  21.875  19.656  1.00 49.50      A    N
ATOM     10  N   ALA D 702      12.663  23.321  16.807  1.00 45.97      A    N
ATOM     11  CA  ALA D 702      11.940  22.370  15.972  1.00 46.28      A    C
ATOM     12  C   ALA D 702      11.417  21.162  16.738  1.00 41.55      A    C
ATOM     13  O   ALA D 702      10.786  20.290  16.123  1.00 41.66      A    O
ATOM     14  CB  ALA D 702      12.838  21.884  14.834  1.00 41.52      A    C
ATOM     15  N   LEU D 703      11.655  21.061  18.044  1.00 42.28      A    N
ATOM     16  CA  LEU D 703      11.140  19.918  18.781  1.00 33.94      A    C
ATOM     17  C   LEU D 703       9.722  20.120  19.298  1.00 32.92      A    C
ATOM     18  O   LEU D 703       9.114  19.150  19.754  1.00 33.44      A    O
ATOM     19  CB  LEU D 703      12.071  19.562  19.946  1.00 36.58      A    C
ATOM     20  CG  LEU D 703      13.435  19.025  19.496  1.00 39.87      A    C
ATOM     21  CD1 LEU D 703      14.487  19.139  20.598  1.00 40.93      A    C
ATOM     22  CD2 LEU D 703      13.322  17.584  18.983  1.00 39.89      A    C
ATOM     23  N   LEU D 704       9.173  21.335  19.234  1.00 31.97      A    N
ATOM     24  CA  LEU D 704       7.795  21.594  19.640  1.00 31.08      A    C
ATOM     25  C   LEU D 704       6.991  22.030  18.425  1.00 33.98      A    C
ATOM     26  O   LEU D 704       7.327  23.032  17.786  1.00 39.27      A    O
ATOM     27  CB  LEU D 704       7.718  22.667  20.728  1.00 30.35      A    C
ATOM     28  CG  LEU D 704       6.310  22.940  21.293  1.00 31.42      A    C
ATOM     29  CD1 LEU D 704       5.743  21.761  22.096  1.00 26.22      A    C
ATOM     30  CD2 LEU D 704       6.318  24.186  22.152  1.00 34.82      A    C
ATOM     31  N   ARG D 705       5.926  21.292  18.126  1.00 30.07      A    N
ATOM     32  CA  ARG D 705       5.026  21.580  17.015  1.00 31.23      A    C
ATOM     33  C   ARG D 705       3.843  22.405  17.511  1.00 35.42      A    C
ATOM     34  O   ARG D 705       3.126  21.977  18.419  1.00 33.47      A    O
ATOM     35  CB  ARG D 705       4.534  20.258  16.419  1.00 37.08      A    C
ATOM     36  CG  ARG D 705       3.441  20.340  15.346  1.00 40.10      A    C
ATOM     37  CD  ARG D 705       3.966  20.868  14.049  1.00 41.22      A    C
ATOM     38  NE  ARG D 705       3.521  20.092  12.886  1.00 43.28      A    N
ATOM     39  CZ  ARG D 705       2.265  19.901  12.498  1.00 41.09      A    C
ATOM     40  NH1 ARG D 705       1.245  20.433  13.147  1.00 45.08      A    N
ATOM     41  NH2 ARG D 705       2.028  19.179  11.406  1.00 48.69      A    N
ATOM     42  N   ILE D 706       3.629  23.577  16.920  1.00 33.25      A    N
ATOM     43  CA  ILE D 706       2.452  24.385  17.233  1.00 41.57      A    C
ATOM     44  C   ILE D 706       1.298  23.928  16.351  1.00 41.10      A    C
ATOM     45  O   ILE D 706       1.353  24.064  15.127  1.00 38.30      A    O
ATOM     46  CB  ILE D 706       2.716  25.883  17.039  1.00 44.31      A    C
ATOM     47  CG1 ILE D 706       4.035  26.276  17.696  1.00 42.94      A    C
ATOM     48  CG2 ILE D 706       1.566  26.696  17.640  1.00 39.20      A    C
ATOM     49  CD1 ILE D 706       3.945  26.350  19.179  1.00 38.56      A    C
ATOM     50  N   LEU D 707       0.248  23.395  16.972  1.00 37.20      A    N
ATOM     51  CA  LEU D 707      -0.876  22.830  16.240  1.00 42.77      A    C
ATOM     52  C   LEU D 707      -1.988  23.858  16.071  1.00 39.80      A    C
ATOM     53  O   LEU D 707      -2.174  24.747  16.906  1.00 38.92      A    O
ATOM     54  CB  LEU D 707      -1.439  21.600  16.966  1.00 39.91      A    C
ATOM     55  CG  LEU D 707      -0.778  20.216  16.971  1.00 41.65      A    C
ATOM     56  CD1 LEU D 707      -0.652  19.652  15.587  1.00 45.20      A    C
ATOM     57  CD2 LEU D 707       0.585  20.247  17.654  1.00 41.24      A    C
ATOM     58  N   LYS D 708      -2.744  23.709  14.989  1.00 38.98      A    N
ATOM     59  CA  LYS D 708      -3.977  24.457  14.810  1.00 37.04      A    C
ATOM     60  C   LYS D 708      -5.136  23.660  15.379  1.00 39.02      A    C
ATOM     61  O   LYS D 708      -5.190  22.436  15.227  1.00 39.99      A    O
ATOM     62  CB  LYS D 708      -4.220  24.750  13.332  1.00 37.17      A    C
ATOM     63  CG  LYS D 708      -2.941  25.022  12.565  1.00 48.35      A    C
ATOM     64  CD  LYS D 708      -3.048  26.310  11.765  1.00 53.45      A    C
ATOM     65  CE  LYS D 708      -3.219  26.008  10.287  1.00 48.18      A    C
ATOM     66  NZ  LYS D 708      -4.604  25.556   9.979  1.00 55.98      A    N
ATOM     67  N   GLU D 709      -6.073  24.364  16.023  1.00 36.24      A    N
ATOM     68  CA  GLU D 709      -7.201  23.684  16.646  1.00 36.95      A    C
ATOM     69  C   GLU D 709      -7.992  22.857  15.632  1.00 39.76      A    C
ATOM     70  O   GLU D 709      -8.587  21.836  15.996  1.00 37.99      A    O
ATOM     71  CB  GLU D 709      -8.099  24.706  17.358  1.00 40.84      A    C
ATOM     72  N   THR D 710      -7.975  23.247  14.352  1.00 37.63      A    N
ATOM     73  CA  THR D 710      -8.679  22.486  13.323  1.00 37.11      A    C
ATOM     74  C   THR D 710      -7.995  21.170  12.985  1.00 38.16      A    C
ATOM     75  O   THR D 710      -8.603  20.340  12.301  1.00 36.43      A    O
ATOM     76  CB  THR D 710      -8.831  23.315  12.033  1.00 36.51      A    C
ATOM     77  OG1 THR D 710      -7.542  23.532  11.447  1.00 40.81      A    O
ATOM     78  CG2 THR D 710      -9.478  24.663  12.336  1.00 41.13      A    C
ATOM     79  N   GLU D 711      -6.762  20.957  13.458  1.00 38.10      A    N
ATOM     80  CA  GLU D 711      -5.956  19.790  13.118  1.00 39.13      A    C
ATOM     81  C   GLU D 711      -6.243  18.569  13.978  1.00 35.95      A    C
ATOM     82  O   GLU D 711      -5.762  17.480  13.648  1.00 34.59      A    O
ATOM     83  CB  GLU D 711      -4.473  20.114  13.280  1.00 39.68      A    C
ATOM     84  CG  GLU D 711      -3.697  20.247  12.001  1.00 46.97      A    C
ATOM     85  CD  GLU D 711      -2.225  20.441  12.301  1.00 46.58      A    C
ATOM     86  OE1 GLU D 711      -1.857  21.512  12.858  1.00 43.34      A    O
ATOM     87  OE2 GLU D 711      -1.450  19.501  12.014  1.00 46.94      A    O
ATOM     88  N   PHE D 712      -6.963  18.719  15.087  1.00 29.65      A    N
ATOM     89  CA  PHE D 712      -7.151  17.589  15.991  1.00 33.18      A    C
ATOM     90  C   PHE D 712      -8.498  17.693  16.691  1.00 33.51      A    C
ATOM     91  O   PHE D 712      -9.099  18.765  16.771  1.00 33.25      A    O
ATOM     92  CB  PHE D 712      -6.013  17.488  17.020  1.00 27.29      A    C
ATOM     93  CG  PHE D 712      -5.928  18.650  17.947  1.00 33.32      A    C
ATOM     94  CD1 PHE D 712      -5.354  19.843  17.534  1.00 35.55      A    C
ATOM     95  CD2 PHE D 712      -6.397  18.551  19.259  1.00 34.25      A    C
ATOM     96  CE1 PHE D 712      -5.264  20.939  18.404  1.00 36.99      A    C
ATOM     97  CE2 PHE D 712      -6.306  19.642  20.134  1.00 35.35      A    C
ATOM     98  CZ  PHE D 712      -5.739  20.835  19.704  1.00 38.30      A    C
ATOM     99  N   LYS D 713      -8.968  16.546  17.182  1.00 27.86      A    N
ATOM    100  CA  LYS D 713     -10.257  16.431  17.842  1.00 28.20      A    C
ATOM    101  C   LYS D 713     -10.132  15.511  19.050  1.00 30.61      A    C
ATOM    102  O   LYS D 713      -9.308  14.591  19.070  1.00 27.84      A    O
ATOM    103  CB  LYS D 713     -11.346  15.881  16.899  1.00 30.10      A    C
ATOM    104  CG  LYS D 713     -11.479  16.604  15.577  1.00 36.14      A    C
ATOM    105  CD  LYS D 713     -12.315  17.883  15.732  1.00 43.66      A    C
ATOM    106  CE  LYS D 713     -12.457  18.644  14.398  1.00 45.69      A    C
ATOM    107  NZ  LYS D 713     -11.308  19.593  14.198  1.00 46.89      A    N
ATOM    108  N   LYS D 714     -10.976  15.762  20.045  1.00 26.31      A    N
ATOM    109  CA  LYS D 714     -11.060  14.940  21.245  1.00 28.33      A    C
ATOM    110  C   LYS D 714     -12.101  13.849  21.043  1.00 27.36      A    C
ATOM    111  O   LYS D 714     -13.197  14.126  20.543  1.00 25.59      A    O
ATOM    112  CB  LYS D 714     -11.431  15.812  22.440  1.00 28.95      A    C
ATOM    113  CG  LYS D 714     -10.272  16.652  22.904  1.00 31.37      A    C
ATOM    114  CD  LYS D 714     -10.637  18.103  23.080  1.00 38.12      A    C
ATOM    115  CE  LYS D 714     -11.465  18.320  24.316  1.00 42.06      A    C
ATOM    116  NZ  LYS D 714     -11.261  19.700  24.877  1.00 48.67      A    N
ATOM    117  N   ILE D 715     -11.766  12.615  21.381  1.00 20.42      A    N
ATOM    118  CA  ILE D 715     -12.680  11.488  21.136  1.00 27.43      A    C
ATOM    119  C   ILE D 715     -13.067  10.669  22.366  1.00 26.28      A    C
ATOM    120  O   ILE D 715     -13.977   9.880  22.296  1.00 25.88      A    O
ATOM    121  CB  ILE D 715     -12.146  10.554  20.014  1.00 25.50      A    C
ATOM    122  CG1 ILE D 715     -10.939   9.754  20.482  1.00 35.16      A    C
ATOM    123  CG2 ILE D 715     -11.820  11.356  18.763  1.00 25.02      A    C
ATOM    124  CD1 ILE D 715     -10.603   8.613  19.548  1.00 35.36      A    C
ATOM    125  N   LYS D 716     -12.385  10.879  23.473  1.00 25.20      A    N
ATOM    126  CA  LYS D 716     -12.667  10.187  24.712  1.00 24.34      A    C
ATOM    127  C   LYS D 716     -11.904  10.784  25.884  1.00 31.62      A    C
ATOM    128  O   LYS D 716     -10.769  11.183  25.725  1.00 27.75      A    O
ATOM    129  CB  LYS D 716     -12.326   8.718  24.616  1.00 27.42      A    C
ATOM    130  CG  LYS D 716     -12.612   7.918  25.866  1.00 33.55      A    C
ATOM    131  CD  LYS D 716     -12.582   6.430  25.573  1.00 39.50      A    C
ATOM    132  CE  LYS D 716     -11.588   5.719  26.467  1.00 47.50      A    C
ATOM    133  NZ  LYS D 716     -12.249   4.759  27.387  1.00 43.70      A    N
ATOM    134  N   VAL D 717     -12.531  10.842  27.041  1.00 23.78      A    N
ATOM    135  CA  VAL D 717     -11.864  11.313  28.256  1.00 30.23      A    C
ATOM    136  C   VAL D 717     -11.128  10.151  28.905  1.00 24.87      A    C
ATOM    137  O   VAL D 717     -11.681   9.060  29.059  1.00 30.01      A    O
ATOM    138  CB  VAL D 717     -12.868  11.938  29.241  1.00 34.22      A    C
ATOM    139  CG1 VAL D 717     -12.173  12.237  30.544  1.00 32.37      A    C
ATOM    140  CG2 VAL D 717     -13.481  13.199  28.650  1.00 30.17      A    C
ATOM    141  N   LEU D 718      -9.870  10.376  29.284  1.00 28.90      A    N
ATOM    142  CA  LEU D 718      -9.044   9.318  29.850  1.00 29.11      A    C
ATOM    143  C   LEU D 718      -8.872   9.432  31.361  1.00 30.96      A    C
ATOM    144  O   LEU D 718      -8.647   8.412  32.023  1.00 36.51      A    O
ATOM    145  CB  LEU D 718      -7.661   9.310  29.170  1.00 30.32      A    C
ATOM    146  CG  LEU D 718      -7.583   8.857  27.703  1.00 27.98      A    C
ATOM    147  CD1 LEU D 718      -6.123   8.797  27.208  1.00 24.15      A    C
ATOM    148  CD2 LEU D 718      -8.279   7.508  27.489  1.00 29.23      A    C
ATOM    149  N   GLY D 719      -8.999  10.629  31.908  1.00 30.58      A    N
ATOM    150  CA  GLY D 719      -8.899  10.859  33.334  1.00 31.39      A    C
ATOM    151  C   GLY D 719      -8.595  12.321  33.548  1.00 34.24      A    C
ATOM    152  O   GLY D 719      -8.460  13.085  32.596  1.00 34.30      A    O
ATOM    153  N   SER D 720      -8.481  12.695  34.823  1.00 35.05      A    N
ATOM    154  CA  SER D 720      -8.132  14.058  35.200  1.00 41.25      A    C
ATOM    155  C   SER D 720      -7.225  14.056  36.424  1.00 45.73      A    C
ATOM    156  O   SER D 720      -7.189  13.102  37.207  1.00 47.42      A    O
ATOM    157  CB  SER D 720      -9.357  14.927  35.505  1.00 36.71      A    C
ATOM    158  OG  SER D 720     -10.054  15.242  34.320  1.00 50.08      A    O
ATOM    159  N   GLY D 721      -6.493  15.148  36.580  1.00 40.67      A    N
ATOM    160  CA  GLY D 721      -5.599  15.286  37.704  1.00 42.77      A    C
ATOM    161  C   GLY D 721      -5.598  16.702  38.229  1.00 45.71      A    C
ATOM    162  O   GLY D 721      -6.554  17.453  38.007  1.00 41.14      A    O
ATOM    163  N   ALA D 722      -4.515  17.081  38.914  1.00 40.06      A    N
ATOM    164  CA  ALA D 722      -4.427  18.411  39.497  1.00 43.82      A    C
ATOM    165  C   ALA D 722      -4.334  19.504  38.445  1.00 44.08      A    C
ATOM    166  O   ALA D 722      -4.704  20.648  38.723  1.00 51.39      A    O
ATOM    167  CB  ALA D 722      -3.221  18.490  40.440  1.00 44.15      A    C
ATOM    168  N   PHE D 723      -3.869  19.190  37.242  1.00 49.12      A    N
ATOM    169  CA  PHE D 723      -3.583  20.231  36.272  1.00 46.66      A    C
ATOM    170  C   PHE D 723      -4.508  20.235  35.063  1.00 47.33      A    C
ATOM    171  O   PHE D 723      -4.554  21.243  34.352  1.00 54.45      A    O
ATOM    172  CB  PHE D 723      -2.124  20.126  35.804  1.00 54.79      A    C
ATOM    173  N   GLY D 724      -5.250  19.168  34.804  1.00 48.21      A    N
ATOM    174  CA  GLY D 724      -6.130  19.196  33.655  1.00 39.84      A    C
ATOM    175  C   GLY D 724      -6.700  17.831  33.339  1.00 42.41      A    C
ATOM    176  O   GLY D 724      -6.523  16.862  34.090  1.00 40.83      A    O
ATOM    177  N   THR D 725      -7.440  17.802  32.219  1.00 37.54      A    N
ATOM    178  CA  THR D 725      -8.052  16.606  31.654  1.00 34.35      A    C
ATOM    179  C   THR D 725      -7.157  16.035  30.570  1.00 32.63      A    C
ATOM    180  O   THR D 725      -6.658  16.773  29.718  1.00 34.60      A    O
ATOM    181  CB  THR D 725      -9.421  16.912  31.021  1.00 38.47      A    C
ATOM    182  OG1 THR D 725     -10.097  17.921  31.762  1.00 49.59      A    O
ATOM    183  CG2 THR D 725     -10.292  15.678  30.946  1.00 33.68      A    C
ATOM    184  N   VAL D 726      -7.004  14.714  30.578  1.00 31.08      A    N
ATOM    185  CA  VAL D 726      -6.336  14.001  29.501  1.00 28.39      A    C
ATOM    186  C   VAL D 726      -7.402  13.345  28.627  1.00 29.71      A    C
ATOM    187  O   VAL D 726      -8.310  12.657  29.131  1.00 24.06      A    O
ATOM    188  CB  VAL D 726      -5.341  12.973  30.053  1.00 29.47      A    C
ATOM    189  CG1 VAL D 726      -4.637  12.221  28.910  1.00 25.05      A    C
ATOM    190  CG2 VAL D 726      -4.337  13.681  30.929  1.00 33.49      A    C
ATOM    191  N   TYR D 727      -7.314  13.589  27.319  1.00 25.25      A    N
ATOM    192  CA  TYR D 727      -8.227  13.039  26.336  1.00 24.35      A    C
ATOM    193  C   TYR D 727      -7.460  12.134  25.385  1.00 28.59      A    C
ATOM    194  O   TYR D 727      -6.282  12.380  25.078  1.00 24.93      A    O
ATOM    195  CB  TYR D 727      -8.912  14.146  25.494  1.00 27.28      A    C
ATOM    196  CG  TYR D 727      -9.805  15.123  26.230  1.00 29.19      A    C
ATOM    197  CD1 TYR D 727      -9.288  16.268  26.820  1.00 35.77      A    C
ATOM    198  CD2 TYR D 727     -11.177  14.905  26.319  1.00 31.93      A    C
ATOM    199  CE1 TYR D 727     -10.118  17.172  27.482  1.00 35.01      A    C
ATOM    200  CE2 TYR D 727     -12.006  15.797  26.975  1.00 35.66      A    C
ATOM    201  CZ  TYR D 727     -11.472  16.926  27.555  1.00 38.95      A    C
ATOM    202  OH  TYR D 727     -12.308  17.815  28.207  1.00 49.32      A    O
ATOM    203  N   LYS D 728      -8.124  11.076  24.925  1.00 21.54      A    N
ATOM    204  CA  LYS D 728      -7.743  10.460  23.667  1.00 25.77      A    C
ATOM    205  C   LYS D 728      -8.220  11.356  22.536  1.00 30.37      A    C
ATOM    206  O   LYS D 728      -9.362  11.833  22.548  1.00 25.88      A    O
ATOM    207  CB  LYS D 728      -8.337   9.063  23.512  1.00 28.11      A    C
ATOM    208  CG  LYS D 728      -7.817   8.333  22.271  1.00 27.91      A    C
ATOM    209  CD  LYS D 728      -8.649   7.093  22.026  1.00 35.89      A    C
ATOM    210  CE  LYS D 728      -7.855   5.974  21.376  1.00 35.03      A    C
ATOM    211  NZ  LYS D 728      -8.307   5.676  19.989  1.00 41.42      A    N
ATOM    212  N   GLY D 729      -7.337  11.605  21.562  1.00 25.24      A    N
ATOM    213  CA  GLY D 729      -7.662  12.475  20.460  1.00 24.09      A    C
ATOM    214  C   GLY D 729      -7.223  11.862  19.144  1.00 24.81      A    C
ATOM    215  O   GLY D 729      -6.597  10.795  19.100  1.00 22.87      A    O
ATOM    216  N   LEU D 730      -7.553  12.566  18.073  1.00 22.67      A    N
ATOM    217  CA  LEU D 730      -7.182  12.164  16.720  1.00 25.23      A    C
ATOM    218  C   LEU D 730      -6.557  13.350  16.010  1.00 28.43      A    C
ATOM    219  O   LEU D 730      -7.158  14.428  15.950  1.00 28.08      A    O
ATOM    220  CB  LEU D 730      -8.396  11.657  15.926  1.00 27.39      A    C
ATOM    221  CG  LEU D 730      -9.093  10.351  16.331  1.00 27.89      A    C
ATOM    222  CD1 LEU D 730     -10.282  10.071  15.408  1.00 23.86      A    C
ATOM    223  CD2 LEU D 730      -8.116   9.184  16.274  1.00 27.35      A    C
ATOM    224  N   TRP D 731      -5.356  13.146  15.481  1.00 27.50      A    N
ATOM    225  CA  TRP D 731      -4.663  14.148  14.693  1.00 27.50      A    C
ATOM    226  C   TRP D 731      -4.913  13.876  13.212  1.00 29.78      A    C
ATOM    227  O   TRP D 731      -4.707  12.755  12.733  1.00 28.36      A    O
ATOM    228  CB  TRP D 731      -3.169  14.133  15.007  1.00 25.27      A    C
ATOM    229  CG  TRP D 731      -2.375  15.021  14.115  1.00 28.87      A    C
ATOM    230  CD1 TRP D 731      -2.556  16.359  13.930  1.00 28.10      A    C
ATOM    231  CD2 TRP D 731      -1.262  14.645  13.296  1.00 26.25      A    C
ATOM    232  NE1 TRP D 731      -1.634  16.841  13.039  1.00 30.77      A    N
ATOM    233  CE2 TRP D 731      -0.823  15.810  12.634  1.00 32.56      A    C
ATOM    234  CE3 TRP D 731      -0.590  13.439  13.060  1.00 30.48      A    C
ATOM    235  CZ2 TRP D 731       0.266  15.808  11.753  1.00 27.24      A    C
ATOM    236  CZ3 TRP D 731       0.497  13.436  12.180  1.00 30.63      A    C
ATOM    237  CH2 TRP D 731       0.908  14.616  11.539  1.00 29.98      A    C
ATOM    238  N   ILE D 732      -5.399  14.887  12.506  1.00 30.02      A    N
ATOM    239  CA  ILE D 732      -5.628  14.765  11.071  1.00 31.60      A    C
ATOM    240  C   ILE D 732      -4.638  15.673  10.353  1.00 32.03      A    C
ATOM    241  O   ILE D 732      -4.833  16.898  10.312  1.00 35.01      A    O
ATOM    242  CB  ILE D 732      -7.096  15.057  10.716  1.00 35.83      A    C
ATOM    243  CG1 ILE D 732      -7.272  15.197   9.202  1.00 37.09      A    C
ATOM    244  CG2 ILE D 732      -7.623  16.272  11.486  1.00 43.16      A    C
ATOM    245  CD1 ILE D 732      -6.757  14.021   8.398  1.00 37.02      A    C
ATOM    246  N   PRO D 733      -3.546  15.117   9.816  1.00 27.05      A    N
ATOM    247  CA  PRO D 733      -2.605  15.939   9.048  1.00 33.44      A    C
ATOM    248  C   PRO D 733      -3.353  16.630   7.914  1.00 35.53      A    C
ATOM    249  O   PRO D 733      -4.269  16.061   7.317  1.00 34.91      A    O
ATOM    250  CB  PRO D 733      -1.578  14.920   8.524  1.00 31.78      A    C
ATOM    251  CG  PRO D 733      -1.758  13.691   9.364  1.00 35.61      A    C
ATOM    252  CD  PRO D 733      -3.242  13.683   9.687  1.00 29.07      A    C
ATOM    253  N   GLU D 734      -3.022  17.894   7.684  1.00 37.67      A    N
ATOM    254  CA  GLU D 734      -3.762  18.671   6.703  1.00 38.85      A    C
ATOM    255  C   GLU D 734      -3.666  18.043   5.321  1.00 36.69      A    C
ATOM    256  O   GLU D 734      -2.582  17.680   4.859  1.00 33.58      A    O
ATOM    257  CB  GLU D 734      -3.237  20.100   6.655  1.00 46.71      A    C
ATOM    258  CG  GLU D 734      -3.066  20.717   8.010  1.00 52.42      A    C
ATOM    259  CD  GLU D 734      -3.324  22.194   7.986  1.00 61.82      A    C
ATOM    260  OE1 GLU D 734      -4.108  22.637   7.116  1.00 63.95      A    O
ATOM    261  OE2 GLU D 734      -2.750  22.907   8.836  1.00 64.61      A    O
ATOM    262  N   GLY D 735      -4.818  17.913   4.665  1.00 42.17      A    N
ATOM    263  CA  GLY D 735      -4.836  17.373   3.320  1.00 41.07      A    C
ATOM    264  C   GLY D 735      -4.593  15.889   3.265  1.00 42.04      A    C
ATOM    265  O   GLY D 735      -4.312  15.357   2.195  1.00 40.60      A    O
ATOM    266  N   GLU D 736      -4.676  15.201   4.396  1.00 33.12      A    N
ATOM    267  CA  GLU D 736      -4.614  13.753   4.402  1.00 31.11      A    C
ATOM    268  C   GLU D 736      -5.956  13.203   4.865  1.00 37.37      A    C
ATOM    269  O   GLU D 736      -6.820  13.942   5.339  1.00 41.01      A    O
ATOM    270  CB  GLU D 736      -3.462  13.262   5.286  1.00 30.96      A    C
ATOM    271  CG  GLU D 736      -2.105  13.823   4.887  1.00 29.53      A    C
ATOM    272  CD  GLU D 736      -1.561  13.156   3.629  1.00 34.33      A    C
ATOM    273  OE1 GLU D 736      -2.240  12.248   3.089  1.00 36.10      A    O
ATOM    274  OE2 GLU D 736      -0.454  13.527   3.181  1.00 30.47      A    O
ATOM    275  N   LYS D 737      -6.157  11.897   4.701  1.00 37.46      A    N
ATOM    276  CA  LYS D 737      -7.404  11.287   5.152  1.00 41.24      A    C
ATOM    277  C   LYS D 737      -7.227  10.412   6.383  1.00 38.64      A    C
ATOM    278  O   LYS D 737      -8.195   9.785   6.810  1.00 47.45      A    O
ATOM    279  CB  LYS D 737      -8.035  10.436   4.044  1.00 43.16      A    C
ATOM    280  CG  LYS D 737      -7.062   9.486   3.374  1.00 47.93      A    C
ATOM    281  CD  LYS D 737      -7.786   8.515   2.463  1.00 49.95      A    C
ATOM    282  CE  LYS D 737      -8.630   9.256   1.469  1.00 49.33      A    C
ATOM    283  NZ  LYS D 737      -7.945   9.365   0.151  1.00 57.93      A    N
ATOM    284  N   VAL D 738      -6.007  10.329   6.943  1.00 37.22      A    N
ATOM    285  CA  VAL D 738      -5.710   9.446   8.063  1.00 32.60      A    C
ATOM    286  C   VAL D 738      -6.063  10.130   9.384  1.00 28.81      A    C
ATOM    287  O   VAL D 738      -5.978  11.355   9.527  1.00 28.80      A    O
ATOM    288  CB  VAL D 738      -4.224   9.028   8.035  1.00 28.11      A    C
ATOM    289  CG1 VAL D 738      -3.930   8.219   6.788  1.00 29.95      A    C
ATOM    290  CG2 VAL D 738      -3.323  10.267   8.104  1.00 25.95      A    C
ATOM    291  N   LYS D 739      -6.416   9.330  10.379  1.00 24.58      A    N
ATOM    292  CA  LYS D 739      -6.692   9.837  11.716  1.00 28.76      A    C
ATOM    293  C   LYS D 739      -5.737   9.157  12.682  1.00 27.05      A    C
ATOM    294  O   LYS D 739      -5.824   7.940  12.878  1.00 28.90      A    O
ATOM    295  CB  LYS D 739      -8.151   9.590  12.100  1.00 27.42      A    C
ATOM    296  CG  LYS D 739      -9.193  10.165  11.115  1.00 27.55      A    C
ATOM    297  CD  LYS D 739     -10.526   9.421  11.285  1.00 42.73      A    C
ATOM    298  CE  LYS D 739     -11.722  10.371  11.359  1.00 39.38      A    C
ATOM    299  NZ  LYS D 739     -12.229  10.761  10.035  1.00 47.29      A    N
ATOM    300  N   ILE D 740      -4.819   9.928  13.260  1.00 26.84      A    N
ATOM    301  CA  ILE D 740      -3.712   9.388  14.055  1.00 24.30      A    C
ATOM    302  C   ILE D 740      -4.011   9.593  15.538  1.00 23.22      A    C
ATOM    303  O   ILE D 740      -4.066  10.743  15.989  1.00 21.30      A    O
ATOM    304  CB  ILE D 740      -2.374  10.038  13.680  1.00 24.00      A    C
ATOM    305  CG1 ILE D 740      -2.197  10.007  12.162  1.00 33.40      A    C
ATOM    306  CG2 ILE D 740      -1.200   9.341  14.417  1.00 26.84      A    C
ATOM    307  CD1 ILE D 740      -1.750   8.656  11.640  1.00 26.05      A    C
ATOM    308  N   PRO D 741      -4.130   8.528  16.330  1.00 23.66      A    N
ATOM    309  CA  PRO D 741      -4.436   8.686  17.759  1.00 27.15      A    C
ATOM    310  C   PRO D 741      -3.325   9.407  18.514  1.00 26.50      A    C
ATOM    311  O   PRO D 741      -2.139   9.081  18.389  1.00 27.68      A    O
ATOM    312  CB  PRO D 741      -4.592   7.243  18.244  1.00 26.18      A    C
ATOM    313  CG  PRO D 741      -4.975   6.478  17.002  1.00 26.57      A    C
ATOM    314  CD  PRO D 741      -4.201   7.120  15.902  1.00 26.26      A    C
ATOM    315  N   VAL D 742      -3.715  10.409  19.294  1.00 20.97      A    N
ATOM    316  CA  VAL D 742      -2.794  11.119  20.166  1.00 22.17      A    C
ATOM    317  C   VAL D 742      -3.434  11.193  21.546  1.00 26.87      A    C
ATOM    318  O   VAL D 742      -4.628  10.918  21.719  1.00 24.18      A    O
ATOM    319  CB  VAL D 742      -2.464  12.539  19.650  1.00 24.65      A    C
ATOM    320  CG1 VAL D 742      -1.785  12.489  18.278  1.00 22.34      A    C
ATOM    321  CG2 VAL D 742      -3.727  13.372  19.575  1.00 23.69      A    C
ATOM    322  N   ALA D 743      -2.625  11.572  22.531  1.00 21.80      A    N
ATOM    323  CA  ALA D 743      -3.112  11.990  23.838  1.00 23.66      A    C
ATOM    324  C   ALA D 743      -3.050  13.508  23.906  1.00 24.01      A    C
ATOM    325  O   ALA D 743      -2.085  14.114  23.436  1.00 23.86      A    O
ATOM    326  CB  ALA D 743      -2.278  11.374  24.971  1.00 21.38      A    C
ATOM    327  N   ILE D 744      -4.080  14.120  24.472  1.00 19.06      A    N
ATOM    328  CA  ILE D 744      -4.159  15.567  24.646  1.00 24.32      A    C
ATOM    329  C   ILE D 744      -4.394  15.855  26.125  1.00 26.43      A    C
ATOM    330  O   ILE D 744      -5.311  15.289  26.733  1.00 24.86      A    O
ATOM    331  CB  ILE D 744      -5.297  16.194  23.816  1.00 21.97      A    C
ATOM    332  CG1 ILE D 744      -5.231  15.792  22.343  1.00 22.57      A    C
ATOM    333  CG2 ILE D 744      -5.366  17.724  24.033  1.00 23.59      A    C
ATOM    334  CD1 ILE D 744      -6.614  15.821  21.669  1.00 31.70      A    C
ATOM    335  N   LYS D 745      -3.608  16.749  26.691  1.00 25.04      A    N
ATOM    336  CA  LYS D 745      -3.859  17.219  28.048  1.00 30.81      A    C
ATOM    337  C   LYS D 745      -4.327  18.664  27.952  1.00 33.98      A    C
ATOM    338  O   LYS D 745      -3.544  19.555  27.597  1.00 31.16      A    O
ATOM    339  CB  LYS D 745      -2.635  17.081  28.947  1.00 28.75      A    C
ATOM    340  CG  LYS D 745      -2.827  17.782  30.291  1.00 37.69      A    C
ATOM    341  CD  LYS D 745      -1.768  17.435  31.336  1.00 41.74      A    C
ATOM    342  CE  LYS D 745      -2.316  16.460  32.373  1.00 45.20      A    C
ATOM    343  NZ  LYS D 745      -1.245  15.780  33.169  1.00 40.67      A    N
ATOM    344  N   GLU D 746      -5.617  18.876  28.215  1.00 32.40      A    N
ATOM    345  CA  GLU D 746      -6.183  20.214  28.269  1.00 36.25      A    C
ATOM    346  C   GLU D 746      -5.945  20.748  29.674  1.00 40.21      A    C
ATOM    347  O   GLU D 746      -6.273  20.079  30.658  1.00 42.39      A    O
ATOM    348  CB  GLU D 746      -7.674  20.171  27.927  1.00 39.72      A    C
ATOM    349  CG  GLU D 746      -8.309  21.531  27.623  1.00 48.57      A    C
ATOM    350  CD  GLU D 746      -9.793  21.425  27.294  1.00 51.79      A    C
ATOM    351  OE1 GLU D 746     -10.467  20.550  27.884  1.00 51.82      A    O
ATOM    352  OE2 GLU D 746     -10.294  22.213  26.456  1.00 55.49      A    O
ATOM    353  N   LEU D 747      -5.324  21.906  29.788  1.00 41.22      A    N
ATOM    354  CA  LEU D 747      -5.133  22.368  31.147  1.00 48.98      A    C
ATOM    355  C   LEU D 747      -6.391  23.065  31.653  1.00 47.17      A    C
ATOM    356  O   LEU D 747      -7.288  23.425  30.887  1.00 52.43      A    O
ATOM    357  CB  LEU D 747      -3.906  23.277  31.251  1.00 51.15      A    C
ATOM    358  CG  LEU D 747      -2.638  22.515  30.870  1.00 47.46      A    C
ATOM    359  CD1 LEU D 747      -1.437  23.426  30.875  1.00 46.52      A    C
ATOM    360  CD2 LEU D 747      -2.429  21.324  31.802  1.00 43.33      A    C
ATOM    361  N   ARG D 748      -6.479  23.189  32.968  1.00 51.10      A    N
ATOM    362  CA  ARG D 748      -7.575  23.911  33.592  1.00 59.26      A    C
ATOM    363  C   ARG D 748      -7.156  25.353  33.840  1.00 63.05      A    C
ATOM    364  O   ARG D 748      -5.967  25.676  33.884  1.00 66.84      A    O
ATOM    365  CB  ARG D 748      -8.000  23.239  34.898  1.00 56.28      A    C
ATOM    366  N   GLU D 749      -8.159  26.217  34.003  1.00 69.47      A    N
ATOM    367  CA  GLU D 749      -7.988  27.669  34.041  1.00 68.44      A    C
ATOM    368  C   GLU D 749      -7.609  28.176  32.655  1.00 76.53      A    C
ATOM    369  O   GLU D 749      -6.596  27.765  32.073  1.00 72.50      A    O
ATOM    370  CB  GLU D 749      -6.947  28.103  35.088  1.00 64.36      A    C
ATOM    371  N   ALA D 750      -8.439  29.059  32.109  1.00 77.00      A    N
ATOM    372  CA  ALA D 750      -8.161  29.639  30.804  1.00 73.25      A    C
ATOM    373  C   ALA D 750      -6.972  30.582  30.913  1.00 74.71      A    C
ATOM    374  O   ALA D 750      -6.897  31.394  31.840  1.00 74.76      A    O
ATOM    375  CB  ALA D 750      -9.389  30.381  30.280  1.00 69.88      A    C
ATOM    376  N   THR D 751      -6.031  30.471  29.977  1.00 70.13      A    N
ATOM    377  CA  THR D 751      -4.880  31.360  30.006  1.00 71.06      A    C
ATOM    378  C   THR D 751      -5.220  32.630  29.229  1.00 67.75      A    C
ATOM    379  O   THR D 751      -5.202  32.654  27.998  1.00 65.25      A    O
ATOM    380  CB  THR D 751      -3.605  30.689  29.442  1.00 65.68      A    C
ATOM    381  OG1 THR D 751      -3.826  30.247  28.090  1.00 67.46      A    O
ATOM    382  CG2 THR D 751      -3.224  29.502  30.312  1.00 62.34      A    C
ATOM    383  N   PRO D 753      -2.462  34.087  27.514  1.00 59.77      A    N
ATOM    384  CA  PRO D 753      -2.407  35.329  26.741  1.00 62.01      A    C
ATOM    385  C   PRO D 753      -0.985  35.904  26.802  1.00 63.43      A    C
ATOM    386  O   PRO D 753      -0.194  35.687  25.887  1.00 59.66      A    O
ATOM    387  CB  PRO D 753      -3.428  36.219  27.465  1.00 56.92      A    C
ATOM    388  CG  PRO D 753      -3.492  35.644  28.918  1.00 59.84      A    C
ATOM    389  CD  PRO D 753      -2.644  34.371  28.943  1.00 62.99      A    C
ATOM    390  N   LYS D 754      -0.670  36.608  27.892  1.00 64.32      A    N
ATOM    391  CA  LYS D 754       0.726  36.887  28.224  1.00 63.35      A    C
ATOM    392  C   LYS D 754       1.383  35.639  28.783  1.00 57.76      A    C
ATOM    393  O   LYS D 754       2.509  35.295  28.408  1.00 65.96      A    O
ATOM    394  CB  LYS D 754       0.824  38.014  29.240  1.00 57.79      A    C
ATOM    395  CG  LYS D 754       0.038  39.232  28.906  1.00 57.86      A    C
ATOM    396  CD  LYS D 754       0.304  40.317  29.936  1.00 53.57      A    C
ATOM    397  CE  LYS D 754       1.601  40.104  30.690  1.00 49.34      A    C
ATOM    398  NZ  LYS D 754       1.545  40.836  31.978  1.00 43.95      A    N
ATOM    399  N   ALA D 755       0.697  34.973  29.712  1.00 61.23      A    N
ATOM    400  CA  ALA D 755       1.107  33.688  30.247  1.00 61.43      A    C
ATOM    401  C   ALA D 755       1.628  32.792  29.131  1.00 61.83      A    C
ATOM    402  O   ALA D 755       2.645  32.112  29.291  1.00 63.46      A    O
ATOM    403  CB  ALA D 755      -0.069  33.028  30.968  1.00 52.69      A    C
ATOM    404  N   ASN D 756       0.949  32.830  27.982  1.00 61.66      A    N
ATOM    405  CA  ASN D 756       1.228  31.891  26.901  1.00 59.34      A    C
ATOM    406  C   ASN D 756       2.684  31.946  26.438  1.00 60.52      A    C
ATOM    407  O   ASN D 756       3.241  30.916  26.034  1.00 57.68      A    O
ATOM    408  CB  ASN D 756       0.269  32.146  25.739  1.00 59.06      A    C
ATOM    409  CG  ASN D 756      -1.102  31.499  25.958  1.00 59.73      A    C
ATOM    410  OD1 ASN D 756      -1.393  30.986  27.043  1.00 64.38      A    O
ATOM    411  ND2 ASN D 756      -1.948  31.520  24.925  1.00 59.83      A    N
ATOM    412  N   LYS D 757       3.328  33.114  26.502  1.00 60.89      A    N
ATOM    413  CA  LYS D 757       4.768  33.163  26.247  1.00 59.40      A    C
ATOM    414  C   LYS D 757       5.522  32.286  27.244  1.00 60.40      A    C
ATOM    415  O   LYS D 757       6.318  31.422  26.857  1.00 59.05      A    O
ATOM    416  CB  LYS D 757       5.261  34.608  26.311  1.00 58.90      A    C
ATOM    417  N   GLU D 758       5.262  32.488  28.541  1.00 61.72      A    N
ATOM    418  CA  GLU D 758       5.919  31.705  29.584  1.00 60.64      A    C
ATOM    419  C   GLU D 758       5.608  30.216  29.464  1.00 53.50      A    C
ATOM    420  O   GLU D 758       6.486  29.375  29.686  1.00 48.77      A    O
ATOM    421  CB  GLU D 758       5.489  32.214  30.955  1.00 63.59      A    C
ATOM    422  CG  GLU D 758       6.555  32.123  32.007  1.00 70.28      A    C
ATOM    423  CD  GLU D 758       6.342  33.139  33.106  1.00 82.93      A    C
ATOM    424  OE1 GLU D 758       5.304  33.053  33.796  1.00 84.04      A    O
ATOM    425  OE2 GLU D 758       7.199  34.035  33.263  1.00 88.31      A    O
ATOM    426  N   ILE D 759       4.352  29.870  29.171  1.00 50.00      A    N
ATOM    427  CA  ILE D 759       4.007  28.470  28.933  1.00 50.81      A    C
ATOM    428  C   ILE D 759       4.847  27.891  27.799  1.00 46.67      A    C
ATOM    429  O   ILE D 759       5.400  26.790  27.918  1.00 41.68      A    O
ATOM    430  CB  ILE D 759       2.499  28.307  28.664  1.00 46.94      A    C
ATOM    431  CG1 ILE D 759       1.662  28.793  29.857  1.00 49.42      A    C
ATOM    432  CG2 ILE D 759       2.162  26.870  28.307  1.00 49.73      A    C
ATOM    433  CD1 ILE D 759       0.489  29.678  29.496  1.00 53.67      A    C
ATOM    434  N   LEU D 760       4.965  28.627  26.688  1.00 47.01      A    N
ATOM    435  CA  LEU D 760       5.742  28.138  25.550  1.00 45.08      A    C
ATOM    436  C   LEU D 760       7.190  27.906  25.937  1.00 41.25      A    C
ATOM    437  O   LEU D 760       7.779  26.879  25.588  1.00 43.68      A    O
ATOM    438  CB  LEU D 760       5.648  29.122  24.383  1.00 44.12      A    C
ATOM    439  CG  LEU D 760       4.479  28.882  23.431  1.00 45.77      A    C
ATOM    440  CD1 LEU D 760       4.375  29.993  22.400  1.00 51.70      A    C
ATOM    441  CD2 LEU D 760       4.658  27.545  22.741  1.00 44.83      A    C
ATOM    442  N   ASP D 761       7.785  28.858  26.651  1.00 43.62      A    N
ATOM    443  CA  ASP D 761       9.187  28.724  27.030  1.00 44.35      A    C
ATOM    444  C   ASP D 761       9.401  27.450  27.828  1.00 42.16      A    C
ATOM    445  O   ASP D 761      10.420  26.768  27.676  1.00 41.74      A    O
ATOM    446  CB  ASP D 761       9.628  29.952  27.834  1.00 52.88      A    C
ATOM    447  CG  ASP D 761       9.425  31.260  27.074  1.00 55.18      A    C
ATOM    448  OD1 ASP D 761       9.664  31.290  25.844  1.00 55.47      A    O
ATOM    449  OD2 ASP D 761       9.012  32.253  27.712  1.00 58.37      A    O
ATOM    450  N   GLU D 762       8.441  27.111  28.680  1.00 42.28      A    N
ATOM    451  CA  GLU D 762       8.517  25.860  29.412  1.00 42.61      A    C
ATOM    452  C   GLU D 762       8.155  24.678  28.515  1.00 36.23      A    C
ATOM    453  O   GLU D 762       8.729  23.591  28.652  1.00 34.51      A    O
ATOM    454  CB  GLU D 762       7.594  25.939  30.629  1.00 40.83      A    C
ATOM    455  CG  GLU D 762       8.310  25.775  31.947  1.00 52.63      A    C
ATOM    456  CD  GLU D 762       8.338  24.336  32.416  1.00 56.17      A    C
ATOM    457  OE1 GLU D 762       7.380  23.947  33.122  1.00 57.83      A    O
ATOM    458  OE2 GLU D 762       9.297  23.595  32.076  1.00 51.44      A    O
ATOM    459  N   ALA D 763       7.218  24.874  27.590  1.00 33.54      A    N
ATOM    460  CA  ALA D 763       6.896  23.824  26.629  1.00 30.03      A    C
ATOM    461  C   ALA D 763       8.118  23.431  25.810  1.00 33.63      A    C
ATOM    462  O   ALA D 763       8.362  22.240  25.586  1.00 31.12      A    O
ATOM    463  CB  ALA D 763       5.765  24.275  25.715  1.00 30.67      A    C
ATOM    464  N   TYR D 764       8.914  24.412  25.370  1.00 32.38      A    N
ATOM    465  CA  TYR D 764      10.120  24.075  24.616  1.00 35.30      A    C
ATOM    466  C   TYR D 764      11.057  23.186  25.430  1.00 32.01      A    C
ATOM    467  O   TYR D 764      11.639  22.238  24.893  1.00 30.63      A    O
ATOM    468  CB  TYR D 764      10.832  25.342  24.152  1.00 35.77      A    C
ATOM    469  CG  TYR D 764      10.136  26.006  22.990  1.00 35.04      A    C
ATOM    470  CD1 TYR D 764       9.999  25.348  21.777  1.00 36.36      A    C
ATOM    471  CD2 TYR D 764       9.605  27.285  23.111  1.00 41.97      A    C
ATOM    472  CE1 TYR D 764       9.353  25.953  20.701  1.00 44.40      A    C
ATOM    473  CE2 TYR D 764       8.951  27.902  22.036  1.00 43.12      A    C
ATOM    474  CZ  TYR D 764       8.830  27.229  20.841  1.00 40.77      A    C
ATOM    475  OH  TYR D 764       8.189  27.822  19.775  1.00 53.15      A    O
ATOM    476  N   VAL D 765      11.164  23.437  26.738  1.00 29.58      A    N
ATOM    477  CA  VAL D 765      11.968  22.578  27.610  1.00 32.65      A    C
ATOM    478  C   VAL D 765      11.376  21.177  27.666  1.00 30.91      A    C
ATOM    479  O   VAL D 765      12.081  20.172  27.502  1.00 30.02      A    O
ATOM    480  CB  VAL D 765      12.067  23.199  29.014  1.00 36.11      A    C
ATOM    481  CG1 VAL D 765      12.689  22.207  30.005  1.00 34.54      A    C
ATOM    482  CG2 VAL D 765      12.869  24.504  28.966  1.00 38.06      A    C
ATOM    483  N   MET D 766      10.066  21.100  27.906  1.00 29.83      A    N
ATOM    484  CA  MET D 766       9.363  19.824  27.979  1.00 30.29      A    C
ATOM    485  C   MET D 766       9.517  19.038  26.685  1.00 27.41      A    C
ATOM    486  O   MET D 766       9.642  17.808  26.700  1.00 28.12      A    O
ATOM    487  CB  MET D 766       7.895  20.098  28.273  1.00 28.46      A    C
ATOM    488  CG  MET D 766       7.595  20.355  29.733  1.00 34.56      A    C
ATOM    489  SD  MET D 766       6.017  21.228  29.850  1.00 36.38      A    S
ATOM    490  CE  MET D 766       4.851  19.868  29.801  1.00 36.41      A    C
ATOM    491  N   ALA D 767       9.525  19.738  25.554  1.00 25.66      A    N
ATOM    492  CA  ALA D 767       9.689  19.092  24.265  1.00 26.08      A    C
ATOM    493  C   ALA D 767      11.130  18.693  23.976  1.00 28.43      A    C
ATOM    494  O   ALA D 767      11.371  18.002  22.982  1.00 26.63      A    O
ATOM    495  CB  ALA D 767       9.184  20.014  23.152  1.00 26.68      A    C
ATOM    496  N   SER D 768      12.091  19.093  24.806  1.00 26.15      A    N
ATOM    497  CA  SER D 768      13.491  18.779  24.528  1.00 30.37      A    C
ATOM    498  C   SER D 768      13.997  17.534  25.241  1.00 32.26      A    C
ATOM    499  O   SER D 768      15.153  17.153  25.030  1.00 28.60      A    O
ATOM    500  CB  SER D 768      14.396  19.958  24.913  1.00 27.43      A    C
ATOM    501  OG  SER D 768      14.631  19.954  26.316  1.00 32.09      A    O
ATOM    502  N   VAL D 769      13.185  16.908  26.091  1.00 31.18      A    N
ATOM    503  CA  VAL D 769      13.653  15.726  26.808  1.00 29.30      A    C
ATOM    504  C   VAL D 769      13.775  14.564  25.821  1.00 31.84      A    C
ATOM    505  O   VAL D 769      12.838  14.254  25.078  1.00 33.26      A    O
ATOM    506  CB  VAL D 769      12.726  15.404  27.992  1.00 32.92      A    C
ATOM    507  CG1 VAL D 769      12.684  16.584  28.927  1.00 30.46      A    C
ATOM    508  CG2 VAL D 769      11.336  15.126  27.514  1.00 34.41      A    C
ATOM    509  N   ASP D 770      14.958  13.946  25.769  1.00 34.05      A    N
ATOM    510  CA  ASP D 770      15.247  12.865  24.819  1.00 30.93      A    C
ATOM    511  C   ASP D 770      15.865  11.690  25.573  1.00 29.87      A    C
ATOM    512  O   ASP D 770      17.087  11.589  25.747  1.00 30.05      A    O
ATOM    513  CB  ASP D 770      16.153  13.344  23.683  1.00 27.01      A    C
ATOM    514  CG  ASP D 770      16.385  12.273  22.634  1.00 35.76      A    C
ATOM    515  OD1 ASP D 770      15.577  11.318  22.551  1.00 35.99      A    O
ATOM    516  OD2 ASP D 770      17.363  12.406  21.864  1.00 47.11      A    O
ATOM    517  N   ASN D 771      15.002  10.783  26.012  1.00 24.06      A    N
ATOM    518  CA  ASN D 771      15.441   9.647  26.802  1.00 21.45      A    C
ATOM    519  C   ASN D 771      14.350   8.595  26.687  1.00 25.80      A    C
ATOM    520  O   ASN D 771      13.163   8.956  26.668  1.00 19.22      A    O
ATOM    521  CB  ASN D 771      15.676  10.070  28.252  1.00 24.88      A    C
ATOM    522  CG  ASN D 771      16.095   8.923  29.135  1.00 25.72      A    C
ATOM    523  OD1 ASN D 771      15.249   8.266  29.772  1.00 26.49      A    O
ATOM    524  ND2 ASN D 771      17.398   8.664  29.185  1.00 22.74      A    N
ATOM    525  N   PRO D 772      14.700   7.313  26.548  1.00 26.29      A    N
ATOM    526  CA  PRO D 772      13.673   6.277  26.366  1.00 26.93      A    C
ATOM    527  C   PRO D 772      12.734   6.113  27.558  1.00 24.79      A    C
ATOM    528  O   PRO D 772      11.696   5.464  27.411  1.00 24.41      A    O
ATOM    529  CB  PRO D 772      14.499   4.993  26.162  1.00 27.76      A    C
ATOM    530  CG  PRO D 772      15.860   5.441  25.860  1.00 32.07      A    C
ATOM    531  CD  PRO D 772      16.056   6.748  26.546  1.00 27.26      A    C
ATOM    532  N   HIS D 773      13.057   6.664  28.725  1.00 21.17      A    N
ATOM    533  CA  HIS D 773      12.203   6.490  29.892  1.00 20.51      A    C
ATOM    534  C   HIS D 773      11.608   7.796  30.389  1.00 26.44      A    C
ATOM    535  O   HIS D 773      11.187   7.861  31.549  1.00 22.55      A    O
ATOM    536  CB  HIS D 773      12.983   5.795  31.001  1.00 19.63      A    C
ATOM    537  CG  HIS D 773      13.526   4.478  30.552  1.00 23.49      A    C
ATOM    538  ND1 HIS D 773      14.862   4.279  30.279  1.00 24.81      A    N
ATOM    539  CD2 HIS D 773      12.897   3.329  30.218  1.00 22.06      A    C
ATOM    540  CE1 HIS D 773      15.041   3.045  29.843  1.00 25.57      A    C
ATOM    541  NE2 HIS D 773      13.866   2.445  29.805  1.00 28.78      A    N
ATOM    542  N   VAL D 774      11.539   8.830  29.542  1.00 20.70      A    N
ATOM    543  CA  VAL D 774      10.817  10.054  29.876  1.00 23.25      A    C
ATOM    544  C   VAL D 774       9.957  10.445  28.674  1.00 24.30      A    C
ATOM    545  O   VAL D 774      10.440  10.456  27.533  1.00 22.09      A    O
ATOM    546  CB  VAL D 774      11.754  11.219  30.262  1.00 19.75      A    C
ATOM    547  CG1 VAL D 774      10.935  12.403  30.740  1.00 19.94      A    C
ATOM    548  CG2 VAL D 774      12.727  10.803  31.368  1.00 23.41      A    C
ATOM    549  N   CYS D 775       8.687  10.754  28.927  1.00 18.29      A    N
ATOM    550  CA  CYS D 775       7.792  11.169  27.850  1.00 22.93      A    C
ATOM    551  C   CYS D 775       8.105  12.591  27.399  1.00 23.15      A    C
ATOM    552  O   CYS D 775       8.201  13.519  28.211  1.00 20.75      A    O
ATOM    553  CB  CYS D 775       6.341  11.098  28.300  1.00 23.21      A    C
ATOM    554  SG  CYS D 775       5.752   9.428  28.531  1.00 25.36      A    S
ATOM    555  N   ARG D 776       8.215  12.770  26.097  1.00 23.12      A    N
ATOM    556  CA  ARG D 776       8.492  14.075  25.513  1.00 22.81      A    C
ATOM    557  C   ARG D 776       7.179  14.730  25.089  1.00 23.04      A    C
ATOM    558  O   ARG D 776       6.333  14.083  24.461  1.00 22.23      A    O
ATOM    559  CB  ARG D 776       9.448  13.906  24.321  1.00 27.69      A    C
ATOM    560  CG  ARG D 776       9.796  15.154  23.563  1.00 27.85      A    C
ATOM    561  CD  ARG D 776      10.880  14.850  22.494  1.00 31.91      A    C
ATOM    562  NE  ARG D 776      10.331  14.626  21.161  1.00 27.01      A    N
ATOM    563  CZ  ARG D 776       9.749  15.562  20.424  1.00 30.40      A    C
ATOM    564  NH1 ARG D 776       9.564  16.791  20.886  1.00 28.77      A    N
ATOM    565  NH2 ARG D 776       9.348  15.259  19.190  1.00 29.62      A    N
ATOM    566  N   LEU D 777       7.002  16.001  25.451  1.00 20.35      A    N
ATOM    567  CA  LEU D 777       5.947  16.805  24.844  1.00 24.22      A    C
ATOM    568  C   LEU D 777       6.204  16.952  23.341  1.00 25.58      A    C
ATOM    569  O   LEU D 777       7.305  17.313  22.926  1.00 26.67      A    O
ATOM    570  CB  LEU D 777       5.892  18.182  25.509  1.00 22.98      A    C
ATOM    571  CG  LEU D 777       4.853  19.162  24.955  1.00 24.57      A    C
ATOM    572  CD1 LEU D 777       3.458  18.612  25.195  1.00 24.06      A    C
ATOM    573  CD2 LEU D 777       5.014  20.560  25.585  1.00 24.02      A    C
ATOM    574  N   LEU D 778       5.188  16.673  22.522  1.00 22.96      A    N
ATOM    575  CA  LEU D 778       5.337  16.717  21.069  1.00 26.67      A    C
ATOM    576  C   LEU D 778       4.802  17.995  20.447  1.00 28.83      A    C
ATOM    577  O   LEU D 778       5.364  18.479  19.456  1.00 28.72      A    O
ATOM    578  CB  LEU D 778       4.616  15.526  20.430  1.00 21.87      A    C
ATOM    579  CG  LEU D 778       5.051  14.158  20.945  1.00 23.65      A    C
ATOM    580  CD1 LEU D 778       4.359  13.046  20.162  1.00 26.58      A    C
ATOM    581  CD2 LEU D 778       6.575  13.983  20.900  1.00 26.85      A    C
ATOM    582  N   GLY D 779       3.728  18.543  21.001  1.00 28.07      A    N
ATOM    583  CA  GLY D 779       3.075  19.687  20.395  1.00 29.33      A    C
ATOM    584  C   GLY D 779       2.204  20.381  21.419  1.00 32.96      A    C
ATOM    585  O   GLY D 779       1.991  19.884  22.528  1.00 28.16      A    O
ATOM    586  N   ILE D 780       1.693  21.544  21.018  1.00 31.66      A    N
ATOM    587  CA  ILE D 780       0.916  22.416  21.888  1.00 25.66      A    C
ATOM    588  C   ILE D 780      -0.089  23.168  21.023  1.00 35.18      A    C
ATOM    589  O   ILE D 780       0.208  23.547  19.886  1.00 32.61      A    O
ATOM    590  CB  ILE D 780       1.834  23.384  22.669  1.00 28.91      A    C
ATOM    591  CG1 ILE D 780       1.047  24.198  23.696  1.00 31.59      A    C
ATOM    592  CG2 ILE D 780       2.573  24.312  21.727  1.00 31.19      A    C
ATOM    593  CD1 ILE D 780       1.939  24.818  24.739  1.00 36.88      A    C
ATOM    594  N   CYS D 781      -1.296  23.354  21.551  1.00 30.28      A    N
ATOM    595  CA  CYS D 781      -2.293  24.223  20.939  1.00 35.99      A    C
ATOM    596  C   CYS D 781      -2.687  25.284  21.955  1.00 41.51      A    C
ATOM    597  O   CYS D 781      -3.112  24.957  23.066  1.00 34.72      A    O
ATOM    598  CB  CYS D 781      -3.523  23.444  20.480  1.00 35.80      A    C
ATOM    599  SG  CYS D 781      -4.659  24.469  19.520  1.00 40.02      A    S
ATOM    600  N   LEU D 782      -2.530  26.548  21.576  1.00 45.35      A    N
ATOM    601  CA  LEU D 782      -2.718  27.673  22.484  1.00 51.61      A    C
ATOM    602  C   LEU D 782      -4.068  28.297  22.161  1.00 53.53      A    C
ATOM    603  O   LEU D 782      -4.181  29.123  21.254  1.00 55.88      A    O
ATOM    604  CB  LEU D 782      -1.574  28.672  22.343  1.00 50.00      A    C
ATOM    605  CG  LEU D 782      -0.269  28.178  22.981  1.00 46.63      A    C
ATOM    606  CD1 LEU D 782       0.915  28.348  22.039  1.00 52.93      A    C
ATOM    607  CD2 LEU D 782       0.019  28.846  24.295  1.00 51.77      A    C
ATOM    608  N   THR D 783      -5.102  27.859  22.879  1.00 59.00      A    N
ATOM    609  CA  THR D 783      -6.440  28.427  22.771  1.00 55.84      A    C
ATOM    610  C   THR D 783      -6.776  29.050  24.119  1.00 62.67      A    C
ATOM    611  O   THR D 783      -5.873  29.266  24.933  1.00 67.86      A    O
ATOM    612  CB  THR D 783      -7.454  27.351  22.355  1.00 60.40      A    C
ATOM    613  OG1 THR D 783      -8.526  27.279  23.308  1.00 65.35      A    O
ATOM    614  CG2 THR D 783      -6.779  25.978  22.247  1.00 56.60      A    C
ATOM    615  N   SER D 784      -8.054  29.358  24.377  1.00 64.02      A    N
ATOM    616  CA  SER D 784      -8.405  29.825  25.713  1.00 63.42      A    C
ATOM    617  C   SER D 784      -7.952  28.823  26.772  1.00 67.95      A    C
ATOM    618  O   SER D 784      -7.596  29.218  27.889  1.00 71.99      A    O
ATOM    619  CB  SER D 784      -9.910  30.086  25.812  1.00 60.99      A    C
ATOM    620  N   THR D 785      -7.921  27.536  26.427  1.00 61.27      A    N
ATOM    621  CA  THR D 785      -7.269  26.508  27.225  1.00 57.59      A    C
ATOM    622  C   THR D 785      -6.034  26.016  26.486  1.00 52.89      A    C
ATOM    623  O   THR D 785      -6.112  25.672  25.300  1.00 52.15      A    O
ATOM    624  CB  THR D 785      -8.201  25.332  27.488  1.00 57.17      A    C
ATOM    625  OG1 THR D 785      -8.607  24.769  26.231  1.00 63.71      A    O
ATOM    626  CG2 THR D 785      -9.410  25.776  28.288  1.00 59.33      A    C
ATOM    627  N   VAL D 786      -4.900  25.972  27.186  1.00 50.77      A    N
ATOM    628  CA  VAL D 786      -3.708  25.375  26.606  1.00 48.44      A    C
ATOM    629  C   VAL D 786      -3.911  23.869  26.490  1.00 47.95      A    C
ATOM    630  O   VAL D 786      -4.258  23.195  27.471  1.00 42.90      A    O
ATOM    631  CB  VAL D 786      -2.470  25.710  27.446  1.00 44.62      A    C
ATOM    632  CG1 VAL D 786      -1.221  25.287  26.713  1.00 49.70      A    C
ATOM    633  CG2 VAL D 786      -2.406  27.189  27.714  1.00 54.29      A    C
ATOM    634  N   GLN D 787      -3.699  23.337  25.283  1.00 42.07      A    N
ATOM    635  CA  GLN D 787      -3.795  21.907  25.006  1.00 39.65      A    C
ATOM    636  C   GLN D 787      -2.417  21.375  24.627  1.00 35.13      A    C
ATOM    637  O   GLN D 787      -1.801  21.878  23.681  1.00 34.97      A    O
ATOM    638  CB  GLN D 787      -4.796  21.647  23.884  1.00 30.79      A    C
ATOM    639  CG  GLN D 787      -6.231  21.754  24.342  1.00 41.81      A    C
ATOM    640  CD  GLN D 787      -7.190  21.712  23.193  1.00 45.59      A    C
ATOM    641  OE1 GLN D 787      -7.954  20.755  23.042  1.00 52.73      A    O
ATOM    642  NE2 GLN D 787      -7.152  22.740  22.353  1.00 49.42      A    N
ATOM    643  N   LEU D 788      -1.941  20.367  25.363  1.00 33.27      A    N
ATOM    644  CA  LEU D 788      -0.662  19.703  25.112  1.00 30.69      A    C
ATOM    645  C   LEU D 788      -0.877  18.371  24.398  1.00 30.68      A    C
ATOM    646  O   LEU D 788      -1.777  17.606  24.754  1.00 30.22      A    O
ATOM    647  CB  LEU D 788       0.086  19.438  26.423  1.00 26.19      A    C
ATOM    648  CG  LEU D 788       0.166  20.605  27.397  1.00 30.88      A    C
ATOM    649  CD1 LEU D 788       0.528  20.100  28.786  1.00 32.72      A    C
ATOM    650  CD2 LEU D 788       1.205  21.583  26.889  1.00 34.41      A    C
ATOM    651  N   ILE D 789      -0.033  18.070  23.416  1.00 26.14      A    N
ATOM    652  CA  ILE D 789      -0.188  16.853  22.631  1.00 24.87      A    C
ATOM    653  C   ILE D 789       1.037  15.972  22.854  1.00 25.21      A    C
ATOM    654  O   ILE D 789       2.175  16.436  22.716  1.00 25.10      A    O
ATOM    655  CB  ILE D 789      -0.403  17.163  21.136  1.00 28.54      A    C
ATOM    656  CG1 ILE D 789      -1.835  17.661  20.904  1.00 27.83      A    C
ATOM    657  CG2 ILE D 789      -0.145  15.919  20.283  1.00 26.49      A    C
ATOM    658  CD1 ILE D 789      -2.056  19.104  21.302  1.00 32.39      A    C
ATOM    659  N  AMET D 790       0.807  14.714  23.244  0.46 22.05      A    N
ATOM    660  CA AMET D 790       1.888  13.750  23.428  0.46 24.30      A    C
ATOM    661  C  AMET D 790       1.446  12.415  22.842  0.46 25.52      A    C
ATOM    662  O  AMET D 790       0.299  12.250  22.405  0.46 23.85      A    O
ATOM    663  CB AMET D 790       2.312  13.610  24.906  0.46 27.26      A    C
ATOM    664  CG AMET D 790       1.332  12.877  25.863  0.46 25.80      A    C
ATOM    665  SD AMET D 790       2.015  12.364  27.493  0.46 29.74      A    S
ATOM    666  CE AMET D 790       3.060  10.996  26.995  0.46 29.22      A    C
ATOM    667  N  BMET D 790       0.795  14.701  23.170  0.54 22.77      A    N
ATOM    668  CA BMET D 790       1.857  13.745  23.424  0.54 23.65      A    C
ATOM    669  C  BMET D 790       1.452  12.418  22.797  0.54 24.75      A    C
ATOM    670  O  BMET D 790       0.332  12.259  22.294  0.54 23.81      A    O
ATOM    671  CB BMET D 790       2.125  13.611  24.929  0.54 27.31      A    C
ATOM    672  CG BMET D 790       0.878  13.332  25.767  0.54 26.06      A    C
ATOM    673  SD BMET D 790       0.119  14.745  26.631  0.54 35.74      A    S
ATOM    674  CE BMET D 790      -1.191  13.867  27.489  0.54 25.02      A    C
ATOM    675  N   GLN D 791       2.372  11.459  22.817  1.00 24.01      A    N
ATOM    676  CA  GLN D 791       2.074  10.140  22.280  1.00 25.10      A    C
ATOM    677  C   GLN D 791       1.054   9.425  23.157  1.00 23.09      A    C
ATOM    678  O   GLN D 791       1.170   9.436  24.383  1.00 26.70      A    O
ATOM    679  CB  GLN D 791       3.348   9.306  22.174  1.00 26.10      A    C
ATOM    680  CG  GLN D 791       3.071   7.962  21.580  1.00 26.03      A    C
ATOM    681  CD  GLN D 791       4.322   7.197  21.255  1.00 39.25      A    C
ATOM    682  OE1 GLN D 791       5.310   7.230  22.004  1.00 38.11      A    O
ATOM    683  NE2 GLN D 791       4.297   6.500  20.122  1.00 38.56      A    N
ATOM    684  N   LEU D 792       0.043   8.817  22.531  1.00 23.47      A    N
ATOM    685  CA  LEU D 792      -0.967   8.078  23.283  1.00 24.12      A    C
ATOM    686  C   LEU D 792      -0.388   6.773  23.803  1.00 25.37      A    C
ATOM    687  O   LEU D 792       0.317   6.069  23.080  1.00 23.61      A    O
ATOM    688  CB  LEU D 792      -2.194   7.780  22.420  1.00 26.08      A    C
ATOM    689  CG  LEU D 792      -3.280   6.955  23.130  1.00 24.46      A    C
ATOM    690  CD1 LEU D 792      -3.825   7.691  24.342  1.00 22.26      A    C
ATOM    691  CD2 LEU D 792      -4.419   6.569  22.173  1.00 28.23      A    C
ATOM    692  N   MET D 793      -0.693   6.435  25.058  1.00 23.06      A    N
ATOM    693  CA  MET D 793      -0.184   5.207  25.664  1.00 24.24      A    C
ATOM    694  C   MET D 793      -1.339   4.296  26.050  1.00 26.62      A    C
ATOM    695  O   MET D 793      -1.865   4.376  27.174  1.00 23.23      A    O
ATOM    696  CB  MET D 793       0.697   5.530  26.861  1.00 26.52      A    C
ATOM    697  CG  MET D 793       1.936   4.756  26.788  1.00 32.55      A    C
ATOM    698  SD  MET D 793       3.058   5.748  25.841  1.00 39.56      A    S
ATOM    699  CE  MET D 793       2.991   7.179  26.912  1.00 31.93      A    C
ATOM    700  N   PRO D 794      -1.766   3.412  25.143  1.00 26.08      A    N
ATOM    701  CA  PRO D 794      -3.009   2.663  25.381  1.00 28.69      A    C
ATOM    702  C   PRO D 794      -2.970   1.793  26.623  1.00 28.46      A    C
ATOM    703  O   PRO D 794      -4.041   1.469  27.155  1.00 27.54      A    O
ATOM    704  CB  PRO D 794      -3.175   1.825  24.100  1.00 31.60      A    C
ATOM    705  CG  PRO D 794      -1.834   1.875  23.408  1.00 29.28      A    C
ATOM    706  CD  PRO D 794      -1.255   3.206  23.778  1.00 27.33      A    C
ATOM    707  N   PHE D 795      -1.787   1.428  27.133  1.00 23.52      A    N
ATOM    708  CA  PHE D 795      -1.778   0.681  28.383  1.00 23.01      A    C
ATOM    709  C   PHE D 795      -2.111   1.553  29.586  1.00 22.75      A    C
ATOM    710  O   PHE D 795      -2.460   1.015  30.638  1.00 26.76      A    O
ATOM    711  CB  PHE D 795      -0.422   0.022  28.591  1.00 24.84      A    C
ATOM    712  CG  PHE D 795      -0.269  -1.304  27.897  1.00 26.88      A    C
ATOM    713  CD1 PHE D 795      -0.895  -2.445  28.388  1.00 27.96      A    C
ATOM    714  CD2 PHE D 795       0.539  -1.421  26.772  1.00 26.22      A    C
ATOM    715  CE1 PHE D 795      -0.733  -3.666  27.774  1.00 27.76      A    C
ATOM    716  CE2 PHE D 795       0.704  -2.648  26.138  1.00 27.71      A    C
ATOM    717  CZ  PHE D 795       0.071  -3.770  26.637  1.00 31.18      A    C
ATOM    718  N   GLY D 796      -2.015   2.876  29.464  1.00 20.81      A    N
ATOM    719  CA  GLY D 796      -2.301   3.747  30.597  1.00 23.90      A    C
ATOM    720  C   GLY D 796      -1.126   3.821  31.558  1.00 21.66      A    C
ATOM    721  O   GLY D 796       0.017   3.540  31.200  1.00 25.11      A    O
ATOM    722  N   CYS D 797      -1.422   4.179  32.804  1.00 24.05      A    N
ATOM    723  CA  CYS D 797      -0.384   4.421  33.800  1.00 24.15      A    C
ATOM    724  C   CYS D 797       0.006   3.150  34.564  1.00 26.78      A    C
ATOM    725  O   CYS D 797      -0.748   2.173  34.643  1.00 23.66      A    O
ATOM    726  CB  CYS D 797      -0.817   5.503  34.785  1.00 26.18      A    C
ATOM    727  SG  CYS D 797      -2.148   5.016  35.956  1.00 28.75      A    S
ATOM    728  N   LEU D 798       1.216   3.181  35.144  1.00 20.87      A    N
ATOM    729  CA  LEU D 798       1.735   1.993  35.813  1.00 19.78      A    C
ATOM    730  C   LEU D 798       0.972   1.686  37.097  1.00 23.10      A    C
ATOM    731  O   LEU D 798       0.909   0.526  37.511  1.00 23.91      A    O
ATOM    732  CB  LEU D 798       3.234   2.167  36.092  1.00 19.85      A    C
ATOM    733  CG  LEU D 798       4.014   0.941  36.571  1.00 22.77      A    C
ATOM    734  CD1 LEU D 798       3.870  -0.264  35.623  1.00 20.32      A    C
ATOM    735  CD2 LEU D 798       5.474   1.319  36.772  1.00 20.07      A    C
ATOM    736  N   LEU D 799       0.384   2.698  37.733  1.00 23.90      A    N
ATOM    737  CA  LEU D 799      -0.402   2.459  38.941  1.00 22.59      A    C
ATOM    738  C   LEU D 799      -1.607   1.567  38.646  1.00 25.74      A    C
ATOM    739  O   LEU D 799      -1.819   0.547  39.317  1.00 24.46      A    O
ATOM    740  CB  LEU D 799      -0.853   3.786  39.552  1.00 21.21      A    C
ATOM    741  CG  LEU D 799      -1.700   3.661  40.831  1.00 25.39      A    C
ATOM    742  CD1 LEU D 799      -0.885   3.002  41.924  1.00 21.79      A    C
ATOM    743  CD2 LEU D 799      -2.202   4.994  41.304  1.00 21.36      A    C
ATOM    744  N   ASP D 800      -2.415   1.936  37.647  1.00 25.47      A    N
ATOM    745  CA  ASP D 800      -3.555   1.089  37.299  1.00 31.06      A    C
ATOM    746  C   ASP D 800      -3.075  -0.275  36.829  1.00 32.68      A    C
ATOM    747  O   ASP D 800      -3.679  -1.305  37.158  1.00 29.98      A    O
ATOM    748  CB  ASP D 800      -4.415   1.762  36.226  1.00 31.86      A    C
ATOM    749  CG  ASP D 800      -5.040   3.062  36.709  1.00 35.76      A    C
ATOM    750  OD1 ASP D 800      -5.131   3.247  37.934  1.00 38.38      A    O
ATOM    751  OD2 ASP D 800      -5.423   3.908  35.868  1.00 43.07      A    O
ATOM    752  N   TYR D 801      -1.949  -0.301  36.102  1.00 29.43      A    N
ATOM    753  CA  TYR D 801      -1.411  -1.562  35.609  1.00 24.86      A    C
ATOM    754  C   TYR D 801      -1.086  -2.526  36.753  1.00 28.62      A    C
ATOM    755  O   TYR D 801      -1.454  -3.705  36.702  1.00 30.38      A    O
ATOM    756  CB  TYR D 801      -0.184  -1.310  34.737  1.00 27.28      A    C
ATOM    757  CG  TYR D 801       0.229  -2.544  33.962  1.00 29.14      A    C
ATOM    758  CD1 TYR D 801      -0.386  -2.867  32.760  1.00 23.62      A    C
ATOM    759  CD2 TYR D 801       1.213  -3.403  34.452  1.00 26.54      A    C
ATOM    760  CE1 TYR D 801      -0.016  -4.005  32.049  1.00 26.98      A    C
ATOM    761  CE2 TYR D 801       1.586  -4.536  33.753  1.00 26.08      A    C
ATOM    762  CZ  TYR D 801       0.962  -4.834  32.553  1.00 27.16      A    C
ATOM    763  OH  TYR D 801       1.319  -5.963  31.851  1.00 28.26      A    O
ATOM    764  N   VAL D 802      -0.401  -2.056  37.799  1.00 25.97      A    N
ATOM    765  CA  VAL D 802      -0.053  -2.979  38.880  1.00 25.64      A    C
ATOM    766  C   VAL D 802      -1.310  -3.415  39.637  1.00 28.88      A    C
ATOM    767  O   VAL D 802      -1.431  -4.579  40.036  1.00 26.26      A    O
ATOM    768  CB  VAL D 802       1.006  -2.364  39.819  1.00 29.39      A    C
ATOM    769  CG1 VAL D 802       2.266  -2.032  39.041  1.00 31.66      A    C
ATOM    770  CG2 VAL D 802       0.473  -1.131  40.542  1.00 28.37      A    C
ATOM    771  N   ARG D 803      -2.284  -2.511  39.799  1.00 27.13      A    N
ATOM    772  CA  ARG D 803      -3.535  -2.889  40.453  1.00 27.17      A    C
ATOM    773  C   ARG D 803      -4.246  -3.995  39.685  1.00 31.88      A    C
ATOM    774  O   ARG D 803      -4.566  -5.049  40.248  1.00 34.13      A    O
ATOM    775  CB  ARG D 803      -4.444  -1.677  40.594  1.00 29.32      A    C
ATOM    776  CG  ARG D 803      -4.126  -0.861  41.844  1.00 29.70      A    C
ATOM    777  CD  ARG D 803      -4.517   0.593  41.663  1.00 33.87      A    C
ATOM    778  NE  ARG D 803      -4.260   1.384  42.861  1.00 30.92      A    N
ATOM    779  CZ  ARG D 803      -4.724   2.612  43.051  1.00 35.68      A    C
ATOM    780  NH1 ARG D 803      -5.520   3.194  42.163  1.00 31.39      A    N
ATOM    781  NH2 ARG D 803      -4.366   3.280  44.146  1.00 29.81      A    N
ATOM    782  N   GLU D 804      -4.454  -3.796  38.380  1.00 29.31      A    N
ATOM    783  CA  GLU D 804      -5.209  -4.764  37.592  1.00 33.52      A    C
ATOM    784  C   GLU D 804      -4.479  -6.092  37.457  1.00 34.09      A    C
ATOM    785  O   GLU D 804      -5.122  -7.134  37.297  1.00 37.71      A    O
ATOM    786  CB  GLU D 804      -5.506  -4.198  36.206  1.00 37.51      A    C
ATOM    787  CG  GLU D 804      -6.671  -3.224  36.184  1.00 48.98      A    C
ATOM    788  CD  GLU D 804      -6.600  -2.294  34.979  1.00 57.05      A    C
ATOM    789  OE1 GLU D 804      -6.479  -2.812  33.845  1.00 73.19      A    O
ATOM    790  OE2 GLU D 804      -6.655  -1.054  35.156  1.00 51.69      A    O
ATOM    791  N   HIS D 805      -3.148  -6.087  37.492  1.00 28.00      A    N
ATOM    792  CA  HIS D 805      -2.396  -7.334  37.484  1.00 29.00      A    C
ATOM    793  C   HIS D 805      -1.863  -7.691  38.865  1.00 37.77      A    C
ATOM    794  O   HIS D 805      -0.881  -8.435  38.965  1.00 38.55      A    O
ATOM    795  CB  HIS D 805      -1.259  -7.263  36.467  1.00 35.02      A    C
ATOM    796  CG  HIS D 805      -1.725  -7.075  35.053  1.00 33.32      A    C
ATOM    797  ND1 HIS D 805      -1.914  -5.833  34.487  1.00 33.95      A    N
ATOM    798  CD2 HIS D 805      -2.044  -7.974  34.094  1.00 36.29      A    C
ATOM    799  CE1 HIS D 805      -2.329  -5.974  33.242  1.00 35.38      A    C
ATOM    800  NE2 HIS D 805      -2.413  -7.264  32.977  1.00 37.71      A    N
ATOM    801  N   LYS D 806      -2.506  -7.179  39.926  1.00 37.90      A    N
ATOM    802  CA  LYS D 806      -2.106  -7.458  41.303  1.00 37.76      A    C
ATOM    803  C   LYS D 806      -1.905  -8.943  41.543  1.00 46.72      A    C
ATOM    804  O   LYS D 806      -2.734  -9.770  41.143  1.00 47.05      A    O
ATOM    805  CB  LYS D 806      -3.166  -6.935  42.279  1.00 39.60      A    C
ATOM    806  CG  LYS D 806      -2.847  -7.253  43.733  1.00 47.93      A    C
ATOM    807  CD  LYS D 806      -3.834  -6.633  44.710  1.00 47.97      A    C
ATOM    808  CE  LYS D 806      -3.200  -6.502  46.099  1.00 49.88      A    C
ATOM    809  NZ  LYS D 806      -3.840  -7.405  47.099  1.00 51.50      A    N
ATOM    810  N   ASP D 807      -0.797  -9.275  42.206  1.00 42.51      A    N
ATOM    811  CA  ASP D 807      -0.470 -10.663  42.519  1.00 54.19      A    C
ATOM    812  C   ASP D 807      -0.483 -11.527  41.255  1.00 56.18      A    C
ATOM    813  O   ASP D 807      -0.775 -12.730  41.301  1.00 57.41      A    O
ATOM    814  CB  ASP D 807      -1.400 -11.206  43.605  1.00 56.09      A    C
ATOM    815  CG  ASP D 807      -1.427 -10.315  44.839  1.00 53.76      A    C
ATOM    816  OD1 ASP D 807      -0.417  -9.620  45.089  1.00 47.97      A    O
ATOM    817  OD2 ASP D 807      -2.467 -10.275  45.534  1.00 65.49      A    O
ATOM    818  N   ASN D 808      -0.182 -10.901  40.115  1.00 52.43      A    N
ATOM    819  CA  ASN D 808       0.095 -11.612  38.872  1.00 51.27      A    C
ATOM    820  C   ASN D 808       1.309 -11.017  38.148  1.00 50.80      A    C
ATOM    821  O   ASN D 808       1.583 -11.379  36.998  1.00 49.87      A    O
ATOM    822  CB  ASN D 808      -1.154 -11.600  37.994  1.00 49.64      A    C
ATOM    823  CG  ASN D 808      -0.975 -12.370  36.715  1.00 55.86      A    C
ATOM    824  OD1 ASN D 808      -1.278 -11.860  35.637  1.00 59.27      A    O
ATOM    825  ND2 ASN D 808      -0.452 -13.587  36.816  1.00 58.78      A    N
ATOM    826  N   ILE D 809       2.048 -10.134  38.801  1.00 45.72      A    N
ATOM    827  CA  ILE D 809       3.284  -9.561  38.289  1.00 41.86      A    C
ATOM    828  C   ILE D 809       4.440 -10.312  38.930  1.00 39.14      A    C
ATOM    829  O   ILE D 809       4.391 -10.626  40.124  1.00 39.92      A    O
ATOM    830  CB  ILE D 809       3.333  -8.057  38.636  1.00 37.40      A    C
ATOM    831  CG1 ILE D 809       2.158  -7.335  37.975  1.00 40.30      A    C
ATOM    832  CG2 ILE D 809       4.695  -7.451  38.301  1.00 33.70      A    C
ATOM    833  CD1 ILE D 809       2.255  -5.822  37.993  1.00 41.22      A    C
ATOM    834  N   GLY D 810       5.480 -10.605  38.147  1.00 35.67      A    N
ATOM    835  CA  GLY D 810       6.663 -11.251  38.676  1.00 40.35      A    C
ATOM    836  C   GLY D 810       7.729 -10.274  39.147  1.00 34.03      A    C
ATOM    837  O   GLY D 810       7.690  -9.078  38.861  1.00 34.74      A    O
ATOM    838  N   SER D 811       8.708 -10.812  39.878  1.00 33.43      A    N
ATOM    839  CA  SER D 811       9.735  -9.950  40.453  1.00 32.50      A    C
ATOM    840  C   SER D 811      10.605  -9.301  39.379  1.00 28.81      A    C
ATOM    841  O   SER D 811      11.054  -8.166  39.562  1.00 26.32      A    O
ATOM    842  CB  SER D 811      10.595 -10.738  41.441  1.00 30.70      A    C
ATOM    843  OG  SER D 811      11.230 -11.840  40.818  1.00 30.77      A    O
ATOM    844  N   GLN D 812      10.846  -9.990  38.259  1.00 27.78      A    N
ATOM    845  CA  GLN D 812      11.668  -9.398  37.201  1.00 27.41      A    C
ATOM    846  C   GLN D 812      11.045  -8.119  36.652  1.00 28.56      A    C
ATOM    847  O   GLN D 812      11.755  -7.140  36.389  1.00 29.52      A    O
ATOM    848  CB  GLN D 812      11.896 -10.408  36.077  1.00 25.47      A    C
ATOM    849  CG  GLN D 812      12.918  -9.956  35.011  1.00 35.85      A    C
ATOM    850  CD  GLN D 812      14.372 -10.060  35.480  1.00 38.90      A    C
ATOM    851  OE1 GLN D 812      15.009 -11.107  35.346  1.00 45.39      A    O
ATOM    852  NE2 GLN D 812      14.917  -8.956  35.961  1.00 37.25      A    N
ATOM    853  N   TYR D 813       9.726  -8.100  36.460  1.00 24.67      A    N
ATOM    854  CA  TYR D 813       9.089  -6.879  35.972  1.00 29.73      A    C
ATOM    855  C   TYR D 813       9.259  -5.745  36.973  1.00 29.02      A    C
ATOM    856  O   TYR D 813       9.761  -4.666  36.631  1.00 24.82      A    O
ATOM    857  CB  TYR D 813       7.602  -7.116  35.686  1.00 28.27      A    C
ATOM    858  CG  TYR D 813       7.336  -7.684  34.301  1.00 29.27      A    C
ATOM    859  CD1 TYR D 813       7.334  -6.859  33.185  1.00 26.52      A    C
ATOM    860  CD2 TYR D 813       7.099  -9.038  34.115  1.00 34.32      A    C
ATOM    861  CE1 TYR D 813       7.096  -7.358  31.922  1.00 30.98      A    C
ATOM    862  CE2 TYR D 813       6.864  -9.555  32.841  1.00 40.71      A    C
ATOM    863  CZ  TYR D 813       6.862  -8.704  31.751  1.00 42.86      A    C
ATOM    864  OH  TYR D 813       6.626  -9.192  30.485  1.00 47.73      A    O
ATOM    865  N   LEU D 814       8.827  -5.977  38.220  1.00 25.14      A    N
ATOM    866  CA  LEU D 814       8.863  -4.940  39.245  1.00 25.29      A    C
ATOM    867  C   LEU D 814      10.239  -4.309  39.343  1.00 23.69      A    C
ATOM    868  O   LEU D 814      10.368  -3.082  39.396  1.00 22.66      A    O
ATOM    869  CB  LEU D 814       8.448  -5.523  40.601  1.00 22.92      A    C
ATOM    870  CG  LEU D 814       6.948  -5.847  40.680  1.00 27.15      A    C
ATOM    871  CD1 LEU D 814       6.572  -6.774  41.847  1.00 32.97      A    C
ATOM    872  CD2 LEU D 814       6.184  -4.547  40.777  1.00 24.38      A    C
ATOM    873  N   LEU D 815      11.284  -5.139  39.406  1.00 25.54      A    N
ATOM    874  CA  LEU D 815      12.625  -4.593  39.545  1.00 21.66      A    C
ATOM    875  C   LEU D 815      13.067  -3.883  38.271  1.00 25.10      A    C
ATOM    876  O   LEU D 815      13.757  -2.856  38.338  1.00 25.62      A    O
ATOM    877  CB  LEU D 815      13.596  -5.707  39.933  1.00 27.45      A    C
ATOM    878  CG  LEU D 815      13.364  -6.222  41.368  1.00 30.36      A    C
ATOM    879  CD1 LEU D 815      14.133  -7.520  41.640  1.00 27.61      A    C
ATOM    880  CD2 LEU D 815      13.684  -5.165  42.429  1.00 19.47      A    C
ATOM    881  N   ASN D 816      12.651  -4.367  37.103  1.00 21.57      A    N
ATOM    882  CA  ASN D 816      13.035  -3.632  35.905  1.00 28.98      A    C
ATOM    883  C   ASN D 816      12.333  -2.284  35.795  1.00 24.48      A    C
ATOM    884  O   ASN D 816      12.948  -1.308  35.344  1.00 20.34      A    O
ATOM    885  CB  ASN D 816      12.818  -4.500  34.676  1.00 31.18      A    C
ATOM    886  CG  ASN D 816      14.027  -5.360  34.421  1.00 31.68      A    C
ATOM    887  OD1 ASN D 816      14.014  -6.560  34.667  1.00 37.55      A    O
ATOM    888  ND2 ASN D 816      15.128  -4.716  34.063  1.00 32.72      A    N
ATOM    889  N   TRP D 817      11.078  -2.188  36.251  1.00 21.23      A    N
ATOM    890  CA  TRP D 817      10.419  -0.887  36.276  1.00 24.24      A    C
ATOM    891  C   TRP D 817      11.183   0.072  37.180  1.00 21.18      A    C
ATOM    892  O   TRP D 817      11.347   1.253  36.859  1.00 18.89      A    O
ATOM    893  CB  TRP D 817       8.954  -1.035  36.730  1.00 20.21      A    C
ATOM    894  CG  TRP D 817       8.108  -1.803  35.755  1.00 22.16      A    C
ATOM    895  CD1 TRP D 817       8.306  -1.902  34.403  1.00 26.19      A    C
ATOM    896  CD2 TRP D 817       6.945  -2.604  36.049  1.00 24.09      A    C
ATOM    897  NE1 TRP D 817       7.339  -2.706  33.838  1.00 22.47      A    N
ATOM    898  CE2 TRP D 817       6.491  -3.145  34.823  1.00 22.27      A    C
ATOM    899  CE3 TRP D 817       6.247  -2.919  37.227  1.00 25.06      A    C
ATOM    900  CZ2 TRP D 817       5.365  -3.976  34.737  1.00 24.12      A    C
ATOM    901  CZ3 TRP D 817       5.132  -3.755  37.141  1.00 24.75      A    C
ATOM    902  CH2 TRP D 817       4.701  -4.269  35.904  1.00 25.92      A    C
ATOM    903  N   CYS D 818      11.672  -0.424  38.308  1.00 21.23      A    N
ATOM    904  CA  CYS D 818      12.397   0.454  39.220  1.00 21.58      A    C
ATOM    905  C   CYS D 818      13.663   0.989  38.570  1.00 21.73      A    C
ATOM    906  O   CYS D 818      13.996   2.168  38.730  1.00 20.11      A    O
ATOM    907  CB  CYS D 818      12.712  -0.286  40.521  1.00 20.04      A    C
ATOM    908  SG  CYS D 818      11.187  -0.697  41.454  1.00 24.82      A    S
ATOM    909  N   VAL D 819      14.379   0.134  37.830  1.00 21.04      A    N
ATOM    910  CA  VAL D 819      15.562   0.581  37.102  1.00 21.00      A    C
ATOM    911  C   VAL D 819      15.179   1.650  36.088  1.00 20.90      A    C
ATOM    912  O   VAL D 819      15.803   2.715  36.009  1.00 22.19      A    O
ATOM    913  CB  VAL D 819      16.256  -0.612  36.413  1.00 24.06      A    C
ATOM    914  CG1 VAL D 819      17.402  -0.136  35.492  1.00 19.23      A    C
ATOM    915  CG2 VAL D 819      16.760  -1.631  37.453  1.00 22.84      A    C
ATOM    916  N   GLN D 820      14.153   1.369  35.283  1.00 20.51      A    N
ATOM    917  CA  GLN D 820      13.803   2.264  34.188  1.00 19.25      A    C
ATOM    918  C   GLN D 820      13.407   3.638  34.706  1.00 19.31      A    C
ATOM    919  O   GLN D 820      13.854   4.660  34.168  1.00 19.17      A    O
ATOM    920  CB  GLN D 820      12.684   1.645  33.348  1.00 23.11      A    C
ATOM    921  CG  GLN D 820      13.128   0.392  32.575  1.00 21.93      A    C
ATOM    922  CD  GLN D 820      12.034  -0.226  31.723  1.00 24.51      A    C
ATOM    923  OE1 GLN D 820      11.058   0.430  31.358  1.00 25.56      A    O
ATOM    924  NE2 GLN D 820      12.206  -1.502  31.383  1.00 26.06      A    N
ATOM    925  N   ILE D 821      12.608   3.682  35.785  1.00 16.66      A    N
ATOM    926  CA  ILE D 821      12.193   4.956  36.368  1.00 15.78      A    C
ATOM    927  C   ILE D 821      13.412   5.705  36.883  1.00 16.60      A    C
ATOM    928  O   ILE D 821      13.508   6.930  36.756  1.00 19.75      A    O
ATOM    929  CB  ILE D 821      11.144   4.720  37.484  1.00 18.27      A    C
ATOM    930  CG1 ILE D 821       9.899   4.044  36.877  1.00 15.33      A    C
ATOM    931  CG2 ILE D 821      10.814   6.018  38.199  1.00 16.45      A    C
ATOM    932  CD1 ILE D 821       8.923   3.417  37.900  1.00 17.32      A    C
ATOM    933  N   ALA D 822      14.360   4.982  37.482  1.00 17.99      A    N
ATOM    934  CA  ALA D 822      15.567   5.630  37.986  1.00 21.96      A    C
ATOM    935  C   ALA D 822      16.413   6.184  36.838  1.00 19.58      A    C
ATOM    936  O   ALA D 822      16.969   7.282  36.954  1.00 21.44      A    O
ATOM    937  CB  ALA D 822      16.369   4.649  38.832  1.00 18.94      A    C
ATOM    938  N   LYS D 823      16.517   5.438  35.721  1.00 18.90      A    N
ATOM    939  CA  LYS D 823      17.202   5.952  34.528  1.00 19.43      A    C
ATOM    940  C   LYS D 823      16.534   7.220  34.011  1.00 21.04      A    C
ATOM    941  O   LYS D 823      17.214   8.202  33.686  1.00 22.64      A    O
ATOM    942  CB  LYS D 823      17.219   4.891  33.412  1.00 23.10      A    C
ATOM    943  CG  LYS D 823      18.169   3.705  33.665  1.00 24.67      A    C
ATOM    944  CD  LYS D 823      18.083   2.645  32.558  1.00 27.50      A    C
ATOM    945  CE  LYS D 823      19.156   1.579  32.758  1.00 30.32      A    C
ATOM    946  NZ  LYS D 823      19.204   0.613  31.610  1.00 37.51      A    N
ATOM    947  N   GLY D 824      15.198   7.226  33.936  1.00 21.38      A    N
ATOM    948  CA  GLY D 824      14.510   8.422  33.475  1.00 17.23      A    C
ATOM    949  C   GLY D 824      14.750   9.615  34.379  1.00 22.97      A    C
ATOM    950  O   GLY D 824      15.016  10.723  33.903  1.00 22.20      A    O
ATOM    951  N   MET D 825      14.664   9.406  35.701  1.00 19.75      A    N
ATOM    952  CA  MET D 825      14.882  10.513  36.629  1.00 22.96      A    C
ATOM    953  C   MET D 825      16.344  10.966  36.607  1.00 20.49      A    C
ATOM    954  O   MET D 825      16.639  12.149  36.775  1.00 20.97      A    O
ATOM    955  CB  MET D 825      14.478  10.082  38.044  1.00 19.78      A    C
ATOM    956  CG  MET D 825      12.965   9.859  38.196  1.00 19.42      A    C
ATOM    957  SD  MET D 825      11.999  11.347  37.838  1.00 25.04      A    S
ATOM    958  CE  MET D 825      12.750  12.471  39.021  1.00 21.73      A    C
ATOM    959  N   ASN D 826      17.274  10.033  36.433  1.00 20.62      A    N
ATOM    960  CA  ASN D 826      18.677  10.417  36.347  1.00 21.94      A    C
ATOM    961  C   ASN D 826      18.913  11.324  35.140  1.00 23.78      A    C
ATOM    962  O   ASN D 826      19.639  12.321  35.231  1.00 25.56      A    O
ATOM    963  CB  ASN D 826      19.547   9.162  36.276  1.00 21.42      A    C
ATOM    964  CG  ASN D 826      21.025   9.476  36.132  1.00 30.40      A    C
ATOM    965  OD1 ASN D 826      21.629   9.129  35.115  1.00 37.71      A    O
ATOM    966  ND2 ASN D 826      21.617  10.127  37.138  1.00 26.05      A    N
ATOM    967  N   TYR D 827      18.288  11.006  34.007  1.00 20.39      A    N
ATOM    968  CA  TYR D 827      18.402  11.872  32.835  1.00 24.01      A    C
ATOM    969  C   TYR D 827      17.919  13.283  33.151  1.00 25.55      A    C
ATOM    970  O   TYR D 827      18.568  14.270  32.779  1.00 23.40      A    O
ATOM    971  CB  TYR D 827      17.611  11.279  31.666  1.00 23.07      A    C
ATOM    972  CG  TYR D 827      17.489  12.233  30.496  1.00 25.27      A    C
ATOM    973  CD1 TYR D 827      18.511  12.359  29.570  1.00 21.42      A    C
ATOM    974  CD2 TYR D 827      16.358  13.014  30.336  1.00 20.15      A    C
ATOM    975  CE1 TYR D 827      18.403  13.249  28.499  1.00 24.51      A    C
ATOM    976  CE2 TYR D 827      16.237  13.900  29.275  1.00 23.29      A    C
ATOM    977  CZ  TYR D 827      17.259  14.017  28.357  1.00 27.55      A    C
ATOM    978  OH  TYR D 827      17.123  14.904  27.305  1.00 26.83      A    O
ATOM    979  N   LEU D 828      16.783  13.398  33.850  1.00 23.37      A    N
ATOM    980  CA  LEU D 828      16.266  14.716  34.209  1.00 24.88      A    C
ATOM    981  C   LEU D 828      17.217  15.453  35.143  1.00 26.82      A    C
ATOM    982  O   LEU D 828      17.491  16.646  34.955  1.00 29.77      A    O
ATOM    983  CB  LEU D 828      14.886  14.591  34.860  1.00 26.10      A    C
ATOM    984  CG  LEU D 828      13.735  14.173  33.951  1.00 27.93      A    C
ATOM    985  CD1 LEU D 828      12.393  14.117  34.719  1.00 22.76      A    C
ATOM    986  CD2 LEU D 828      13.670  15.091  32.752  1.00 24.29      A    C
ATOM    987  N   GLU D 829      17.730  14.764  36.160  1.00 24.86      A    N
ATOM    988  CA  GLU D 829      18.740  15.380  37.023  1.00 32.91      A    C
ATOM    989  C   GLU D 829      19.943  15.871  36.215  1.00 32.26      A    C
ATOM    990  O   GLU D 829      20.457  16.971  36.460  1.00 32.51      A    O
ATOM    991  CB  GLU D 829      19.202  14.401  38.100  1.00 27.68      A    C
ATOM    992  CG  GLU D 829      20.127  15.063  39.110  1.00 29.31      A    C
ATOM    993  CD  GLU D 829      20.591  14.119  40.224  1.00 38.90      A    C
ATOM    994  OE1 GLU D 829      20.216  12.922  40.224  1.00 38.19      A    O
ATOM    995  OE2 GLU D 829      21.319  14.591  41.124  1.00 39.77      A    O
ATOM    996  N   ASP D 830      20.403  15.067  35.250  1.00 31.33      A    N
ATOM    997  CA  ASP D 830      21.465  15.503  34.339  1.00 32.81      A    C
ATOM    998  C   ASP D 830      21.102  16.798  33.620  1.00 33.25      A    C
ATOM    999  O   ASP D 830      21.960  17.665  33.419  1.00 40.72      A    O
ATOM   1000  CB  ASP D 830      21.768  14.409  33.304  1.00 36.52      A    C
ATOM   1001  CG  ASP D 830      22.767  13.377  33.803  1.00 39.25      A    C
ATOM   1002  OD1 ASP D 830      23.309  13.543  34.916  1.00 39.80      A    O
ATOM   1003  OD2 ASP D 830      23.014  12.391  33.070  1.00 45.36      A    O
ATOM   1004  N   ARG D 831      19.848  16.926  33.179  1.00 35.02      A    N
ATOM   1005  CA  ARG D 831      19.360  18.146  32.550  1.00 30.25      A    C
ATOM   1006  C   ARG D 831      19.058  19.253  33.563  1.00 34.55      A    C
ATOM   1007  O   ARG D 831      18.573  20.314  33.158  1.00 39.01      A    O
ATOM   1008  CB  ARG D 831      18.088  17.865  31.736  1.00 31.98      A    C
ATOM   1009  CG  ARG D 831      18.174  16.825  30.585  1.00 34.60      A    C
ATOM   1010  CD  ARG D 831      18.765  17.377  29.295  1.00 23.48      A    C
ATOM   1011  NE  ARG D 831      18.266  18.714  29.002  1.00 28.91      A    N
ATOM   1012  CZ  ARG D 831      17.259  19.002  28.186  1.00 31.16      A    C
ATOM   1013  NH1 ARG D 831      16.599  18.058  27.534  1.00 26.45      A    N
ATOM   1014  NH2 ARG D 831      16.897  20.274  28.031  1.00 29.08      A    N
ATOM   1015  N   ARG D 832      19.302  19.029  34.857  1.00 37.47      A    N
ATOM   1016  CA  ARG D 832      19.000  20.008  35.911  1.00 40.66      A    C
ATOM   1017  C   ARG D 832      17.497  20.298  36.021  1.00 34.99      A    C
ATOM   1018  O   ARG D 832      17.090  21.406  36.382  1.00 36.76      A    O
ATOM   1019  CB  ARG D 832      19.777  21.316  35.687  1.00 45.77      A    C
ATOM   1020  CG  ARG D 832      21.279  21.218  35.894  1.00 44.07      A    C
ATOM   1021  CD  ARG D 832      21.704  22.143  37.031  1.00 59.01      A    C
ATOM   1022  NE  ARG D 832      21.044  23.448  36.978  1.00 69.03      A    N
ATOM   1023  CZ  ARG D 832      20.397  24.013  37.994  1.00 67.84      A    C
ATOM   1024  NH1 ARG D 832      20.262  23.398  39.161  1.00 60.16      A    N
ATOM   1025  NH2 ARG D 832      19.855  25.217  37.830  1.00 66.32      A    N
ATOM   1026  N   LEU D 833      16.659  19.315  35.708  1.00 29.87      A    N
ATOM   1027  CA  LEU D 833      15.214  19.480  35.663  1.00 30.13      A    C
ATOM   1028  C   LEU D 833      14.602  18.703  36.818  1.00 33.13      A    C
ATOM   1029  O   LEU D 833      14.856  17.502  36.971  1.00 33.86      A    O
ATOM   1030  CB  LEU D 833      14.644  18.985  34.325  1.00 31.90      A    C
ATOM   1031  CG  LEU D 833      15.171  19.664  33.051  1.00 34.27      A    C
ATOM   1032  CD1 LEU D 833      14.504  19.090  31.808  1.00 38.57      A    C
ATOM   1033  CD2 LEU D 833      14.936  21.153  33.111  1.00 33.70      A    C
ATOM   1034  N   VAL D 834      13.831  19.391  37.643  1.00 24.68      A    N
ATOM   1035  CA  VAL D 834      13.177  18.784  38.787  1.00 26.30      A    C
ATOM   1036  C   VAL D 834      11.775  18.422  38.336  1.00 27.63      A    C
ATOM   1037  O   VAL D 834      11.111  19.229  37.678  1.00 28.91      A    O
ATOM   1038  CB  VAL D 834      13.148  19.744  39.987  1.00 28.39      A    C
ATOM   1039  CG1 VAL D 834      12.503  19.073  41.202  1.00 27.04      A    C
ATOM   1040  CG2 VAL D 834      14.563  20.231  40.330  1.00 27.85      A    C
ATOM   1041  N   HIS D 835      11.331  17.206  38.656  1.00 27.80      A    N
ATOM   1042  CA  HIS D 835      10.024  16.753  38.198  1.00 23.86      A    C
ATOM   1043  C   HIS D 835       8.916  17.363  39.037  1.00 27.12      A    C
ATOM   1044  O   HIS D 835       7.960  17.940  38.496  1.00 24.80      A    O
ATOM   1045  CB  HIS D 835       9.945  15.222  38.238  1.00 25.75      A    C
ATOM   1046  CG  HIS D 835       8.708  14.662  37.595  1.00 28.27      A    C
ATOM   1047  ND1 HIS D 835       7.435  14.878  38.095  1.00 22.66      A    N
ATOM   1048  CD2 HIS D 835       8.550  13.926  36.465  1.00 25.02      A    C
ATOM   1049  CE1 HIS D 835       6.552  14.283  37.312  1.00 27.06      A    C
ATOM   1050  NE2 HIS D 835       7.201  13.703  36.313  1.00 28.75      A    N
ATOM   1051  N   ARG D 836       9.006  17.175  40.360  1.00 26.05      A    N
ATOM   1052  CA  ARG D 836       8.097  17.729  41.363  1.00 32.86      A    C
ATOM   1053  C   ARG D 836       6.819  16.920  41.582  1.00 28.82      A    C
ATOM   1054  O   ARG D 836       6.131  17.139  42.581  1.00 27.91      A    O
ATOM   1055  CB  ARG D 836       7.702  19.172  41.020  1.00 34.57      A    C
ATOM   1056  CG  ARG D 836       8.714  20.224  41.440  1.00 40.84      A    C
ATOM   1057  CD  ARG D 836       8.561  21.487  40.622  1.00 44.00      A    C
ATOM   1058  NE  ARG D 836       7.546  22.327  41.241  1.00 52.45      A    N
ATOM   1059  CZ  ARG D 836       7.744  23.558  41.691  1.00 53.07      A    C
ATOM   1060  NH1 ARG D 836       8.917  24.156  41.574  1.00 56.67      A    N
ATOM   1061  NH2 ARG D 836       6.731  24.207  42.264  1.00 54.92      A    N
ATOM   1062  N   ASP D 837       6.468  16.001  40.682  1.00 26.65      A    N
ATOM   1063  CA  ASP D 837       5.214  15.257  40.844  1.00 25.62      A    C
ATOM   1064  C   ASP D 837       5.399  13.809  40.418  1.00 21.65      A    C
ATOM   1065  O   ASP D 837       4.535  13.214  39.761  1.00 20.38      A    O
ATOM   1066  CB  ASP D 837       4.065  15.918  40.071  1.00 25.27      A    C
ATOM   1067  CG  ASP D 837       2.704  15.300  40.382  1.00 27.28      A    C
ATOM   1068  OD1 ASP D 837       2.561  14.696  41.472  1.00 28.60      A    O
ATOM   1069  OD2 ASP D 837       1.790  15.386  39.522  1.00 29.15      A    O
ATOM   1070  N   LEU D 838       6.537  13.220  40.771  1.00 19.79      A    N
ATOM   1071  CA  LEU D 838       6.736  11.812  40.469  1.00 22.42      A    C
ATOM   1072  C   LEU D 838       5.876  10.969  41.405  1.00 21.96      A    C
ATOM   1073  O   LEU D 838       5.794  11.245  42.606  1.00 22.52      A    O
ATOM   1074  CB  LEU D 838       8.209  11.435  40.603  1.00 17.78      A    C
ATOM   1075  CG  LEU D 838       8.537   9.980  40.260  1.00 21.98      A    C
ATOM   1076  CD1 LEU D 838       8.424   9.723  38.754  1.00 18.44      A    C
ATOM   1077  CD2 LEU D 838       9.924   9.608  40.760  1.00 18.19      A    C
ATOM   1078  N   ALA D 839       5.234   9.946  40.837  1.00 20.74      A    N
ATOM   1079  CA  ALA D 839       4.289   9.037  41.491  1.00 19.01      A    C
ATOM   1080  C   ALA D 839       3.981   7.945  40.479  1.00 23.22      A    C
ATOM   1081  O   ALA D 839       4.169   8.139  39.273  1.00 19.70      A    O
ATOM   1082  CB  ALA D 839       3.010   9.754  41.919  1.00 18.72      A    C
ATOM   1083  N   ALA D 840       3.517   6.793  40.969  1.00 20.11      A    N
ATOM   1084  CA  ALA D 840       3.246   5.693  40.040  1.00 20.13      A    C
ATOM   1085  C   ALA D 840       2.167   6.067  39.035  1.00 22.70      A    C
ATOM   1086  O   ALA D 840       2.187   5.587  37.894  1.00 23.59      A    O
ATOM   1087  CB  ALA D 840       2.836   4.429  40.804  1.00 20.97      A    C
ATOM   1088  N   ARG D 841       1.229   6.933  39.424  1.00 24.18      A    N
ATOM   1089  CA  ARG D 841       0.240   7.407  38.463  1.00 22.67      A    C
ATOM   1090  C   ARG D 841       0.882   8.197  37.337  1.00 26.83      A    C
ATOM   1091  O   ARG D 841       0.258   8.352  36.286  1.00 23.80      A    O
ATOM   1092  CB  ARG D 841      -0.796   8.315  39.124  1.00 26.13      A    C
ATOM   1093  CG  ARG D 841      -0.163   9.543  39.750  1.00 25.62      A    C
ATOM   1094  CD  ARG D 841      -1.195  10.448  40.389  1.00 28.43      A    C
ATOM   1095  NE  ARG D 841      -0.532  11.593  41.000  1.00 26.37      A    N
ATOM   1096  CZ  ARG D 841      -0.041  11.580  42.234  1.00 28.99      A    C
ATOM   1097  NH1 ARG D 841      -0.197  10.530  43.028  1.00 25.80      A    N
ATOM   1098  NH2 ARG D 841       0.640  12.634  42.676  1.00 25.55      A    N
ATOM   1099  N   ASN D 842       2.078   8.756  37.559  1.00 20.47      A    N
ATOM   1100  CA  ASN D 842       2.779   9.532  36.540  1.00 24.92      A    C
ATOM   1101  C   ASN D 842       3.909   8.744  35.884  1.00 23.20      A    C
ATOM   1102  O   ASN D 842       4.882   9.333  35.407  1.00 23.90      A    O
ATOM   1103  CB  ASN D 842       3.290  10.854  37.117  1.00 19.94      A    C
ATOM   1104  CG  ASN D 842       2.193  11.913  37.173  1.00 26.46      A    C
ATOM   1105  OD1 ASN D 842       1.316  11.920  36.319  1.00 31.76      A    O
ATOM   1106  ND2 ASN D 842       2.246  12.808  38.144  1.00 27.64      A    N
ATOM   1107  N   VAL D 843       3.784   7.424  35.840  1.00 20.73      A    N
ATOM   1108  CA  VAL D 843       4.625   6.570  35.019  1.00 22.18      A    C
ATOM   1109  C   VAL D 843       3.687   5.848  34.058  1.00 25.87      A    C
ATOM   1110  O   VAL D 843       2.738   5.181  34.497  1.00 23.29      A    O
ATOM   1111  CB  VAL D 843       5.452   5.591  35.873  1.00 18.38      A    C
ATOM   1112  CG1 VAL D 843       6.278   4.665  35.007  1.00 20.97      A    C
ATOM   1113  CG2 VAL D 843       6.370   6.363  36.811  1.00 14.94      A    C
ATOM   1114  N   LEU D 844       3.909   6.024  32.753  1.00 21.48      A    N
ATOM   1115  CA  LEU D 844       3.047   5.394  31.763  1.00 18.08      A    C
ATOM   1116  C   LEU D 844       3.669   4.096  31.277  1.00 18.17      A    C
ATOM   1117  O   LEU D 844       4.892   3.956  31.221  1.00 20.54      A    O
ATOM   1118  CB  LEU D 844       2.775   6.337  30.588  1.00 18.52      A    C
ATOM   1119  CG  LEU D 844       2.119   7.648  31.018  1.00 23.42      A    C
ATOM   1120  CD1 LEU D 844       1.903   8.602  29.852  1.00 22.52      A    C
ATOM   1121  CD2 LEU D 844       0.774   7.333  31.667  1.00 24.91      A    C
ATOM   1122  N   VAL D 845       2.815   3.140  30.930  1.00 19.29      A    N
ATOM   1123  CA  VAL D 845       3.273   1.864  30.397  1.00 17.93      A    C
ATOM   1124  C   VAL D 845       3.262   1.978  28.873  1.00 20.99      A    C
ATOM   1125  O   VAL D 845       2.201   2.109  28.263  1.00 19.39      A    O
ATOM   1126  CB  VAL D 845       2.390   0.706  30.869  1.00 22.50      A    C
ATOM   1127  CG1 VAL D 845       2.840  -0.601  30.236  1.00 21.25      A    C
ATOM   1128  CG2 VAL D 845       2.366   0.624  32.435  1.00 19.34      A    C
ATOM   1129  N   LYS D 846       4.436   1.939  28.241  1.00 21.03      A    N
ATOM   1130  CA  LYS D 846       4.412   1.907  26.780  1.00 25.98      A    C
ATOM   1131  C   LYS D 846       4.159   0.486  26.268  1.00 23.28      A    C
ATOM   1132  O   LYS D 846       3.332   0.268  25.378  1.00 24.38      A    O
ATOM   1133  CB  LYS D 846       5.707   2.479  26.205  1.00 27.76      A    C
ATOM   1134  CG  LYS D 846       5.651   2.598  24.670  1.00 29.33      A    C
ATOM   1135  CD  LYS D 846       6.670   3.584  24.175  1.00 34.03      A    C
ATOM   1136  CE  LYS D 846       6.481   3.868  22.683  1.00 32.36      A    C
ATOM   1137  NZ  LYS D 846       7.722   4.472  22.123  1.00 31.25      A    N
ATOM   1138  N   THR D 847       4.891  -0.479  26.796  1.00 22.57      A    N
ATOM   1139  CA  THR D 847       4.601  -1.898  26.722  1.00 22.80      A    C
ATOM   1140  C   THR D 847       4.849  -2.392  28.132  1.00 26.25      A    C
ATOM   1141  O   THR D 847       5.441  -1.670  28.941  1.00 24.11      A    O
ATOM   1142  CB  THR D 847       5.495  -2.640  25.727  1.00 28.05      A    C
ATOM   1143  OG1 THR D 847       6.811  -2.769  26.273  1.00 28.12      A    O
ATOM   1144  CG2 THR D 847       5.572  -1.878  24.381  1.00 26.13      A    C
ATOM   1145  N   PRO D 848       4.410  -3.601  28.474  1.00 30.38      A    N
ATOM   1146  CA  PRO D 848       4.681  -4.074  29.840  1.00 28.80      A    C
ATOM   1147  C   PRO D 848       6.167  -4.113  30.174  1.00 30.91      A    C
ATOM   1148  O   PRO D 848       6.518  -4.052  31.358  1.00 23.66      A    O
ATOM   1149  CB  PRO D 848       4.029  -5.461  29.864  1.00 30.40      A    C
ATOM   1150  CG  PRO D 848       2.861  -5.303  28.921  1.00 27.44      A    C
ATOM   1151  CD  PRO D 848       3.421  -4.454  27.788  1.00 29.86      A    C
ATOM   1152  N   GLN D 849       7.044  -4.123  29.168  1.00 27.73      A    N
ATOM   1153  CA  GLN D 849       8.490  -4.152  29.334  1.00 30.42      A    C
ATOM   1154  C   GLN D 849       9.148  -2.771  29.309  1.00 28.64      A    C
ATOM   1155  O   GLN D 849      10.368  -2.690  29.474  1.00 27.00      A    O
ATOM   1156  CB  GLN D 849       9.117  -5.022  28.230  1.00 29.34      A    C
ATOM   1157  CG  GLN D 849       8.642  -6.472  28.249  1.00 41.87      A    C
ATOM   1158  CD  GLN D 849       7.315  -6.692  27.499  1.00 40.54      A    C
ATOM   1159  OE1 GLN D 849       6.998  -5.980  26.545  1.00 38.53      A    O
ATOM   1160  NE2 GLN D 849       6.533  -7.679  27.951  1.00 36.28      A    N
ATOM   1161  N   HIS D 850       8.390  -1.691  29.109  1.00 27.19      A    N
ATOM   1162  CA  HIS D 850       8.969  -0.375  28.821  1.00 23.84      A    C
ATOM   1163  C   HIS D 850       8.050   0.695  29.403  1.00 23.33      A    C
ATOM   1164  O   HIS D 850       6.984   0.962  28.843  1.00 21.79      A    O
ATOM   1165  CB  HIS D 850       9.154  -0.201  27.296  1.00 22.70      A    C
ATOM   1166  CG  HIS D 850       9.710   1.128  26.880  1.00 25.97      A    C
ATOM   1167  ND1 HIS D 850       9.950   1.442  25.560  1.00 25.82      A    N
ATOM   1168  CD2 HIS D 850      10.071   2.224  27.597  1.00 24.97      A    C
ATOM   1169  CE1 HIS D 850      10.425   2.670  25.477  1.00 26.61      A    C
ATOM   1170  NE2 HIS D 850      10.515   3.165  26.697  1.00 24.91      A    N
ATOM   1171  N   VAL D 851       8.469   1.320  30.509  1.00 21.59      A    N
ATOM   1172  CA  VAL D 851       7.676   2.349  31.173  1.00 18.57      A    C
ATOM   1173  C   VAL D 851       8.391   3.687  31.033  1.00 20.23      A    C
ATOM   1174  O   VAL D 851       9.613   3.745  30.871  1.00 17.70      A    O
ATOM   1175  CB  VAL D 851       7.409   2.005  32.662  1.00 19.44      A    C
ATOM   1176  CG1 VAL D 851       6.730   0.659  32.773  1.00 20.61      A    C
ATOM   1177  CG2 VAL D 851       8.709   1.975  33.474  1.00 17.30      A    C
ATOM   1178  N   LYS D 852       7.618   4.769  31.094  1.00 15.03      A    N
ATOM   1179  CA  LYS D 852       8.151   6.107  30.885  1.00 18.08      A    C
ATOM   1180  C   LYS D 852       7.550   7.086  31.884  1.00 23.94      A    C
ATOM   1181  O   LYS D 852       6.334   7.099  32.101  1.00 23.38      A    O
ATOM   1182  CB  LYS D 852       7.870   6.605  29.459  1.00 20.56      A    C
ATOM   1183  CG  LYS D 852       8.355   5.659  28.366  1.00 25.51      A    C
ATOM   1184  CD  LYS D 852       7.972   6.154  26.963  1.00 27.79      A    C
ATOM   1185  CE  LYS D 852       8.764   7.396  26.575  1.00 25.48      A    C
ATOM   1186  NZ  LYS D 852       8.846   7.503  25.085  1.00 35.07      A    N
ATOM   1187  N   ILE D 853       8.400   7.927  32.472  1.00 22.21      A    N
ATOM   1188  CA  ILE D 853       7.915   8.997  33.337  1.00 21.51      A    C
ATOM   1189  C   ILE D 853       7.193  10.044  32.502  1.00 24.26      A    C
ATOM   1190  O   ILE D 853       7.696  10.484  31.461  1.00 20.82      A    O
ATOM   1191  CB  ILE D 853       9.081   9.638  34.103  1.00 23.49      A    C
ATOM   1192  CG1 ILE D 853       9.791   8.599  34.977  1.00 23.16      A    C
ATOM   1193  CG2 ILE D 853       8.552  10.814  34.929  1.00 20.17      A    C
ATOM   1194  CD1 ILE D 853      11.269   8.931  35.249  1.00 28.71      A    C
ATOM   1195  N   THR D 854       6.018  10.467  32.956  1.00 23.39      A    N
ATOM   1196  CA  THR D 854       5.312  11.553  32.296  1.00 21.70      A    C
ATOM   1197  C   THR D 854       5.114  12.740  33.241  1.00 24.46      A    C
ATOM   1198  O   THR D 854       5.530  12.730  34.407  1.00 21.68      A    O
ATOM   1199  CB  THR D 854       3.974  11.071  31.726  1.00 25.95      A    C
ATOM   1200  OG1 THR D 854       3.490  12.061  30.812  1.00 31.25      A    O
ATOM   1201  CG2 THR D 854       2.918  10.834  32.852  1.00 23.45      A    C
ATOM   1202  N   ASP D 855       4.495  13.787  32.689  1.00 24.19      A    N
ATOM   1203  CA  ASP D 855       4.086  14.996  33.401  1.00 27.64      A    C
ATOM   1204  C   ASP D 855       5.260  15.772  33.975  1.00 30.79      A    C
ATOM   1205  O   ASP D 855       5.089  16.577  34.891  1.00 30.26      A    O
ATOM   1206  CB  ASP D 855       3.066  14.673  34.497  1.00 27.07      A    C
ATOM   1207  CG  ASP D 855       1.705  14.343  33.933  1.00 33.17      A    C
ATOM   1208  OD1 ASP D 855       1.514  14.546  32.714  1.00 42.46      A    O
ATOM   1209  OD2 ASP D 855       0.836  13.880  34.688  1.00 36.10      A    O
ATOM   1210  N   PHE D 856       6.459  15.550  33.463  1.00 28.07      A    N
ATOM   1211  CA  PHE D 856       7.558  16.408  33.847  1.00 37.18      A    C
ATOM   1212  C   PHE D 856       7.214  17.851  33.481  1.00 39.34      A    C
ATOM   1213  O   PHE D 856       6.674  18.124  32.405  1.00 39.43      A    O
ATOM   1214  CB  PHE D 856       8.849  15.988  33.134  1.00 32.21      A    C
ATOM   1215  CG  PHE D 856       9.762  17.119  32.939  1.00 34.86      A    C
ATOM   1216  CD1 PHE D 856      10.446  17.643  34.031  1.00 35.80      A    C
ATOM   1217  CD2 PHE D 856       9.876  17.734  31.707  1.00 37.72      A    C
ATOM   1218  CE1 PHE D 856      11.252  18.742  33.900  1.00 40.23      A    C
ATOM   1219  CE2 PHE D 856      10.693  18.841  31.559  1.00 40.31      A    C
ATOM   1220  CZ  PHE D 856      11.386  19.343  32.661  1.00 45.23      A    C
ATOM   1221  N   GLY D 857       7.487  18.794  34.359  1.00 39.92      A    N
ATOM   1222  CA  GLY D 857       7.279  20.200  34.044  1.00 38.91      A    C
ATOM   1223  C   GLY D 857       5.932  20.827  34.270  1.00 47.61      A    C
ATOM   1224  O   GLY D 857       5.810  22.037  34.286  1.00 48.85      A    O
ATOM   1225  N   LEU D 858       4.920  20.010  34.467  1.00 43.25      A    N
ATOM   1226  CA  LEU D 858       3.583  20.511  34.649  1.00 49.23      A    C
ATOM   1227  C   LEU D 858       3.434  21.275  35.947  1.00 51.45      A    C
ATOM   1228  O   LEU D 858       2.858  22.351  35.972  1.00 55.07      A    O
ATOM   1229  CB  LEU D 858       2.603  19.352  34.617  1.00 40.54      A    C
ATOM   1230  CG  LEU D 858       2.055  18.894  33.271  1.00 49.88      A    C
ATOM   1231  CD1 LEU D 858       3.144  18.326  32.378  1.00 38.04      A    C
ATOM   1232  CD2 LEU D 858       1.002  17.842  33.540  1.00 44.93      A    C
ATOM   1233  N   ALA D 859       3.957  20.718  37.024  1.00 48.45      A    N
ATOM   1234  CA  ALA D 859       3.825  21.349  38.331  1.00 52.20      A    C
ATOM   1235  C   ALA D 859       4.367  22.740  38.337  1.00 53.89      A    C
ATOM   1236  O   ALA D 859       3.738  23.635  38.860  1.00 54.09      A    O
ATOM   1237  CB  ALA D 859       4.519  20.513  39.371  1.00 47.42      A    C
ATOM   1238  N   LYS D 860       5.534  22.917  37.752  1.00 56.83      A    N
ATOM   1239  CA  LYS D 860       6.128  24.226  37.640  1.00 58.18      A    C
ATOM   1240  C   LYS D 860       5.296  25.089  36.728  1.00 61.70      A    C
ATOM   1241  O   LYS D 860       5.218  26.290  36.909  1.00 65.79      A    O
ATOM   1242  CB  LYS D 860       7.547  24.100  37.089  1.00 55.03      A    C
ATOM   1243  CG  LYS D 860       7.885  25.057  35.968  1.00 59.79      A    C
ATOM   1244  CD  LYS D 860       9.343  24.915  35.575  1.00 61.87      A    C
ATOM   1245  CE  LYS D 860      10.033  26.265  35.504  1.00 56.11      A    C
ATOM   1246  NZ  LYS D 860      11.487  26.127  35.781  1.00 60.07      A    N
ATOM   1247  N   LEU D 861       4.650  24.473  35.758  1.00 61.82      A    N
ATOM   1248  CA  LEU D 861       3.806  25.211  34.829  1.00 67.84      A    C
ATOM   1249  C   LEU D 861       2.566  25.790  35.500  1.00 68.97      A    C
ATOM   1250  O   LEU D 861       1.800  26.517  34.881  1.00 70.00      A    O
ATOM   1251  CB  LEU D 861       3.377  24.307  33.665  1.00 61.49      A    C
ATOM   1252  N   LEU D 862       2.351  25.445  36.752  1.00 64.83      A    N
ATOM   1253  CA  LEU D 862       1.223  25.998  37.466  1.00 72.23      A    C
ATOM   1254  C   LEU D 862       1.631  26.432  38.871  1.00 67.88      A    C
ATOM   1255  O   LEU D 862       2.752  26.191  39.300  1.00 67.85      A    O
ATOM   1256  CB  LEU D 862       0.092  24.980  37.538  1.00 67.10      A    C
ATOM   1257  N   LYS D 875      -4.510  19.410  46.753  1.00 50.05      A    N
ATOM   1258  CA  LYS D 875      -4.113  19.574  45.365  1.00 63.98      A    C
ATOM   1259  C   LYS D 875      -2.632  19.284  45.247  1.00 58.21      A    C
ATOM   1260  O   LYS D 875      -2.182  18.745  44.238  1.00 56.20      A    O
ATOM   1261  CB  LYS D 875      -4.455  20.972  44.842  1.00 56.13      A    C
ATOM   1262  N   VAL D 876      -1.867  19.651  46.264  1.00 52.77      A    N
ATOM   1263  CA  VAL D 876      -0.467  19.286  46.265  1.00 48.31      A    C
ATOM   1264  C   VAL D 876      -0.454  17.805  46.611  1.00 43.88      A    C
ATOM   1265  O   VAL D 876      -1.229  17.360  47.438  1.00 47.73      A    O
ATOM   1266  CB  VAL D 876       0.360  20.100  47.272  1.00 40.80      A    C
ATOM   1267  N   PRO D 877       0.396  17.036  45.953  1.00 39.05      A    N
ATOM   1268  CA  PRO D 877       0.455  15.602  46.218  1.00 31.86      A    C
ATOM   1269  C   PRO D 877       1.223  15.401  47.519  1.00 30.62      A    C
ATOM   1270  O   PRO D 877       2.348  14.943  47.494  1.00 27.96      A    O
ATOM   1271  CB  PRO D 877       1.187  15.088  45.001  1.00 31.07      A    C
ATOM   1272  CG  PRO D 877       2.085  16.196  44.586  1.00 31.30      A    C
ATOM   1273  CD  PRO D 877       1.423  17.475  44.996  1.00 36.86      A    C
ATOM   1274  N   ILE D 878       0.588  15.690  48.644  1.00 27.90      A    N
ATOM   1275  CA  ILE D 878       1.311  15.695  49.917  1.00 26.40      A    C
ATOM   1276  C   ILE D 878       1.991  14.359  50.179  1.00 25.43      A    C
ATOM   1277  O   ILE D 878       3.132  14.305  50.656  1.00 26.28      A    O
ATOM   1278  CB  ILE D 878       0.356  16.058  51.073  1.00 31.24      A    C
ATOM   1279  CG1 ILE D 878      -0.107  17.506  50.949  1.00 29.61      A    C
ATOM   1280  CG2 ILE D 878       1.016  15.789  52.435  1.00 28.02      A    C
ATOM   1281  CD1 ILE D 878       0.844  18.468  51.580  1.00 39.10      A    C
ATOM   1282  N   LYS D 879       1.306  13.259  49.888  1.00 24.36      A    N
ATOM   1283  CA  LYS D 879       1.809  11.981  50.367  1.00 24.28      A    C
ATOM   1284  C   LYS D 879       2.974  11.451  49.542  1.00 25.98      A    C
ATOM   1285  O   LYS D 879       3.533  10.403  49.887  1.00 23.57      A    O
ATOM   1286  CB  LYS D 879       0.657  10.982  50.416  1.00 25.26      A    C
ATOM   1287  CG  LYS D 879      -0.325  11.332  51.547  1.00 27.81      A    C
ATOM   1288  CD  LYS D 879      -1.515  10.388  51.609  1.00 25.13      A    C
ATOM   1289  CE  LYS D 879      -2.360  10.733  52.834  1.00 30.26      A    C
ATOM   1290  NZ  LYS D 879      -3.518   9.816  53.009  1.00 28.54      A    N
ATOM   1291  N   TRP D 880       3.377  12.168  48.493  1.00 25.20      A    N
ATOM   1292  CA  TRP D 880       4.562  11.838  47.710  1.00 23.74      A    C
ATOM   1293  C   TRP D 880       5.688  12.830  47.925  1.00 26.59      A    C
ATOM   1294  O   TRP D 880       6.785  12.644  47.376  1.00 27.01      A    O
ATOM   1295  CB  TRP D 880       4.222  11.778  46.219  1.00 20.09      A    C
ATOM   1296  CG  TRP D 880       3.467  10.546  45.829  1.00 20.02      A    C
ATOM   1297  CD1 TRP D 880       3.978   9.427  45.215  1.00 21.94      A    C
ATOM   1298  CD2 TRP D 880       2.076  10.293  46.040  1.00 19.55      A    C
ATOM   1299  NE1 TRP D 880       2.983   8.492  45.032  1.00 24.41      A    N
ATOM   1300  CE2 TRP D 880       1.806   8.995  45.542  1.00 26.03      A    C
ATOM   1301  CE3 TRP D 880       1.036  11.028  46.613  1.00 21.42      A    C
ATOM   1302  CZ2 TRP D 880       0.535   8.422  45.596  1.00 20.19      A    C
ATOM   1303  CZ3 TRP D 880      -0.239  10.451  46.668  1.00 26.54      A    C
ATOM   1304  CH2 TRP D 880      -0.473   9.166  46.158  1.00 24.36      A    C
ATOM   1305  N   MET D 881       5.450  13.877  48.703  1.00 25.08      A    N
ATOM   1306  CA  MET D 881       6.363  15.007  48.747  1.00 23.45      A    C
ATOM   1307  C   MET D 881       7.384  14.810  49.856  1.00 26.02      A    C
ATOM   1308  O   MET D 881       7.059  14.294  50.926  1.00 24.57      A    O
ATOM   1309  CB  MET D 881       5.593  16.303  48.999  1.00 26.89      A    C
ATOM   1310  CG  MET D 881       5.159  17.001  47.725  1.00 29.73      A    C
ATOM   1311  SD  MET D 881       3.722  18.051  47.998  1.00 34.05      A    S
ATOM   1312  CE  MET D 881       4.509  19.399  48.852  1.00 33.37      A    C
ATOM   1313  N   ALA D 882       8.623  15.201  49.587  1.00 26.92      A    N
ATOM   1314  CA  ALA D 882       9.622  15.245  50.640  1.00 27.80      A    C
ATOM   1315  C   ALA D 882       9.195  16.219  51.737  1.00 27.74      A    C
ATOM   1316  O   ALA D 882       8.510  17.213  51.483  1.00 25.78      A    O
ATOM   1317  CB  ALA D 882      10.974  15.661  50.056  1.00 23.28      A    C
ATOM   1318  N   LEU D 883       9.615  15.929  52.973  1.00 28.78      A    N
ATOM   1319  CA  LEU D 883       9.243  16.781  54.099  1.00 28.76      A    C
ATOM   1320  C   LEU D 883       9.576  18.247  53.834  1.00 29.78      A    C
ATOM   1321  O   LEU D 883       8.761  19.138  54.094  1.00 28.75      A    O
ATOM   1322  CB  LEU D 883       9.948  16.303  55.366  1.00 27.55      A    C
ATOM   1323  CG  LEU D 883       9.586  17.057  56.640  1.00 28.61      A    C
ATOM   1324  CD1 LEU D 883       8.072  17.133  56.840  1.00 27.43      A    C
ATOM   1325  CD2 LEU D 883      10.266  16.437  57.852  1.00 34.29      A    C
ATOM   1326  N   GLU D 884      10.775  18.522  53.311  1.00 25.62      A    N
ATOM   1327  CA  GLU D 884      11.135  19.917  53.077  1.00 28.71      A    C
ATOM   1328  C   GLU D 884      10.275  20.559  51.999  1.00 32.28      A    C
ATOM   1329  O   GLU D 884      10.139  21.789  51.985  1.00 33.03      A    O
ATOM   1330  CB  GLU D 884      12.625  20.037  52.722  1.00 30.39      A    C
ATOM   1331  CG  GLU D 884      12.995  19.514  51.346  1.00 32.74      A    C
ATOM   1332  CD  GLU D 884      13.333  18.024  51.358  1.00 30.88      A    C
ATOM   1333  OE1 GLU D 884      13.051  17.341  52.368  1.00 28.40      A    O
ATOM   1334  OE2 GLU D 884      13.860  17.529  50.344  1.00 31.33      A    O
ATOM   1335  N   SER D 885       9.681  19.757  51.104  1.00 31.01      A    N
ATOM   1336  CA  SER D 885       8.753  20.302  50.115  1.00 33.08      A    C
ATOM   1337  C   SER D 885       7.431  20.692  50.771  1.00 34.49      A    C
ATOM   1338  O   SER D 885       6.855  21.737  50.449  1.00 35.38      A    O
ATOM   1339  CB  SER D 885       8.510  19.283  48.989  1.00 29.33      A    C
ATOM   1340  OG  SER D 885       9.707  18.992  48.284  1.00 30.73      A    O
ATOM   1341  N   ILE D 886       6.931  19.856  51.681  1.00 30.22      A    N
ATOM   1342  CA  ILE D 886       5.721  20.208  52.424  1.00 34.50      A    C
ATOM   1343  C   ILE D 886       5.954  21.470  53.251  1.00 38.36      A    C
ATOM   1344  O   ILE D 886       5.180  22.431  53.179  1.00 37.16      A    O
ATOM   1345  CB  ILE D 886       5.272  19.037  53.316  1.00 33.57      A    C
ATOM   1346  CG1 ILE D 886       4.861  17.832  52.469  1.00 29.35      A    C
ATOM   1347  CG2 ILE D 886       4.104  19.485  54.232  1.00 35.00      A    C
ATOM   1348  CD1 ILE D 886       4.813  16.518  53.238  1.00 26.21      A    C
ATOM   1349  N   LEU D 887       7.048  21.498  54.026  1.00 33.65      A    N
ATOM   1350  CA  LEU D 887       7.255  22.562  55.003  1.00 36.48      A    C
ATOM   1351  C   LEU D 887       7.697  23.874  54.369  1.00 44.11      A    C
ATOM   1352  O   LEU D 887       7.352  24.949  54.877  1.00 45.05      A    O
ATOM   1353  CB  LEU D 887       8.302  22.142  56.037  1.00 39.13      A    C
ATOM   1354  CG  LEU D 887       8.007  20.946  56.943  1.00 36.64      A    C
ATOM   1355  CD1 LEU D 887       9.160  20.749  57.925  1.00 32.21      A    C
ATOM   1356  CD2 LEU D 887       6.684  21.148  57.674  1.00 33.08      A    C
ATOM   1357  N   HIS D 888       8.464  23.820  53.279  1.00 38.04      A    N
ATOM   1358  CA  HIS D 888       9.153  25.012  52.804  1.00 39.95      A    C
ATOM   1359  C   HIS D 888       9.063  25.226  51.298  1.00 41.63      A    C
ATOM   1360  O   HIS D 888       9.670  26.180  50.794  1.00 44.00      A    O
ATOM   1361  CB  HIS D 888      10.630  24.961  53.237  1.00 38.06      A    C
ATOM   1362  CG  HIS D 888      10.819  24.895  54.725  1.00 44.08      A    C
ATOM   1363  ND1 HIS D 888      11.500  23.870  55.347  1.00 46.49      A    N
ATOM   1364  CD2 HIS D 888      10.406  25.724  55.715  1.00 44.44      A    C
ATOM   1365  CE1 HIS D 888      11.501  24.069  56.655  1.00 43.78      A    C
ATOM   1366  NE2 HIS D 888      10.850  25.192  56.903  1.00 48.66      A    N
ATOM   1367  N   ARG D 889       8.314  24.389  50.569  1.00 37.82      A    N
ATOM   1368  CA  ARG D 889       8.215  24.447  49.110  1.00 42.65      A    C
ATOM   1369  C   ARG D 889       9.593  24.379  48.453  1.00 38.65      A    C
ATOM   1370  O   ARG D 889       9.849  24.999  47.419  1.00 34.20      A    O
ATOM   1371  CB  ARG D 889       7.445  25.690  48.654  1.00 46.22      A    C
ATOM   1372  CG  ARG D 889       5.965  25.655  49.020  1.00 43.68      A    C
ATOM   1373  CD  ARG D 889       5.220  24.498  48.341  1.00 55.00      A    C
ATOM   1374  NE  ARG D 889       4.649  23.558  49.306  1.00 56.80      A    N
ATOM   1375  CZ  ARG D 889       3.429  23.651  49.825  1.00 59.91      A    C
ATOM   1376  NH1 ARG D 889       2.610  24.637  49.496  1.00 63.69      A    N
ATOM   1377  NH2 ARG D 889       3.026  22.736  50.706  1.00 57.09      A    N
ATOM   1378  N   ILE D 890      10.490  23.617  49.055  1.00 35.20      A    N
ATOM   1379  CA  ILE D 890      11.788  23.335  48.466  1.00 38.91      A    C
ATOM   1380  C   ILE D 890      11.653  22.074  47.617  1.00 35.12      A    C
ATOM   1381  O   ILE D 890      11.265  21.014  48.120  1.00 34.81      A    O
ATOM   1382  CB  ILE D 890      12.853  23.170  49.557  1.00 37.60      A    C
ATOM   1383  CG1 ILE D 890      12.945  24.455  50.400  1.00 39.38      A    C
ATOM   1384  CG2 ILE D 890      14.166  22.744  48.934  1.00 34.71      A    C
ATOM   1385  CD1 ILE D 890      13.868  24.338  51.625  1.00 34.55      A    C
ATOM   1386  N   TYR D 891      11.940  22.200  46.324  1.00 34.55      A    N
ATOM   1387  CA  TYR D 891      11.936  21.085  45.382  1.00 34.37      A    C
ATOM   1388  C   TYR D 891      13.312  20.982  44.757  1.00 35.61      A    C
ATOM   1389  O   TYR D 891      13.763  21.928  44.108  1.00 40.14      A    O
ATOM   1390  CB  TYR D 891      10.886  21.285  44.288  1.00 34.20      A    C
ATOM   1391  CG  TYR D 891       9.481  21.326  44.799  1.00 34.22      A    C
ATOM   1392  CD1 TYR D 891       8.908  22.527  45.188  1.00 37.73      A    C
ATOM   1393  CD2 TYR D 891       8.725  20.161  44.900  1.00 36.82      A    C
ATOM   1394  CE1 TYR D 891       7.609  22.582  45.659  1.00 40.78      A    C
ATOM   1395  CE2 TYR D 891       7.412  20.194  45.366  1.00 36.33      A    C
ATOM   1396  CZ  TYR D 891       6.861  21.411  45.750  1.00 44.52      A    C
ATOM   1397  OH  TYR D 891       5.568  21.464  46.217  1.00 46.77      A    O
ATOM   1398  N   THR D 892      13.980  19.847  44.961  1.00 30.72      A    N
ATOM   1399  CA  THR D 892      15.274  19.576  44.348  1.00 31.21      A    C
ATOM   1400  C   THR D 892      15.247  18.181  43.743  1.00 29.81      A    C
ATOM   1401  O   THR D 892      14.257  17.455  43.844  1.00 29.12      A    O
ATOM   1402  CB  THR D 892      16.423  19.671  45.361  1.00 32.93      A    C
ATOM   1403  OG1 THR D 892      16.405  18.498  46.194  1.00 29.44      A    O
ATOM   1404  CG2 THR D 892      16.305  20.932  46.211  1.00 27.61      A    C
ATOM   1405  N   HIS D 893      16.359  17.791  43.124  1.00 26.66      A    N
ATOM   1406  CA  HIS D 893      16.490  16.400  42.710  1.00 26.49      A    C
ATOM   1407  C   HIS D 893      16.422  15.463  43.909  1.00 27.58      A    C
ATOM   1408  O   HIS D 893      15.966  14.316  43.787  1.00 28.21      A    O
ATOM   1409  CB  HIS D 893      17.798  16.209  41.946  1.00 28.73      A    C
ATOM   1410  CG  HIS D 893      17.924  17.123  40.774  1.00 31.62      A    C
ATOM   1411  ND1 HIS D 893      18.872  18.126  40.702  1.00 29.88      A    N
ATOM   1412  CD2 HIS D 893      17.167  17.232  39.659  1.00 28.88      A    C
ATOM   1413  CE1 HIS D 893      18.716  18.785  39.567  1.00 32.98      A    C
ATOM   1414  NE2 HIS D 893      17.686  18.267  38.920  1.00 34.31      A    N
ATOM   1415  N   GLN D 894      16.869  15.925  45.074  1.00 26.15      A    N
ATOM   1416  CA  GLN D 894      16.816  15.069  46.252  1.00 25.35      A    C
ATOM   1417  C   GLN D 894      15.383  14.933  46.771  1.00 24.70      A    C
ATOM   1418  O   GLN D 894      15.009  13.878  47.299  1.00 25.16      A    O
ATOM   1419  CB  GLN D 894      17.785  15.628  47.304  1.00 24.67      A    C
ATOM   1420  CG  GLN D 894      19.287  15.311  46.996  1.00 29.71      A    C
ATOM   1421  CD  GLN D 894      19.539  13.913  46.331  1.00 36.88      A    C
ATOM   1422  OE1 GLN D 894      19.761  12.904  47.030  1.00 32.15      A    O
ATOM   1423  NE2 GLN D 894      19.513  13.864  44.993  1.00 31.97      A    N
ATOM   1424  N   SER D 895      14.539  15.952  46.582  1.00 23.47      A    N
ATOM   1425  CA  SER D 895      13.131  15.743  46.904  1.00 25.83      A    C
ATOM   1426  C   SER D 895      12.460  14.823  45.881  1.00 26.58      A    C
ATOM   1427  O   SER D 895      11.569  14.038  46.248  1.00 23.57      A    O
ATOM   1428  CB  SER D 895      12.399  17.077  47.025  1.00 26.37      A    C
ATOM   1429  OG  SER D 895      12.416  17.801  45.813  1.00 30.12      A    O
ATOM   1430  N   ASP D 896      12.919  14.850  44.620  1.00 23.90      A    N
ATOM   1431  CA  ASP D 896      12.464  13.870  43.631  1.00 22.73      A    C
ATOM   1432  C   ASP D 896      12.824  12.446  44.059  1.00 19.32      A    C
ATOM   1433  O   ASP D 896      12.055  11.501  43.833  1.00 21.60      A    O
ATOM   1434  CB  ASP D 896      13.066  14.182  42.242  1.00 25.54      A    C
ATOM   1435  CG  ASP D 896      12.240  15.204  41.428  1.00 27.01      A    C
ATOM   1436  OD1 ASP D 896      11.069  15.492  41.779  1.00 28.21      A    O
ATOM   1437  OD2 ASP D 896      12.755  15.695  40.403  1.00 27.31      A    O
ATOM   1438  N   VAL D 897      13.985  12.275  44.688  1.00 20.47      A    N
ATOM   1439  CA  VAL D 897      14.384  10.967  45.208  1.00 19.91      A    C
ATOM   1440  C   VAL D 897      13.370  10.458  46.224  1.00 23.22      A    C
ATOM   1441  O   VAL D 897      13.021   9.270  46.233  1.00 21.61      A    O
ATOM   1442  CB  VAL D 897      15.796  11.051  45.821  1.00 22.72      A    C
ATOM   1443  CG1 VAL D 897      16.118   9.763  46.587  1.00 17.06      A    C
ATOM   1444  CG2 VAL D 897      16.839  11.332  44.721  1.00 20.72      A    C
ATOM   1445  N   TRP D 898      12.895  11.348  47.106  1.00 24.16      A    N
ATOM   1446  CA  TRP D 898      11.854  10.972  48.063  1.00 22.64      A    C
ATOM   1447  C   TRP D 898      10.638  10.407  47.343  1.00 22.01      A    C
ATOM   1448  O   TRP D 898      10.191   9.293  47.641  1.00 22.60      A    O
ATOM   1449  CB  TRP D 898      11.457  12.184  48.916  1.00 22.30      A    C
ATOM   1450  CG  TRP D 898      10.443  11.862  49.993  1.00 22.28      A    C
ATOM   1451  CD1 TRP D 898       9.190  11.362  49.806  1.00 21.85      A    C
ATOM   1452  CD2 TRP D 898      10.616  11.998  51.412  1.00 22.41      A    C
ATOM   1453  NE1 TRP D 898       8.562  11.180  51.026  1.00 24.86      A    N
ATOM   1454  CE2 TRP D 898       9.419  11.568  52.023  1.00 24.01      A    C
ATOM   1455  CE3 TRP D 898      11.661  12.445  52.224  1.00 21.48      A    C
ATOM   1456  CZ2 TRP D 898       9.243  11.568  53.406  1.00 24.53      A    C
ATOM   1457  CZ3 TRP D 898      11.476  12.448  53.598  1.00 24.12      A    C
ATOM   1458  CH2 TRP D 898      10.284  12.015  54.175  1.00 23.48      A    C
ATOM   1459  N   SER D 899      10.080  11.177  46.402  1.00 16.98      A    N
ATOM   1460  CA  SER D 899       8.926  10.717  45.637  1.00 19.16      A    C
ATOM   1461  C   SER D 899       9.215   9.413  44.911  1.00 24.19      A    C
ATOM   1462  O   SER D 899       8.302   8.589  44.725  1.00 21.13      A    O
ATOM   1463  CB  SER D 899       8.496  11.781  44.614  1.00 21.46      A    C
ATOM   1464  OG  SER D 899       8.357  13.062  45.218  1.00 22.28      A    O
ATOM   1465  N   TYR D 900      10.464   9.221  44.453  1.00 18.98      A    N
ATOM   1466  CA  TYR D 900      10.814   7.946  43.833  1.00 19.91      A    C
ATOM   1467  C   TYR D 900      10.634   6.804  44.816  1.00 20.06      A    C
ATOM   1468  O   TYR D 900      10.083   5.755  44.460  1.00 17.09      A    O
ATOM   1469  CB  TYR D 900      12.251   7.980  43.292  1.00 17.57      A    C
ATOM   1470  CG  TYR D 900      12.738   6.655  42.763  1.00 18.05      A    C
ATOM   1471  CD1 TYR D 900      13.325   5.724  43.605  1.00 20.66      A    C
ATOM   1472  CD2 TYR D 900      12.615   6.330  41.407  1.00 17.54      A    C
ATOM   1473  CE1 TYR D 900      13.776   4.495  43.134  1.00 17.51      A    C
ATOM   1474  CE2 TYR D 900      13.060   5.104  40.931  1.00 20.14      A    C
ATOM   1475  CZ  TYR D 900      13.641   4.193  41.811  1.00 21.58      A    C
ATOM   1476  OH  TYR D 900      14.109   2.981  41.379  1.00 19.72      A    O
ATOM   1477  N   GLY D 901      11.112   6.983  46.062  1.00 19.23      A    N
ATOM   1478  CA  GLY D 901      10.915   5.959  47.062  1.00 16.45      A    C
ATOM   1479  C   GLY D 901       9.450   5.624  47.278  1.00 18.48      A    C
ATOM   1480  O   GLY D 901       9.102   4.459  47.475  1.00 18.92      A    O
ATOM   1481  N   VAL D 902       8.574   6.637  47.262  1.00 18.13      A    N
ATOM   1482  CA  VAL D 902       7.139   6.383  47.409  1.00 20.51      A    C
ATOM   1483  C   VAL D 902       6.602   5.628  46.195  1.00 19.52      A    C
ATOM   1484  O   VAL D 902       5.832   4.662  46.339  1.00 21.47      A    O
ATOM   1485  CB  VAL D 902       6.361   7.692  47.635  1.00 16.75      A    C
ATOM   1486  CG1 VAL D 902       4.865   7.387  47.795  1.00 17.83      A    C
ATOM   1487  CG2 VAL D 902       6.919   8.480  48.846  1.00 18.25      A    C
ATOM   1488  N   THR D 903       6.993   6.059  44.983  1.00 18.81      A    N
ATOM   1489  CA  THR D 903       6.618   5.351  43.756  1.00 19.06      A    C
ATOM   1490  C   THR D 903       6.978   3.876  43.844  1.00 19.59      A    C
ATOM   1491  O   THR D 903       6.181   3.002  43.484  1.00 19.08      A    O
ATOM   1492  CB  THR D 903       7.321   5.967  42.524  1.00 19.50      A    C
ATOM   1493  OG1 THR D 903       6.952   7.351  42.396  1.00 17.31      A    O
ATOM   1494  CG2 THR D 903       6.887   5.225  41.274  1.00 16.61      A    C
ATOM   1495  N   VAL D 904       8.208   3.579  44.270  1.00 17.19      A    N
ATOM   1496  CA  VAL D 904       8.622   2.186  44.362  1.00 16.78      A    C
ATOM   1497  C   VAL D 904       7.727   1.442  45.350  1.00 22.18      A    C
ATOM   1498  O   VAL D 904       7.265   0.330  45.079  1.00 22.26      A    O
ATOM   1499  CB  VAL D 904      10.107   2.100  44.745  1.00 17.35      A    C
ATOM   1500  CG1 VAL D 904      10.464   0.685  45.138  1.00 22.39      A    C
ATOM   1501  CG2 VAL D 904      10.986   2.571  43.575  1.00 24.24      A    C
ATOM   1502  N   TRP D 905       7.460   2.062  46.504  1.00 19.56      A    N
ATOM   1503  CA  TRP D 905       6.551   1.481  47.488  1.00 21.77      A    C
ATOM   1504  C   TRP D 905       5.185   1.202  46.880  1.00 22.84      A    C
ATOM   1505  O   TRP D 905       4.588   0.153  47.145  1.00 23.65      A    O
ATOM   1506  CB  TRP D 905       6.415   2.421  48.690  1.00 18.49      A    C
ATOM   1507  CG  TRP D 905       5.611   1.860  49.826  1.00 22.34      A    C
ATOM   1508  CD1 TRP D 905       6.093   1.150  50.904  1.00 23.48      A    C
ATOM   1509  CD2 TRP D 905       4.189   1.942  50.002  1.00 23.86      A    C
ATOM   1510  NE1 TRP D 905       5.061   0.798  51.732  1.00 23.65      A    N
ATOM   1511  CE2 TRP D 905       3.882   1.268  51.206  1.00 26.91      A    C
ATOM   1512  CE3 TRP D 905       3.148   2.520  49.264  1.00 22.10      A    C
ATOM   1513  CZ2 TRP D 905       2.574   1.164  51.696  1.00 26.93      A    C
ATOM   1514  CZ3 TRP D 905       1.850   2.415  49.753  1.00 25.72      A    C
ATOM   1515  CH2 TRP D 905       1.576   1.740  50.959  1.00 24.67      A    C
ATOM   1516  N   GLU D 906       4.667   2.138  46.081  1.00 23.24      A    N
ATOM   1517  CA  GLU D 906       3.409   1.912  45.371  1.00 21.27      A    C
ATOM   1518  C   GLU D 906       3.475   0.673  44.499  1.00 24.96      A    C
ATOM   1519  O   GLU D 906       2.540  -0.138  44.477  1.00 23.15      A    O
ATOM   1520  CB  GLU D 906       3.079   3.107  44.498  1.00 21.74      A    C
ATOM   1521  CG  GLU D 906       2.578   4.332  45.235  1.00 21.55      A    C
ATOM   1522  CD  GLU D 906       2.242   5.390  44.209  1.00 24.97      A    C
ATOM   1523  OE1 GLU D 906       3.185   6.068  43.737  1.00 23.44      A    O
ATOM   1524  OE2 GLU D 906       1.059   5.477  43.814  1.00 22.11      A    O
ATOM   1525  N   LEU D 907       4.565   0.534  43.730  1.00 23.77      A    N
ATOM   1526  CA  LEU D 907       4.724  -0.629  42.867  1.00 21.32      A    C
ATOM   1527  C   LEU D 907       4.779  -1.906  43.694  1.00 26.70      A    C
ATOM   1528  O   LEU D 907       4.038  -2.859  43.431  1.00 23.83      A    O
ATOM   1529  CB  LEU D 907       5.995  -0.487  42.014  1.00 22.04      A    C
ATOM   1530  CG  LEU D 907       6.075   0.685  41.032  1.00 21.77      A    C
ATOM   1531  CD1 LEU D 907       7.313   0.573  40.152  1.00 24.29      A    C
ATOM   1532  CD2 LEU D 907       4.818   0.799  40.164  1.00 22.90      A    C
ATOM   1533  N   MET D 908       5.656  -1.935  44.711  1.00 24.39      A    N
ATOM   1534  CA  MET D 908       5.880  -3.148  45.494  1.00 24.88      A    C
ATOM   1535  C   MET D 908       4.655  -3.576  46.305  1.00 28.43      A    C
ATOM   1536  O   MET D 908       4.568  -4.745  46.690  1.00 27.61      A    O
ATOM   1537  CB  MET D 908       7.045  -2.951  46.453  1.00 23.92      A    C
ATOM   1538  CG  MET D 908       8.398  -2.669  45.776  1.00 31.16      A    C
ATOM   1539  SD  MET D 908       8.893  -4.010  44.684  1.00 37.34      A    S
ATOM   1540  CE  MET D 908      10.244  -3.274  43.730  1.00 31.25      A    C
ATOM   1541  N   THR D 909       3.734  -2.661  46.605  1.00 21.71      A    N
ATOM   1542  CA  THR D 909       2.468  -3.010  47.238  1.00 27.75      A    C
ATOM   1543  C   THR D 909       1.367  -3.253  46.225  1.00 30.90      A    C
ATOM   1544  O   THR D 909       0.203  -3.385  46.619  1.00 28.51      A    O
ATOM   1545  CB  THR D 909       2.005  -1.912  48.189  1.00 22.86      A    C
ATOM   1546  OG1 THR D 909       1.756  -0.724  47.429  1.00 23.76      A    O
ATOM   1547  CG2 THR D 909       3.050  -1.646  49.291  1.00 24.68      A    C
ATOM   1548  N   PHE D 910       1.710  -3.277  44.933  1.00 27.82      A    N
ATOM   1549  CA  PHE D 910       0.734  -3.488  43.861  1.00 29.73      A    C
ATOM   1550  C   PHE D 910      -0.347  -2.414  43.878  1.00 27.50      A    C
ATOM   1551  O   PHE D 910      -1.517  -2.686  43.612  1.00 28.80      A    O
ATOM   1552  CB  PHE D 910       0.112  -4.890  43.921  1.00 32.91      A    C
ATOM   1553  CG  PHE D 910       1.113  -6.014  43.788  1.00 31.94      A    C
ATOM   1554  CD1 PHE D 910       1.655  -6.330  42.555  1.00 33.78      A    C
ATOM   1555  CD2 PHE D 910       1.503  -6.756  44.889  1.00 31.86      A    C
ATOM   1556  CE1 PHE D 910       2.570  -7.348  42.427  1.00 36.27      A    C
ATOM   1557  CE2 PHE D 910       2.411  -7.781  44.763  1.00 37.44      A    C
ATOM   1558  CZ  PHE D 910       2.949  -8.076  43.524  1.00 37.76      A    C
ATOM   1559  N   GLY D 911       0.048  -1.184  44.187  1.00 25.51      A    N
ATOM   1560  CA  GLY D 911      -0.824  -0.049  44.027  1.00 24.83      A    C
ATOM   1561  C   GLY D 911      -1.582   0.393  45.251  1.00 26.94      A    C
ATOM   1562  O   GLY D 911      -2.642   1.016  45.103  1.00 24.28      A    O
ATOM   1563  N   SER D 912      -1.077   0.103  46.449  1.00 26.96      A    N
ATOM   1564  CA  SER D 912      -1.704   0.595  47.670  1.00 25.91      A    C
ATOM   1565  C   SER D 912      -1.589   2.111  47.761  1.00 29.00      A    C
ATOM   1566  O   SER D 912      -0.671   2.722  47.201  1.00 27.31      A    O
ATOM   1567  CB  SER D 912      -1.052  -0.036  48.899  1.00 25.64      A    C
ATOM   1568  OG  SER D 912      -1.230  -1.434  48.866  1.00 28.80      A    O
ATOM   1569  N   LYS D 913      -2.536   2.714  48.491  1.00 23.18      A    N
ATOM   1570  CA  LYS D 913      -2.517   4.141  48.758  1.00 27.65      A    C
ATOM   1571  C   LYS D 913      -1.576   4.422  49.923  1.00 28.45      A    C
ATOM   1572  O   LYS D 913      -1.678   3.761  50.961  1.00 32.82      A    O
ATOM   1573  CB  LYS D 913      -3.924   4.645  49.091  1.00 29.25      A    C
ATOM   1574  CG  LYS D 913      -5.015   4.112  48.174  1.00 38.76      A    C
ATOM   1575  CD  LYS D 913      -6.285   4.982  48.254  1.00 40.40      A    C
ATOM   1576  CE  LYS D 913      -7.381   4.449  47.338  1.00 42.90      A    C
ATOM   1577  NZ  LYS D 913      -8.681   4.166  48.024  1.00 47.49      A    N
ATOM   1578  N   PRO D 914      -0.658   5.380  49.801  1.00 28.19      A    N
ATOM   1579  CA  PRO D 914       0.311   5.594  50.882  1.00 28.97      A    C
ATOM   1580  C   PRO D 914      -0.333   6.328  52.046  1.00 28.48      A    C
ATOM   1581  O   PRO D 914      -1.137   7.243  51.853  1.00 25.60      A    O
ATOM   1582  CB  PRO D 914       1.421   6.422  50.219  1.00 22.43      A    C
ATOM   1583  CG  PRO D 914       0.757   7.094  49.074  1.00 25.73      A    C
ATOM   1584  CD  PRO D 914      -0.349   6.181  48.605  1.00 29.20      A    C
ATOM   1585  N   TYR D 915       0.028   5.905  53.265  1.00 27.01      A    N
ATOM   1586  CA  TYR D 915      -0.523   6.479  54.500  1.00 26.12      A    C
ATOM   1587  C   TYR D 915      -2.049   6.455  54.503  1.00 28.61      A    C
ATOM   1588  O   TYR D 915      -2.703   7.434  54.863  1.00 29.37      A    O
ATOM   1589  CB  TYR D 915      -0.027   7.905  54.718  1.00 22.12      A    C
ATOM   1590  CG  TYR D 915       1.447   8.144  54.405  1.00 28.44      A    C
ATOM   1591  CD1 TYR D 915       2.433   7.782  55.319  1.00 24.26      A    C
ATOM   1592  CD2 TYR D 915       1.847   8.786  53.232  1.00 25.64      A    C
ATOM   1593  CE1 TYR D 915       3.774   8.020  55.057  1.00 26.22      A    C
ATOM   1594  CE2 TYR D 915       3.188   9.033  52.966  1.00 21.56      A    C
ATOM   1595  CZ  TYR D 915       4.147   8.648  53.882  1.00 26.35      A    C
ATOM   1596  OH  TYR D 915       5.479   8.882  53.617  1.00 24.24      A    O
ATOM   1597  N   ASP D 916      -2.625   5.339  54.069  1.00 29.76      A    N
ATOM   1598  CA  ASP D 916      -4.078   5.229  54.020  1.00 29.93      A    C
ATOM   1599  C   ASP D 916      -4.647   5.383  55.422  1.00 38.64      A    C
ATOM   1600  O   ASP D 916      -4.158   4.766  56.374  1.00 37.96      A    O
ATOM   1601  CB  ASP D 916      -4.495   3.879  53.452  1.00 38.51      A    C
ATOM   1602  CG  ASP D 916      -5.865   3.918  52.795  1.00 48.52      A    C
ATOM   1603  OD1 ASP D 916      -6.412   5.026  52.584  1.00 46.40      A    O
ATOM   1604  OD2 ASP D 916      -6.408   2.825  52.524  1.00 54.06      A    O
ATOM   1605  N   GLY D 917      -5.671   6.218  55.551  1.00 39.17      A    N
ATOM   1606  CA  GLY D 917      -6.269   6.472  56.841  1.00 36.84      A    C
ATOM   1607  C   GLY D 917      -5.675   7.631  57.602  1.00 38.59      A    C
ATOM   1608  O   GLY D 917      -6.157   7.930  58.703  1.00 42.12      A    O
ATOM   1609  N   ILE D 918      -4.665   8.297  57.057  1.00 33.55      A    N
ATOM   1610  CA  ILE D 918      -4.015   9.445  57.685  1.00 33.94      A    C
ATOM   1611  C   ILE D 918      -4.301  10.680  56.836  1.00 37.87      A    C
ATOM   1612  O   ILE D 918      -3.956  10.695  55.647  1.00 35.65      A    O
ATOM   1613  CB  ILE D 918      -2.502   9.235  57.827  1.00 35.11      A    C
ATOM   1614  CG1 ILE D 918      -2.214   8.040  58.741  1.00 38.17      A    C
ATOM   1615  CG2 ILE D 918      -1.859  10.524  58.343  1.00 30.72      A    C
ATOM   1616  CD1 ILE D 918      -0.762   7.891  59.077  1.00 40.54      A    C
ATOM   1617  N   PRO D 919      -4.898  11.734  57.397  1.00 42.00      A    N
ATOM   1618  CA  PRO D 919      -5.214  12.924  56.596  1.00 38.22      A    C
ATOM   1619  C   PRO D 919      -3.954  13.615  56.106  1.00 34.82      A    C
ATOM   1620  O   PRO D 919      -2.936  13.658  56.799  1.00 34.86      A    O
ATOM   1621  CB  PRO D 919      -5.995  13.825  57.570  1.00 37.64      A    C
ATOM   1622  CG  PRO D 919      -6.412  12.936  58.703  1.00 35.15      A    C
ATOM   1623  CD  PRO D 919      -5.390  11.840  58.783  1.00 43.85      A    C
ATOM   1624  N   ALA D 920      -4.049  14.172  54.894  1.00 33.02      A    N
ATOM   1625  CA  ALA D 920      -2.901  14.821  54.265  1.00 36.94      A    C
ATOM   1626  C   ALA D 920      -2.333  15.949  55.121  1.00 31.40      A    C
ATOM   1627  O   ALA D 920      -1.112  16.164  55.137  1.00 29.96      A    O
ATOM   1628  CB  ALA D 920      -3.296  15.362  52.884  1.00 32.13      A    C
ATOM   1629  N   SER D 921      -3.191  16.686  55.825  1.00 31.19      A    N
ATOM   1630  CA  SER D 921      -2.721  17.800  56.645  1.00 29.83      A    C
ATOM   1631  C   SER D 921      -1.876  17.346  57.822  1.00 28.85      A    C
ATOM   1632  O   SER D 921      -1.185  18.177  58.417  1.00 33.86      A    O
ATOM   1633  CB  SER D 921      -3.911  18.621  57.165  1.00 32.46      A    C
ATOM   1634  OG  SER D 921      -4.810  17.808  57.894  1.00 34.25      A    O
ATOM   1635  N   GLU D 922      -1.923  16.069  58.185  1.00 27.86      A    N
ATOM   1636  CA  GLU D 922      -1.134  15.553  59.293  1.00 33.41      A    C
ATOM   1637  C   GLU D 922       0.092  14.758  58.848  1.00 34.43      A    C
ATOM   1638  O   GLU D 922       0.817  14.241  59.706  1.00 32.95      A    O
ATOM   1639  CB  GLU D 922      -2.044  14.713  60.210  1.00 30.42      A    C
ATOM   1640  CG  GLU D 922      -3.249  15.550  60.678  1.00 35.29      A    C
ATOM   1641  CD  GLU D 922      -4.315  14.787  61.468  1.00 44.21      A    C
ATOM   1642  OE1 GLU D 922      -4.507  13.568  61.256  1.00 46.36      A    O
ATOM   1643  OE2 GLU D 922      -4.959  15.426  62.330  1.00 43.78      A    O
ATOM   1644  N   ILE D 923       0.376  14.684  57.539  1.00 27.74      A    N
ATOM   1645  CA  ILE D 923       1.514  13.887  57.077  1.00 24.14      A    C
ATOM   1646  C   ILE D 923       2.822  14.468  57.603  1.00 27.31      A    C
ATOM   1647  O   ILE D 923       3.694  13.738  58.093  1.00 27.59      A    O
ATOM   1648  CB  ILE D 923       1.513  13.787  55.538  1.00 30.14      A    C
ATOM   1649  CG1 ILE D 923       0.373  12.880  55.065  1.00 24.48      A    C
ATOM   1650  CG2 ILE D 923       2.861  13.307  55.013  1.00 19.50      A    C
ATOM   1651  CD1 ILE D 923       0.386  11.506  55.690  1.00 26.88      A    C
ATOM   1652  N   SER D 924       2.977  15.792  57.535  1.00 31.33      A    N
ATOM   1653  CA  SER D 924       4.251  16.379  57.946  1.00 32.37      A    C
ATOM   1654  C   SER D 924       4.542  16.118  59.420  1.00 33.19      A    C
ATOM   1655  O   SER D 924       5.712  16.011  59.807  1.00 33.12      A    O
ATOM   1656  CB  SER D 924       4.267  17.887  57.686  1.00 34.70      A    C
ATOM   1657  OG  SER D 924       3.233  18.526  58.408  1.00 34.54      A    O
ATOM   1658  N   SER D 925       3.505  16.025  60.262  1.00 33.95      A    N
ATOM   1659  CA  SER D 925       3.757  15.747  61.671  1.00 29.14      A    C
ATOM   1660  C   SER D 925       4.277  14.334  61.872  1.00 29.01      A    C
ATOM   1661  O   SER D 925       5.188  14.122  62.679  1.00 29.10      A    O
ATOM   1662  CB  SER D 925       2.496  15.975  62.521  1.00 31.91      A    C
ATOM   1663  OG  SER D 925       1.833  17.165  62.123  1.00 37.56      A    O
ATOM   1664  N   ILE D 926       3.704  13.347  61.173  1.00 30.21      A    N
ATOM   1665  CA  ILE D 926       4.166  11.979  61.393  1.00 29.90      A    C
ATOM   1666  C   ILE D 926       5.534  11.765  60.776  1.00 28.74      A    C
ATOM   1667  O   ILE D 926       6.328  10.965  61.282  1.00 31.23      A    O
ATOM   1668  CB  ILE D 926       3.153  10.940  60.875  1.00 31.65      A    C
ATOM   1669  CG1 ILE D 926       3.230  10.797  59.346  1.00 28.23      A    C
ATOM   1670  CG2 ILE D 926       1.753  11.266  61.371  1.00 31.16      A    C
ATOM   1671  CD1 ILE D 926       2.356   9.710  58.782  1.00 27.90      A    C
ATOM   1672  N   LEU D 927       5.837  12.469  59.685  1.00 29.81      A    N
ATOM   1673  CA  LEU D 927       7.161  12.373  59.092  1.00 30.12      A    C
ATOM   1674  C   LEU D 927       8.225  12.889  60.055  1.00 30.49      A    C
ATOM   1675  O   LEU D 927       9.284  12.271  60.202  1.00 30.43      A    O
ATOM   1676  CB  LEU D 927       7.196  13.148  57.768  1.00 26.08      A    C
ATOM   1677  CG  LEU D 927       6.385  12.598  56.591  1.00 25.02      A    C
ATOM   1678  CD1 LEU D 927       6.526  13.482  55.339  1.00 27.41      A    C
ATOM   1679  CD2 LEU D 927       6.758  11.146  56.253  1.00 19.89      A    C
ATOM   1680  N   GLU D 928       7.962  14.022  60.718  1.00 33.71      A    N
ATOM   1681  CA  GLU D 928       8.923  14.561  61.678  1.00 36.80      A    C
ATOM   1682  C   GLU D 928       9.063  13.671  62.901  1.00 32.59      A    C
ATOM   1683  O   GLU D 928      10.104  13.699  63.554  1.00 36.04      A    O
ATOM   1684  CB  GLU D 928       8.515  15.963  62.122  1.00 38.83      A    C
ATOM   1685  CG  GLU D 928       8.292  16.917  60.979  1.00 44.42      A    C
ATOM   1686  CD  GLU D 928       8.104  18.352  61.435  1.00 55.82      A    C
ATOM   1687  OE1 GLU D 928       9.114  19.080  61.582  1.00 62.94      A    O
ATOM   1688  OE2 GLU D 928       6.927  18.740  61.647  1.00 53.92      A    O
ATOM   1689  N   LYS D 929       8.025  12.915  63.258  1.00 33.61      A    N
ATOM   1690  CA  LYS D 929       8.195  11.906  64.299  1.00 35.10      A    C
ATOM   1691  C   LYS D 929       8.930  10.671  63.795  1.00 34.86      A    C
ATOM   1692  O   LYS D 929       9.103   9.718  64.559  1.00 35.03      A    O
ATOM   1693  CB  LYS D 929       6.832  11.489  64.877  1.00 32.98      A    C
ATOM   1694  CG  LYS D 929       6.069  12.627  65.546  1.00 40.36      A    C
ATOM   1695  CD  LYS D 929       6.425  12.712  67.029  1.00 45.44      A    C
ATOM   1696  CE  LYS D 929       5.834  13.964  67.675  1.00 48.83      A    C
ATOM   1697  NZ  LYS D 929       4.946  13.651  68.839  1.00 52.71      A    N
ATOM   1698  N   GLY D 930       9.341  10.651  62.530  1.00 30.84      A    N
ATOM   1699  CA  GLY D 930      10.112   9.548  61.999  1.00 30.46      A    C
ATOM   1700  C   GLY D 930       9.293   8.391  61.475  1.00 30.73      A    C
ATOM   1701  O   GLY D 930       9.865   7.349  61.136  1.00 33.48      A    O
ATOM   1702  N   GLU D 931       7.977   8.527  61.405  1.00 30.14      A    N
ATOM   1703  CA  GLU D 931       7.151   7.473  60.842  1.00 31.32      A    C
ATOM   1704  C   GLU D 931       7.233   7.483  59.316  1.00 28.75      A    C
ATOM   1705  O   GLU D 931       7.359   8.547  58.693  1.00 25.57      A    O
ATOM   1706  CB  GLU D 931       5.705   7.637  61.304  1.00 30.31      A    C
ATOM   1707  CG  GLU D 931       4.843   6.459  60.874  1.00 38.95      A    C
ATOM   1708  CD  GLU D 931       4.701   5.408  61.962  1.00 51.09      A    C
ATOM   1709  OE1 GLU D 931       5.277   5.605  63.060  1.00 48.49      A    O
ATOM   1710  OE2 GLU D 931       4.031   4.378  61.705  1.00 54.25      A    O
ATOM   1711  N   ARG D 932       7.209   6.286  58.722  1.00 25.65      A    N
ATOM   1712  CA  ARG D 932       7.398   6.112  57.286  1.00 28.07      A    C
ATOM   1713  C   ARG D 932       6.490   4.992  56.794  1.00 26.45      A    C
ATOM   1714  O   ARG D 932       5.975   4.190  57.574  1.00 18.82      A    O
ATOM   1715  CB  ARG D 932       8.849   5.768  56.928  1.00 24.59      A    C
ATOM   1716  CG  ARG D 932       9.902   6.804  57.297  1.00 27.61      A    C
ATOM   1717  CD  ARG D 932       9.751   8.071  56.473  1.00 24.39      A    C
ATOM   1718  NE  ARG D 932      10.852   9.006  56.694  1.00 23.37      A    N
ATOM   1719  CZ  ARG D 932      10.895   9.937  57.642  1.00 24.53      A    C
ATOM   1720  NH1 ARG D 932       9.953  10.040  58.565  1.00 23.67      A    N
ATOM   1721  NH2 ARG D 932      11.907  10.799  57.656  1.00 27.73      A    N
ATOM   1722  N   LEU D 933       6.317   4.934  55.476  1.00 21.87      A    N
ATOM   1723  CA  LEU D 933       5.531   3.867  54.879  1.00 22.41      A    C
ATOM   1724  C   LEU D 933       6.090   2.507  55.298  1.00 24.14      A    C
ATOM   1725  O   LEU D 933       7.300   2.355  55.485  1.00 26.48      A    O
ATOM   1726  CB  LEU D 933       5.529   3.990  53.354  1.00 22.56      A    C
ATOM   1727  CG  LEU D 933       4.805   5.230  52.832  1.00 20.97      A    C
ATOM   1728  CD1 LEU D 933       5.131   5.506  51.359  1.00 23.46      A    C
ATOM   1729  CD2 LEU D 933       3.291   5.055  53.060  1.00 22.40      A    C
ATOM   1730  N   PRO D 934       5.236   1.504  55.476  1.00 27.16      A    N
ATOM   1731  CA  PRO D 934       5.696   0.221  56.029  1.00 27.73      A    C
ATOM   1732  C   PRO D 934       6.296  -0.663  54.943  1.00 26.33      A    C
ATOM   1733  O   PRO D 934       6.093  -0.453  53.742  1.00 25.54      A    O
ATOM   1734  CB  PRO D 934       4.409  -0.411  56.581  1.00 30.61      A    C
ATOM   1735  CG  PRO D 934       3.342   0.133  55.666  1.00 21.84      A    C
ATOM   1736  CD  PRO D 934       3.781   1.520  55.255  1.00 24.31      A    C
ATOM   1737  N   GLN D 935       6.992  -1.698  55.400  1.00 24.43      A    N
ATOM   1738  CA  GLN D 935       7.682  -2.646  54.536  1.00 25.94      A    C
ATOM   1739  C   GLN D 935       6.669  -3.473  53.766  1.00 29.69      A    C
ATOM   1740  O   GLN D 935       5.838  -4.144  54.389  1.00 32.75      A    O
ATOM   1741  CB  GLN D 935       8.589  -3.558  55.368  1.00 28.18      A    C
ATOM   1742  CG  GLN D 935       9.282  -4.655  54.565  1.00 28.03      A    C
ATOM   1743  CD  GLN D 935      10.294  -5.444  55.401  1.00 35.13      A    C
ATOM   1744  OE1 GLN D 935      10.402  -5.250  56.611  1.00 37.69      A    O
ATOM   1745  NE2 GLN D 935      11.029  -6.348  54.756  1.00 32.93      A    N
ATOM   1746  N   PRO D 936       6.681  -3.448  52.432  1.00 32.37      A    N
ATOM   1747  CA  PRO D 936       5.730  -4.273  51.689  1.00 26.72      A    C
ATOM   1748  C   PRO D 936       5.954  -5.726  51.979  1.00 31.86      A    C
ATOM   1749  O   PRO D 936       7.097  -6.172  52.214  1.00 29.07      A    O
ATOM   1750  CB  PRO D 936       6.045  -3.931  50.218  1.00 24.91      A    C
ATOM   1751  CG  PRO D 936       6.659  -2.587  50.253  1.00 27.94      A    C
ATOM   1752  CD  PRO D 936       7.495  -2.598  51.538  1.00 30.72      A    C
ATOM   1753  N   PRO D 937       4.887  -6.543  52.002  1.00 34.49      A    N
ATOM   1754  CA  PRO D 937       5.047  -7.992  52.213  1.00 30.27      A    C
ATOM   1755  C   PRO D 937       6.077  -8.644  51.310  1.00 34.92      A    C
ATOM   1756  O   PRO D 937       6.848  -9.488  51.777  1.00 38.88      A    O
ATOM   1757  CB  PRO D 937       3.641  -8.542  51.924  1.00 34.69      A    C
ATOM   1758  CG  PRO D 937       2.723  -7.416  52.208  1.00 36.98      A    C
ATOM   1759  CD  PRO D 937       3.471  -6.129  51.940  1.00 34.25      A    C
ATOM   1760  N   ILE D 938       6.123  -8.283  50.024  1.00 34.23      A    N
ATOM   1761  CA  ILE D 938       7.034  -8.983  49.123  1.00 34.89      A    C
ATOM   1762  C   ILE D 938       8.470  -8.501  49.207  1.00 30.90      A    C
ATOM   1763  O   ILE D 938       9.349  -9.142  48.621  1.00 32.74      A    O
ATOM   1764  CB  ILE D 938       6.531  -8.872  47.673  1.00 31.96      A    C
ATOM   1765  CG1 ILE D 938       6.697  -7.440  47.150  1.00 30.37      A    C
ATOM   1766  CG2 ILE D 938       5.079  -9.311  47.610  1.00 32.07      A    C
ATOM   1767  CD1 ILE D 938       6.578  -7.339  45.656  1.00 30.75      A    C
ATOM   1768  N   CYS D 939       8.749  -7.410  49.924  1.00 31.60      A    N
ATOM   1769  CA  CYS D 939      10.079  -6.800  49.905  1.00 29.74      A    C
ATOM   1770  C   CYS D 939      10.983  -7.392  50.971  1.00 33.55      A    C
ATOM   1771  O   CYS D 939      10.623  -7.425  52.154  1.00 33.33      A    O
ATOM   1772  CB  CYS D 939      10.004  -5.291  50.129  1.00 30.78      A    C
ATOM   1773  SG  CYS D 939       9.280  -4.406  48.782  1.00 34.76      A    S
ATOM   1774  N   THR D 940      12.175  -7.802  50.557  1.00 30.96      A    N
ATOM   1775  CA  THR D 940      13.186  -8.174  51.524  1.00 33.42      A    C
ATOM   1776  C   THR D 940      13.789  -6.919  52.129  1.00 37.11      A    C
ATOM   1777  O   THR D 940      13.577  -5.795  51.654  1.00 32.35      A    O
ATOM   1778  CB  THR D 940      14.301  -9.008  50.891  1.00 33.31      A    C
ATOM   1779  OG1 THR D 940      15.026  -8.197  49.949  1.00 29.57      A    O
ATOM   1780  CG2 THR D 940      13.708 -10.230  50.182  1.00 32.89      A    C
ATOM   1781  N   ILE D 941      14.588  -7.141  53.171  1.00 33.22      A    N
ATOM   1782  CA  ILE D 941      15.215  -6.045  53.894  1.00 32.43      A    C
ATOM   1783  C   ILE D 941      16.048  -5.162  52.949  1.00 32.69      A    C
ATOM   1784  O   ILE D 941      16.066  -3.927  53.081  1.00 27.41      A    O
ATOM   1785  CB  ILE D 941      16.046  -6.627  55.057  1.00 33.51      A    C
ATOM   1786  CG1 ILE D 941      16.409  -5.536  56.063  1.00 35.96      A    C
ATOM   1787  CG2 ILE D 941      17.223  -7.485  54.551  1.00 35.43      A    C
ATOM   1788  CD1 ILE D 941      15.163  -4.846  56.627  1.00 43.28      A    C
ATOM   1789  N   ASP D 942      16.735  -5.773  51.979  1.00 29.35      A    N
ATOM   1790  CA  ASP D 942      17.628  -5.007  51.109  1.00 36.13      A    C
ATOM   1791  C   ASP D 942      16.854  -4.008  50.252  1.00 32.14      A    C
ATOM   1792  O   ASP D 942      17.298  -2.872  50.059  1.00 35.01      A    O
ATOM   1793  CB  ASP D 942      18.446  -5.947  50.227  1.00 39.75      A    C
ATOM   1794  CG  ASP D 942      19.427  -6.791  51.026  1.00 47.49      A    C
ATOM   1795  OD1 ASP D 942      20.190  -6.217  51.837  1.00 47.76      A    O
ATOM   1796  OD2 ASP D 942      19.419  -8.031  50.854  1.00 54.57      A    O
ATOM   1797  N   VAL D 943      15.684  -4.407  49.752  1.00 29.42      A    N
ATOM   1798  CA  VAL D 943      14.855  -3.507  48.957  1.00 29.46      A    C
ATOM   1799  C   VAL D 943      14.258  -2.408  49.824  1.00 29.21      A    C
ATOM   1800  O   VAL D 943      14.306  -1.218  49.467  1.00 24.58      A    O
ATOM   1801  CB  VAL D 943      13.758  -4.308  48.239  1.00 33.87      A    C
ATOM   1802  CG1 VAL D 943      12.779  -3.356  47.502  1.00 26.32      A    C
ATOM   1803  CG2 VAL D 943      14.394  -5.304  47.304  1.00 25.92      A    C
ATOM   1804  N   TYR D 944      13.671  -2.789  50.969  1.00 26.32      A    N
ATOM   1805  CA  TYR D 944      13.033  -1.815  51.843  1.00 25.06      A    C
ATOM   1806  C   TYR D 944      14.023  -0.777  52.356  1.00 24.19      A    C
ATOM   1807  O   TYR D 944      13.660   0.392  52.508  1.00 26.53      A    O
ATOM   1808  CB  TYR D 944      12.353  -2.526  53.021  1.00 25.03      A    C
ATOM   1809  CG  TYR D 944      11.552  -1.589  53.932  1.00 27.42      A    C
ATOM   1810  CD1 TYR D 944      10.585  -0.744  53.403  1.00 27.36      A    C
ATOM   1811  CD2 TYR D 944      11.743  -1.572  55.316  1.00 23.38      A    C
ATOM   1812  CE1 TYR D 944       9.836   0.110  54.216  1.00 24.56      A    C
ATOM   1813  CE2 TYR D 944      10.999  -0.723  56.132  1.00 30.05      A    C
ATOM   1814  CZ  TYR D 944      10.042   0.111  55.573  1.00 26.05      A    C
ATOM   1815  OH  TYR D 944       9.299   0.948  56.377  1.00 27.35      A    O
ATOM   1816  N   MET D 945      15.273  -1.174  52.598  1.00 25.66      A    N
ATOM   1817  CA  MET D 945      16.284  -0.224  53.070  1.00 27.08      A    C
ATOM   1818  C   MET D 945      16.571   0.858  52.036  1.00 24.92      A    C
ATOM   1819  O   MET D 945      16.790   2.020  52.389  1.00 24.32      A    O
ATOM   1820  CB  MET D 945      17.584  -0.954  53.395  1.00 29.72      A    C
ATOM   1821  CG  MET D 945      18.526  -0.227  54.352  1.00 43.68      A    C
ATOM   1822  SD  MET D 945      19.605  -1.426  55.216  1.00 61.66      A    S
ATOM   1823  CE  MET D 945      18.486  -2.794  55.397  1.00 31.10      A    C
ATOM   1824  N   ILE D 946      16.646   0.486  50.761  1.00 25.88      A    N
ATOM   1825  CA  ILE D 946      16.759   1.500  49.715  1.00 27.02      A    C
ATOM   1826  C   ILE D 946      15.617   2.500  49.825  1.00 24.34      A    C
ATOM   1827  O   ILE D 946      15.821   3.716  49.769  1.00 23.31      A    O
ATOM   1828  CB  ILE D 946      16.782   0.838  48.332  1.00 30.39      A    C
ATOM   1829  CG1 ILE D 946      17.831  -0.256  48.337  1.00 34.65      A    C
ATOM   1830  CG2 ILE D 946      17.050   1.887  47.244  1.00 30.16      A    C
ATOM   1831  CD1 ILE D 946      17.868  -1.028  47.075  1.00 38.49      A    C
ATOM   1832  N   MET D 947      14.396   1.998  49.985  1.00 24.26      A    N
ATOM   1833  CA  MET D 947      13.233   2.876  50.071  1.00 25.06      A    C
ATOM   1834  C   MET D 947      13.337   3.804  51.273  1.00 26.16      A    C
ATOM   1835  O   MET D 947      13.136   5.022  51.159  1.00 24.10      A    O
ATOM   1836  CB  MET D 947      11.970   2.033  50.144  1.00 22.28      A    C
ATOM   1837  CG  MET D 947      11.788   1.139  48.913  1.00 31.73      A    C
ATOM   1838  SD  MET D 947      10.444  -0.072  49.093  1.00 38.94      A    S
ATOM   1839  CE  MET D 947       9.317   0.930  49.971  1.00 24.36      A    C
ATOM   1840  N   ARG D 948      13.658   3.240  52.438  1.00 23.85      A    N
ATOM   1841  CA  ARG D 948      13.811   4.049  53.639  1.00 26.05      A    C
ATOM   1842  C   ARG D 948      14.867   5.124  53.446  1.00 24.99      A    C
ATOM   1843  O   ARG D 948      14.707   6.255  53.921  1.00 22.30      A    O
ATOM   1844  CB  ARG D 948      14.177   3.155  54.827  1.00 23.86      A    C
ATOM   1845  CG  ARG D 948      13.084   2.171  55.212  1.00 23.95      A    C
ATOM   1846  CD  ARG D 948      11.931   2.905  55.850  1.00 24.76      A    C
ATOM   1847  NE  ARG D 948      12.327   3.591  57.081  1.00 32.84      A    N
ATOM   1848  CZ  ARG D 948      11.719   3.438  58.251  1.00 30.87      A    C
ATOM   1849  NH1 ARG D 948      10.694   2.620  58.390  1.00 28.85      A    N
ATOM   1850  NH2 ARG D 948      12.147   4.130  59.304  1.00 28.77      A    N
ATOM   1851  N   LYS D 949      15.960   4.790  52.751  1.00 25.07      A    N
ATOM   1852  CA  LYS D 949      17.017   5.776  52.564  1.00 28.30      A    C
ATOM   1853  C   LYS D 949      16.527   6.939  51.708  1.00 24.83      A    C
ATOM   1854  O   LYS D 949      16.991   8.073  51.878  1.00 23.17      A    O
ATOM   1855  CB  LYS D 949      18.247   5.101  51.946  1.00 28.42      A    C
ATOM   1856  CG  LYS D 949      19.562   5.826  52.159  1.00 37.13      A    C
ATOM   1857  CD  LYS D 949      20.729   4.881  51.803  1.00 41.70      A    C
ATOM   1858  CE  LYS D 949      21.998   5.622  51.325  1.00 41.91      A    C
ATOM   1859  NZ  LYS D 949      21.707   6.985  50.779  1.00 39.45      A    N
ATOM   1860  N   CYS D 950      15.562   6.680  50.816  1.00 23.26      A    N
ATOM   1861  CA  CYS D 950      14.927   7.748  50.050  1.00 21.93      A    C
ATOM   1862  C   CYS D 950      14.193   8.737  50.934  1.00 21.69      A    C
ATOM   1863  O   CYS D 950      13.980   9.880  50.513  1.00 20.47      A    O
ATOM   1864  CB  CYS D 950      13.952   7.155  49.020  1.00 20.32      A    C
ATOM   1865  SG  CYS D 950      14.815   6.210  47.670  1.00 21.67      A    S
ATOM   1866  N   TRP D 951      13.782   8.330  52.140  1.00 20.85      A    N
ATOM   1867  CA  TRP D 951      12.956   9.190  52.978  1.00 23.61      A    C
ATOM   1868  C   TRP D 951      13.714   9.765  54.176  1.00 23.74      A    C
ATOM   1869  O   TRP D 951      13.086  10.125  55.179  1.00 26.28      A    O
ATOM   1870  CB  TRP D 951      11.716   8.435  53.457  1.00 21.75      A    C
ATOM   1871  CG  TRP D 951      10.970   7.796  52.339  1.00 25.82      A    C
ATOM   1872  CD1 TRP D 951      10.762   8.320  51.076  1.00 21.47      A    C
ATOM   1873  CD2 TRP D 951      10.355   6.503  52.344  1.00 20.14      A    C
ATOM   1874  NE1 TRP D 951      10.046   7.429  50.313  1.00 17.26      A    N
ATOM   1875  CE2 TRP D 951       9.789   6.304  51.060  1.00 22.75      A    C
ATOM   1876  CE3 TRP D 951      10.232   5.492  53.301  1.00 23.98      A    C
ATOM   1877  CZ2 TRP D 951       9.097   5.134  50.719  1.00 22.33      A    C
ATOM   1878  CZ3 TRP D 951       9.538   4.333  52.960  1.00 25.60      A    C
ATOM   1879  CH2 TRP D 951       8.988   4.160  51.680  1.00 23.90      A    C
ATOM   1880  N   MET D 952      15.040   9.844  54.111  1.00 23.79      A    N
ATOM   1881  CA  MET D 952      15.794  10.464  55.199  1.00 29.14      A    C
ATOM   1882  C   MET D 952      15.431  11.939  55.299  1.00 32.98      A    C
ATOM   1883  O   MET D 952      15.161  12.593  54.284  1.00 26.06      A    O
ATOM   1884  CB  MET D 952      17.307  10.326  54.959  1.00 29.02      A    C
ATOM   1885  CG  MET D 952      17.747   8.894  54.849  1.00 34.49      A    C
ATOM   1886  SD  MET D 952      18.249   8.178  56.409  1.00 44.63      A    S
ATOM   1887  CE  MET D 952      16.768   7.316  56.880  1.00 46.29      A    C
ATOM   1888  N   ILE D 953      15.394  12.461  56.532  1.00 29.74      A    N
ATOM   1889  CA  ILE D 953      15.055  13.872  56.702  1.00 28.81      A    C
ATOM   1890  C   ILE D 953      16.076  14.743  55.990  1.00 31.29      A    C
ATOM   1891  O   ILE D 953      15.727  15.727  55.322  1.00 30.69      A    O
ATOM   1892  CB  ILE D 953      14.960  14.236  58.195  1.00 34.03      A    C
ATOM   1893  CG1 ILE D 953      13.849  13.444  58.857  1.00 38.92      A    C
ATOM   1894  CG2 ILE D 953      14.683  15.714  58.353  1.00 32.73      A    C
ATOM   1895  CD1 ILE D 953      12.496  13.878  58.435  1.00 42.53      A    C
ATOM   1896  N   ASP D 954      17.351  14.401  56.133  1.00 30.86      A    N
ATOM   1897  CA  ASP D 954      18.431  15.165  55.534  1.00 33.48      A    C
ATOM   1898  C   ASP D 954      18.541  14.792  54.057  1.00 36.83      A    C
ATOM   1899  O   ASP D 954      18.852  13.640  53.731  1.00 33.24      A    O
ATOM   1900  CB  ASP D 954      19.729  14.881  56.293  1.00 38.91      A    C
ATOM   1901  CG  ASP D 954      20.962  15.393  55.581  1.00 39.62      A    C
ATOM   1902  OD1 ASP D 954      20.871  16.446  54.914  1.00 45.83      A    O
ATOM   1903  OD2 ASP D 954      22.028  14.749  55.704  1.00 47.35      A    O
ATOM   1904  N   ALA D 955      18.275  15.759  53.165  1.00 30.60      A    N
ATOM   1905  CA  ALA D 955      18.163  15.435  51.742  1.00 30.48      A    C
ATOM   1906  C   ALA D 955      19.467  14.898  51.173  1.00 36.42      A    C
ATOM   1907  O   ALA D 955      19.447  14.024  50.297  1.00 33.61      A    O
ATOM   1908  CB  ALA D 955      17.713  16.662  50.945  1.00 28.32      A    C
ATOM   1909  N   ASP D 956      20.610  15.379  51.666  1.00 40.01      A    N
ATOM   1910  CA  ASP D 956      21.872  14.988  51.054  1.00 38.58      A    C
ATOM   1911  C   ASP D 956      22.318  13.587  51.444  1.00 36.86      A    C
ATOM   1912  O   ASP D 956      23.203  13.040  50.782  1.00 40.00      A    O
ATOM   1913  CB  ASP D 956      22.955  16.012  51.387  1.00 45.91      A    C
ATOM   1914  CG  ASP D 956      22.596  17.399  50.895  1.00 51.33      A    C
ATOM   1915  OD1 ASP D 956      22.318  17.544  49.680  1.00 50.97      A    O
ATOM   1916  OD2 ASP D 956      22.573  18.337  51.723  1.00 59.49      A    O
ATOM   1917  N   SER D 957      21.716  12.974  52.463  1.00 33.94      A    N
ATOM   1918  CA  SER D 957      21.985  11.573  52.761  1.00 35.04      A    C
ATOM   1919  C   SER D 957      21.012  10.623  52.062  1.00 33.20      A    C
ATOM   1920  O   SER D 957      21.042   9.414  52.327  1.00 29.78      A    O
ATOM   1921  CB  SER D 957      21.972  11.339  54.281  1.00 37.21      A    C
ATOM   1922  OG  SER D 957      20.700  11.596  54.828  1.00 43.66      A    O
ATOM   1923  N   ARG D 958      20.156  11.135  51.176  1.00 30.88      A    N
ATOM   1924  CA  ARG D 958      19.338  10.262  50.347  1.00 28.22      A    C
ATOM   1925  C   ARG D 958      20.177   9.707  49.192  1.00 27.17      A    C
ATOM   1926  O   ARG D 958      21.162  10.321  48.782  1.00 29.15      A    O
ATOM   1927  CB  ARG D 958      18.131  11.037  49.816  1.00 26.56      A    C
ATOM   1928  CG  ARG D 958      17.076  11.333  50.875  1.00 23.33      A    C
ATOM   1929  CD  ARG D 958      16.010  12.286  50.378  1.00 24.13      A    C
ATOM   1930  NE  ARG D 958      15.375  12.968  51.503  1.00 24.08      A    N
ATOM   1931  CZ  ARG D 958      14.819  14.171  51.449  1.00 27.41      A    C
ATOM   1932  NH1 ARG D 958      14.697  14.827  50.302  1.00 26.78      A    N
ATOM   1933  NH2 ARG D 958      14.384  14.739  52.574  1.00 25.07      A    N
ATOM   1934  N   PRO D 959      19.804   8.550  48.643  1.00 27.94      A    N
ATOM   1935  CA  PRO D 959      20.488   8.052  47.439  1.00 24.00      A    C
ATOM   1936  C   PRO D 959      20.392   9.044  46.287  1.00 26.91      A    C
ATOM   1937  O   PRO D 959      19.463   9.852  46.205  1.00 24.54      A    O
ATOM   1938  CB  PRO D 959      19.734   6.757  47.104  1.00 24.89      A    C
ATOM   1939  CG  PRO D 959      19.007   6.381  48.380  1.00 26.60      A    C
ATOM   1940  CD  PRO D 959      18.695   7.668  49.061  1.00 25.38      A    C
ATOM   1941  N   LYS D 960      21.385   8.980  45.403  1.00 26.36      A    N
ATOM   1942  CA  LYS D 960      21.335   9.627  44.103  1.00 25.19      A    C
ATOM   1943  C   LYS D 960      20.737   8.652  43.095  1.00 25.64      A    C
ATOM   1944  O   LYS D 960      20.897   7.432  43.211  1.00 22.89      A    O
ATOM   1945  CB  LYS D 960      22.740  10.051  43.641  1.00 30.38      A    C
ATOM   1946  CG  LYS D 960      23.570  10.818  44.689  1.00 37.62      A    C
ATOM   1947  CD  LYS D 960      22.943  12.171  45.029  1.00 40.34      A    C
ATOM   1948  CE  LYS D 960      23.255  13.206  43.953  1.00 39.78      A    C
ATOM   1949  NZ  LYS D 960      22.349  14.391  44.011  1.00 45.59      A    N
ATOM   1950  N   PHE D 961      20.055   9.199  42.087  1.00 26.27      A    N
ATOM   1951  CA  PHE D 961      19.425   8.342  41.089  1.00 24.19      A    C
ATOM   1952  C   PHE D 961      20.438   7.433  40.408  1.00 26.40      A    C
ATOM   1953  O   PHE D 961      20.119   6.284  40.081  1.00 23.38      A    O
ATOM   1954  CB  PHE D 961      18.693   9.199  40.069  1.00 25.37      A    C
ATOM   1955  CG  PHE D 961      17.383   9.725  40.565  1.00 22.79      A    C
ATOM   1956  CD1 PHE D 961      16.370   8.852  40.925  1.00 22.12      A    C
ATOM   1957  CD2 PHE D 961      17.155  11.088  40.661  1.00 21.21      A    C
ATOM   1958  CE1 PHE D 961      15.147   9.334  41.377  1.00 18.54      A    C
ATOM   1959  CE2 PHE D 961      15.936  11.576  41.121  1.00 21.06      A    C
ATOM   1960  CZ  PHE D 961      14.937  10.702  41.476  1.00 19.49      A    C
ATOM   1961  N   ARG D 962      21.672   7.908  40.226  1.00 28.19      A    N
ATOM   1962  CA  ARG D 962      22.716   7.054  39.655  1.00 29.69      A    C
ATOM   1963  C   ARG D 962      23.003   5.835  40.538  1.00 30.31      A    C
ATOM   1964  O   ARG D 962      23.246   4.741  40.011  1.00 22.66      A    O
ATOM   1965  CB  ARG D 962      23.993   7.889  39.425  1.00 32.45      A    C
ATOM   1966  CG  ARG D 962      25.018   7.300  38.441  1.00 45.41      A    C
ATOM   1967  CD  ARG D 962      26.048   8.366  37.941  1.00 51.91      A    C
ATOM   1968  NE  ARG D 962      25.816   8.733  36.545  1.00 61.23      A    N
ATOM   1969  CZ  ARG D 962      25.338   9.903  36.134  1.00 59.78      A    C
ATOM   1970  NH1 ARG D 962      25.125  10.904  36.979  1.00 52.75      A    N
ATOM   1971  NH2 ARG D 962      25.045  10.067  34.845  1.00 55.62      A    N
ATOM   1972  N   GLU D 963      22.966   5.994  41.879  1.00 30.33      A    N
ATOM   1973  CA  GLU D 963      23.121   4.846  42.782  1.00 31.80      A    C
ATOM   1974  C   GLU D 963      21.908   3.926  42.728  1.00 26.71      A    C
ATOM   1975  O   GLU D 963      22.040   2.704  42.857  1.00 25.63      A    O
ATOM   1976  CB  GLU D 963      23.319   5.293  44.239  1.00 29.99      A    C
ATOM   1977  CG  GLU D 963      24.133   6.555  44.453  1.00 37.68      A    C
ATOM   1978  CD  GLU D 963      24.120   7.005  45.919  1.00 38.57      A    C
ATOM   1979  OE1 GLU D 963      23.739   6.201  46.811  1.00 34.02      A    O
ATOM   1980  OE2 GLU D 963      24.473   8.175  46.172  1.00 40.17      A    O
ATOM   1981  N   LEU D 964      20.712   4.504  42.610  1.00 26.06      A    N
ATOM   1982  CA  LEU D 964      19.509   3.684  42.507  1.00 21.18      A    C
ATOM   1983  C   LEU D 964      19.552   2.803  41.270  1.00 22.52      A    C
ATOM   1984  O   LEU D 964      19.132   1.641  41.320  1.00 27.18      A    O
ATOM   1985  CB  LEU D 964      18.271   4.576  42.483  1.00 22.05      A    C
ATOM   1986  CG  LEU D 964      18.089   5.337  43.800  1.00 23.07      A    C
ATOM   1987  CD1 LEU D 964      17.136   6.540  43.663  1.00 18.02      A    C
ATOM   1988  CD2 LEU D 964      17.635   4.378  44.882  1.00 16.85      A    C
ATOM   1989  N   ILE D 965      20.046   3.342  40.145  1.00 23.50      A    N
ATOM   1990  CA  ILE D 965      20.170   2.548  38.924  1.00 22.23      A    C
ATOM   1991  C   ILE D 965      21.031   1.314  39.181  1.00 25.29      A    C
ATOM   1992  O   ILE D 965      20.650   0.184  38.848  1.00 25.03      A    O
ATOM   1993  CB  ILE D 965      20.732   3.405  37.770  1.00 22.13      A    C
ATOM   1994  CG1 ILE D 965      19.758   4.527  37.386  1.00 24.84      A    C
ATOM   1995  CG2 ILE D 965      21.022   2.554  36.545  1.00 18.05      A    C
ATOM   1996  CD1 ILE D 965      20.301   5.437  36.325  1.00 24.99      A    C
ATOM   1997  N   ILE D 966      22.204   1.511  39.795  1.00 26.09      A    N
ATOM   1998  CA  ILE D 966      23.109   0.395  40.069  1.00 25.83      A    C
ATOM   1999  C   ILE D 966      22.447  -0.601  41.017  1.00 24.30      A    C
ATOM   2000  O   ILE D 966      22.489  -1.815  40.801  1.00 27.28      A    O
ATOM   2001  CB  ILE D 966      24.435   0.911  40.665  1.00 28.92      A    C
ATOM   2002  CG1 ILE D 966      25.289   1.632  39.620  1.00 28.36      A    C
ATOM   2003  CG2 ILE D 966      25.226  -0.252  41.231  1.00 28.58      A    C
ATOM   2004  CD1 ILE D 966      26.326   2.556  40.271  1.00 27.91      A    C
ATOM   2005  N   GLU D 967      21.841  -0.107  42.099  1.00 24.36      A    N
ATOM   2006  CA  GLU D 967      21.330  -1.034  43.109  1.00 31.47      A    C
ATOM   2007  C   GLU D 967      20.172  -1.867  42.570  1.00 28.40      A    C
ATOM   2008  O   GLU D 967      20.146  -3.091  42.743  1.00 30.34      A    O
ATOM   2009  CB  GLU D 967      20.926  -0.287  44.378  1.00 34.15      A    C
ATOM   2010  CG  GLU D 967      22.048   0.526  44.984  1.00 44.78      A    C
ATOM   2011  CD  GLU D 967      21.923   0.664  46.488  1.00 59.60      A    C
ATOM   2012  OE1 GLU D 967      21.113   1.507  46.939  1.00 60.76      A    O
ATOM   2013  OE2 GLU D 967      22.645  -0.058  47.217  1.00 65.85      A    O
ATOM   2014  N   PHE D 968      19.219  -1.228  41.888  1.00 27.52      A    N
ATOM   2015  CA  PHE D 968      18.105  -1.976  41.306  1.00 24.60      A    C
ATOM   2016  C   PHE D 968      18.559  -2.825  40.115  1.00 26.76      A    C
ATOM   2017  O   PHE D 968      18.015  -3.915  39.892  1.00 27.86      A    O
ATOM   2018  CB  PHE D 968      16.981  -1.009  40.928  1.00 24.54      A    C
ATOM   2019  CG  PHE D 968      16.083  -0.631  42.112  1.00 27.31      A    C
ATOM   2020  CD1 PHE D 968      15.185  -1.553  42.632  1.00 20.74      A    C
ATOM   2021  CD2 PHE D 968      16.170   0.623  42.705  1.00 24.59      A    C
ATOM   2022  CE1 PHE D 968      14.388  -1.236  43.720  1.00 25.86      A    C
ATOM   2023  CE2 PHE D 968      15.372   0.951  43.792  1.00 23.46      A    C
ATOM   2024  CZ  PHE D 968      14.481   0.018  44.304  1.00 24.67      A    C
ATOM   2025  N   SER D 969      19.579  -2.384  39.370  1.00 22.25      A    N
ATOM   2026  CA  SER D 969      20.114  -3.239  38.308  1.00 29.32      A    C
ATOM   2027  C   SER D 969      20.698  -4.519  38.885  1.00 28.68      A    C
ATOM   2028  O   SER D 969      20.471  -5.605  38.344  1.00 28.00      A    O
ATOM   2029  CB  SER D 969      21.164  -2.492  37.490  1.00 23.56      A    C
ATOM   2030  OG  SER D 969      20.543  -1.447  36.773  1.00 23.48      A    O
ATOM   2031  N   LYS D 970      21.415  -4.407  40.009  1.00 30.10      A    N
ATOM   2032  CA  LYS D 970      21.958  -5.582  40.676  1.00 32.86      A    C
ATOM   2033  C   LYS D 970      20.845  -6.524  41.112  1.00 34.13      A    C
ATOM   2034  O   LYS D 970      20.901  -7.733  40.850  1.00 37.49      A    O
ATOM   2035  CB  LYS D 970      22.812  -5.163  41.877  1.00 33.43      A    C
ATOM   2036  CG  LYS D 970      23.365  -6.347  42.682  1.00 36.54      A    C
ATOM   2037  CD  LYS D 970      23.834  -5.932  44.083  1.00 46.57      A    C
ATOM   2038  CE  LYS D 970      22.650  -5.659  45.013  1.00 49.97      A    C
ATOM   2039  NZ  LYS D 970      22.831  -4.441  45.864  1.00 54.14      A    N
ATOM   2040  N   MET D 971      19.807  -5.987  41.758  1.00 29.63      A    N
ATOM   2041  CA  MET D 971      18.745  -6.856  42.246  1.00 29.20      A    C
ATOM   2042  C   MET D 971      17.960  -7.498  41.113  1.00 30.22      A    C
ATOM   2043  O   MET D 971      17.507  -8.640  41.252  1.00 29.72      A    O
ATOM   2044  CB  MET D 971      17.811  -6.085  43.181  1.00 32.42      A    C
ATOM   2045  CG  MET D 971      18.509  -5.639  44.447  1.00 32.52      A    C
ATOM   2046  SD  MET D 971      17.433  -4.730  45.577  1.00 37.14      A    S
ATOM   2047  CE  MET D 971      17.017  -3.331  44.591  1.00 27.55      A    C
ATOM   2048  N   ALA D 972      17.801  -6.797  39.988  1.00 27.96      A    N
ATOM   2049  CA  ALA D 972      17.057  -7.329  38.859  1.00 28.45      A    C
ATOM   2050  C   ALA D 972      17.789  -8.459  38.145  1.00 34.94      A    C
ATOM   2051  O   ALA D 972      17.156  -9.178  37.356  1.00 31.99      A    O
ATOM   2052  CB  ALA D 972      16.745  -6.202  37.868  1.00 31.65      A    C
ATOM   2053  N   ARG D 973      19.093  -8.629  38.399  1.00 35.21      A    N
ATOM   2054  CA  ARG D 973      19.824  -9.786  37.894  1.00 37.98      A    C
ATOM   2055  C   ARG D 973      19.590 -11.040  38.732  1.00 41.99      A    C
ATOM   2056  O   ARG D 973      19.791 -12.150  38.231  1.00 44.73      A    O
ATOM   2057  CB  ARG D 973      21.331  -9.492  37.835  1.00 37.44      A    C
ATOM   2058  CG  ARG D 973      21.713  -8.267  37.004  1.00 36.22      A    C
ATOM   2059  CD  ARG D 973      23.225  -8.203  36.756  1.00 35.98      A    C
ATOM   2060  NE  ARG D 973      23.883  -7.278  37.672  1.00 47.63      A    N
ATOM   2061  CZ  ARG D 973      24.059  -5.979  37.456  1.00 43.34      A    C
ATOM   2062  NH1 ARG D 973      23.669  -5.401  36.331  1.00 39.85      A    N
ATOM   2063  NH2 ARG D 973      24.639  -5.240  38.399  1.00 42.75      A    N
ATOM   2064  N   ASP D 974      19.170 -10.892  39.986  1.00 36.45      A    N
ATOM   2065  CA  ASP D 974      18.777 -12.021  40.836  1.00 41.22      A    C
ATOM   2066  C   ASP D 974      17.441 -11.697  41.511  1.00 36.43      A    C
ATOM   2067  O   ASP D 974      17.356 -11.575  42.736  1.00 34.43      A    O
ATOM   2068  CB  ASP D 974      19.874 -12.311  41.860  1.00 40.11      A    C
ATOM   2069  CG  ASP D 974      19.693 -13.644  42.560  1.00 48.50      A    C
ATOM   2070  OD1 ASP D 974      18.610 -14.258  42.423  1.00 47.35      A    O
ATOM   2071  OD2 ASP D 974      20.632 -14.063  43.276  1.00 49.88      A    O
ATOM   2072  N   PRO D 975      16.369 -11.539  40.726  1.00 37.47      A    N
ATOM   2073  CA  PRO D 975      15.143 -10.933  41.288  1.00 35.18      A    C
ATOM   2074  C   PRO D 975      14.534 -11.711  42.441  1.00 39.70      A    C
ATOM   2075  O   PRO D 975      14.059 -11.103  43.412  1.00 40.27      A    O
ATOM   2076  CB  PRO D 975      14.194 -10.870  40.077  1.00 31.03      A    C
ATOM   2077  CG  PRO D 975      14.725 -11.887  39.112  1.00 36.04      A    C
ATOM   2078  CD  PRO D 975      16.219 -11.867  39.297  1.00 36.20      A    C
ATOM   2079  N   GLN D 976      14.547 -13.041  42.381  1.00 39.50      A    N
ATOM   2080  CA  GLN D 976      13.897 -13.824  43.426  1.00 45.35      A    C
ATOM   2081  C   GLN D 976      14.633 -13.773  44.761  1.00 40.81      A    C
ATOM   2082  O   GLN D 976      14.054 -14.164  45.779  1.00 45.11      A    O
ATOM   2083  CB  GLN D 976      13.737 -15.269  42.954  1.00 46.83      A    C
ATOM   2084  CG  GLN D 976      12.728 -15.408  41.835  1.00 47.50      A    C
ATOM   2085  CD  GLN D 976      12.130 -16.797  41.768  1.00 58.71      A    C
ATOM   2086  OE1 GLN D 976      12.336 -17.525  40.794  1.00 62.39      A    O
ATOM   2087  NE2 GLN D 976      11.394 -17.181  42.811  1.00 60.07      A    N
ATOM   2088  N   ARG D 977      15.877 -13.303  44.784  1.00 37.25      A    N
ATOM   2089  CA  ARG D 977      16.584 -13.105  46.041  1.00 42.39      A    C
ATOM   2090  C   ARG D 977      16.095 -11.869  46.791  1.00 37.34      A    C
ATOM   2091  O   ARG D 977      16.228 -11.806  48.016  1.00 36.13      A    O
ATOM   2092  CB  ARG D 977      18.094 -12.986  45.777  1.00 37.81      A    C
ATOM   2093  CG  ARG D 977      18.947 -12.932  47.046  1.00 46.47      A    C
ATOM   2094  CD  ARG D 977      20.431 -12.679  46.761  1.00 46.64      A    C
ATOM   2095  NE  ARG D 977      20.916 -11.563  47.567  1.00 52.36      A    N
ATOM   2096  CZ  ARG D 977      22.166 -11.409  47.989  1.00 54.20      A    C
ATOM   2097  NH1 ARG D 977      23.106 -12.293  47.700  1.00 56.42      A    N
ATOM   2098  NH2 ARG D 977      22.483 -10.331  48.709  1.00 52.41      A    N
ATOM   2099  N   TYR D 978      15.526 -10.886  46.086  1.00 36.17      A    N
ATOM   2100  CA  TYR D 978      15.192  -9.609  46.695  1.00 30.57      A    C
ATOM   2101  C   TYR D 978      13.695  -9.341  46.819  1.00 29.68      A    C
ATOM   2102  O   TYR D 978      13.308  -8.504  47.642  1.00 31.37      A    O
ATOM   2103  CB  TYR D 978      15.858  -8.475  45.905  1.00 28.93      A    C
ATOM   2104  CG  TYR D 978      17.370  -8.570  45.962  1.00 34.31      A    C
ATOM   2105  CD1 TYR D 978      18.069  -8.127  47.069  1.00 39.64      A    C
ATOM   2106  CD2 TYR D 978      18.097  -9.133  44.918  1.00 37.43      A    C
ATOM   2107  CE1 TYR D 978      19.439  -8.222  47.133  1.00 35.89      A    C
ATOM   2108  CE2 TYR D 978      19.477  -9.230  44.977  1.00 33.89      A    C
ATOM   2109  CZ  TYR D 978      20.136  -8.771  46.091  1.00 40.06      A    C
ATOM   2110  OH  TYR D 978      21.504  -8.859  46.178  1.00 42.70      A    O
ATOM   2111  N   LEU D 979      12.854 -10.011  46.028  1.00 30.93      A    N
ATOM   2112  CA  LEU D 979      11.403  -9.935  46.160  1.00 32.73      A    C
ATOM   2113  C   LEU D 979      10.849 -11.345  46.329  1.00 32.85      A    C
ATOM   2114  O   LEU D 979      11.182 -12.244  45.555  1.00 28.50      A    O
ATOM   2115  CB  LEU D 979      10.747  -9.258  44.940  1.00 30.69      A    C
ATOM   2116  CG  LEU D 979      11.071  -7.776  44.699  1.00 32.67      A    C
ATOM   2117  CD1 LEU D 979      10.334  -7.245  43.455  1.00 30.76      A    C
ATOM   2118  CD2 LEU D 979      10.740  -6.927  45.948  1.00 26.80      A    C
ATOM   2119  N   VAL D 980      10.011 -11.535  47.340  1.00 36.35      A    N
ATOM   2120  CA  VAL D 980       9.454 -12.843  47.674  1.00 37.96      A    C
ATOM   2121  C   VAL D 980       7.963 -12.805  47.348  1.00 35.24      A    C
ATOM   2122  O   VAL D 980       7.162 -12.244  48.104  1.00 36.18      A    O
ATOM   2123  CB  VAL D 980       9.716 -13.204  49.140  1.00 38.38      A    C
ATOM   2124  CG1 VAL D 980       8.934 -14.443  49.541  1.00 44.70      A    C
ATOM   2125  CG2 VAL D 980      11.217 -13.405  49.348  1.00 32.68      A    C
ATOM   2126  N   ILE D 981       7.588 -13.408  46.219  1.00 36.35      A    N
ATOM   2127  CA  ILE D 981       6.242 -13.332  45.655  1.00 40.08      A    C
ATOM   2128  C   ILE D 981       5.730 -14.752  45.440  1.00 47.34      A    C
ATOM   2129  O   ILE D 981       6.446 -15.593  44.880  1.00 47.56      A    O
ATOM   2130  CB  ILE D 981       6.235 -12.567  44.315  1.00 40.45      A    C
ATOM   2131  CG1 ILE D 981       6.690 -11.122  44.504  1.00 37.85      A    C
ATOM   2132  CG2 ILE D 981       4.856 -12.636  43.663  1.00 44.13      A    C
ATOM   2133  CD1 ILE D 981       7.085 -10.436  43.200  1.00 38.36      A    C
ATOM   2134  N   GLN D 982       4.486 -15.013  45.848  1.00 47.04      A    N
ATOM   2135  CA  GLN D 982       3.912 -16.338  45.649  1.00 47.32      A    C
ATOM   2136  C   GLN D 982       3.582 -16.553  44.178  1.00 54.10      A    C
ATOM   2137  O   GLN D 982       2.939 -15.709  43.544  1.00 54.10      A    O
ATOM   2138  CB  GLN D 982       2.660 -16.521  46.503  1.00 56.10      A    C
ATOM   2139  CG  GLN D 982       2.737 -15.855  47.858  1.00 58.83      A    C
ATOM   2140  CD  GLN D 982       3.625 -16.613  48.811  1.00 65.14      A    C
ATOM   2141  OE1 GLN D 982       3.572 -17.842  48.875  1.00 68.77      A    O
ATOM   2142  NE2 GLN D 982       4.468 -15.889  49.544  1.00 65.97      A    N
ATOM   2143  N   GLY D 983       4.021 -17.687  43.637  1.00 53.20      A    N
ATOM   2144  CA  GLY D 983       3.816 -17.975  42.236  1.00 52.71      A    C
ATOM   2145  C   GLY D 983       4.816 -17.328  41.312  1.00 60.25      A    C
ATOM   2146  O   GLY D 983       4.604 -17.342  40.093  1.00 62.85      A    O
ATOM   2147  N   ASP D 984       5.901 -16.763  41.858  1.00 60.17      A    N
ATOM   2148  CA  ASP D 984       6.949 -16.162  41.035  1.00 60.35      A    C
ATOM   2149  C   ASP D 984       7.530 -17.162  40.043  1.00 61.64      A    C
ATOM   2150  O   ASP D 984       8.029 -16.762  38.985  1.00 58.97      A    O
ATOM   2151  CB  ASP D 984       8.063 -15.606  41.926  1.00 51.13      A    C
ATOM   2152  CG  ASP D 984       8.712 -14.353  41.352  1.00 49.46      A    C
ATOM   2153  OD1 ASP D 984       8.213 -13.813  40.336  1.00 46.19      A    O
ATOM   2154  OD2 ASP D 984       9.739 -13.916  41.920  1.00 49.40      A    O
ATOM   2155  N   GLU D 985       7.482 -18.458  40.374  1.00 64.86      A    N
ATOM   2156  CA  GLU D 985       7.984 -19.497  39.476  1.00 72.12      A    C
ATOM   2157  C   GLU D 985       7.304 -19.421  38.115  1.00 72.49      A    C
ATOM   2158  O   GLU D 985       7.957 -19.520  37.072  1.00 80.23      A    O
ATOM   2159  CB  GLU D 985       7.769 -20.887  40.088  1.00 67.55      A    C
ATOM   2160  CG  GLU D 985       7.906 -20.946  41.599  1.00 69.26      A    C
ATOM   2161  CD  GLU D 985       6.613 -20.579  42.311  1.00 69.70      A    C
ATOM   2162  OE1 GLU D 985       5.577 -21.218  42.030  1.00 74.06      A    O
ATOM   2163  OE2 GLU D 985       6.630 -19.642  43.143  1.00 66.43      A    O
ATOM   2164  N   ARG D 986       5.984 -19.242  38.110  1.00 67.17      A    N
ATOM   2165  CA  ARG D 986       5.234 -19.233  36.861  1.00 75.58      A    C
ATOM   2166  C   ARG D 986       5.222 -17.850  36.216  1.00 79.45      A    C
ATOM   2167  O   ARG D 986       5.637 -17.699  35.060  1.00 79.09      A    O
ATOM   2168  CB  ARG D 986       3.811 -19.725  37.112  1.00 78.71      A    C
ATOM   2169  CG  ARG D 986       3.730 -21.173  37.561  1.00 80.63      A    C
ATOM   2170  CD  ARG D 986       3.489 -22.098  36.374  1.00 82.56      A    C
ATOM   2171  NE  ARG D 986       2.070 -22.404  36.218  1.00 91.51      A    N
ATOM   2172  CZ  ARG D 986       1.222 -21.697  35.480  1.00 93.31      A    C
ATOM   2173  NH1 ARG D 986       1.617 -20.635  34.794  1.00 86.90      A    N
ATOM   2174  NH2 ARG D 986      -0.057 -22.065  35.428  1.00 91.84      A    N
ATOM   2175  N   MET D 987       4.658 -16.881  36.934  1.00 77.04      A    N
ATOM   2176  CA  MET D 987       4.479 -15.527  36.406  1.00 73.71      A    C
ATOM   2177  C   MET D 987       4.565 -15.473  34.898  1.00 82.43      A    C
ATOM   2178  O   MET D 987       3.756 -16.108  34.223  1.00 91.47      A    O
ATOM   2179  CB  MET D 987       5.456 -14.575  37.068  1.00 67.46      A    C
ATOM   2180  CG  MET D 987       5.130 -14.310  38.524  1.00 64.79      A    C
ATOM   2181  SD  MET D 987       3.385 -13.965  38.782  1.00 65.21      A    S
ATOM   2182  CE  MET D 987       3.344 -13.819  40.561  1.00 53.59      A    C
ATOM   2183  N   HIS D 988       5.498 -14.704  34.369  1.00 80.27      A    N
ATOM   2184  CA  HIS D 988       5.675 -14.577  32.940  1.00 73.82      A    C
ATOM   2185  C   HIS D 988       6.761 -13.569  32.723  1.00 68.95      A    C
ATOM   2186  O   HIS D 988       6.615 -12.427  33.085  1.00 71.02      A    O
ATOM   2187  CB  HIS D 988       4.405 -14.102  32.242  1.00 70.69      A    C
ATOM   2188  N   LEU D 989       7.879 -13.999  32.195  1.00 67.83      A    N
ATOM   2189  CA  LEU D 989       8.924 -13.086  31.851  1.00 63.22      A    C
ATOM   2190  C   LEU D 989       8.771 -12.977  30.348  1.00 66.53      A    C
ATOM   2191  O   LEU D 989       8.077 -13.777  29.737  1.00 76.85      A    O
ATOM   2192  CB  LEU D 989      10.228 -13.687  32.275  1.00 64.21      A    C
ATOM   2193  N   PRO D 990       9.413 -11.995  29.725  1.00 63.41      A    N
ATOM   2194  CA  PRO D 990       9.101 -11.856  28.292  1.00 66.19      A    C
ATOM   2195  C   PRO D 990      10.112 -12.528  27.379  1.00 63.65      A    C
ATOM   2196  O   PRO D 990      11.270 -12.103  27.310  1.00 65.18      A    O
ATOM   2197  CB  PRO D 990       9.095 -10.336  28.065  1.00 58.92      A    C
ATOM   2198  CG  PRO D 990       9.426  -9.704  29.381  1.00 59.60      A    C
ATOM   2199  CD  PRO D 990       9.894 -10.748  30.334  1.00 63.45      A    C
ATOM   2200  N   SER D 991       9.665 -13.566  26.676  1.00 53.53      A    N
ATOM   2201  CA  SER D 991      10.502 -14.255  25.700  1.00 57.10      A    C
ATOM   2202  C   SER D 991      11.023 -13.257  24.654  1.00 56.12      A    C
ATOM   2203  O   SER D 991      10.423 -12.203  24.448  1.00 52.76      A    O
ATOM   2204  CB  SER D 991       9.703 -15.379  25.027  1.00 58.38      A    C
ATOM   2205  OG  SER D 991      10.195 -15.699  23.733  1.00 60.84      A    O
ATOM   2206  N   PRO D 992      12.171 -13.544  24.015  1.00 56.06      A    N
ATOM   2207  CA  PRO D 992      12.595 -12.704  22.898  1.00 51.95      A    C
ATOM   2208  C   PRO D 992      11.514 -12.594  21.833  1.00 50.89      A    C
ATOM   2209  O   PRO D 992      11.295 -11.506  21.276  1.00 46.44      A    O
ATOM   2210  CB  PRO D 992      13.859 -13.383  22.389  1.00 53.52      A    C
ATOM   2211  CG  PRO D 992      14.316 -14.305  23.470  1.00 56.56      A    C
ATOM   2212  CD  PRO D 992      13.123 -14.627  24.319  1.00 55.32      A    C
ATOM   2213  N   THR D 993      10.820 -13.695  21.548  1.00 51.23      A    N
ATOM   2214  CA  THR D 993       9.755 -13.691  20.553  1.00 47.96      A    C
ATOM   2215  C   THR D 993       8.674 -12.682  20.908  1.00 48.02      A    C
ATOM   2216  O   THR D 993       8.327 -11.812  20.098  1.00 43.77      A    O
ATOM   2217  CB  THR D 993       9.149 -15.084  20.424  1.00 50.01      A    C
ATOM   2218  OG1 THR D 993      10.118 -15.961  19.842  1.00 53.21      A    O
ATOM   2219  CG2 THR D 993       7.905 -15.043  19.520  1.00 47.27      A    C
ATOM   2220  N   ASP D 994       8.127 -12.777  22.118  1.00 40.17      A    N
ATOM   2221  CA  ASP D 994       7.057 -11.863  22.496  1.00 43.33      A    C
ATOM   2222  C   ASP D 994       7.565 -10.426  22.589  1.00 41.36      A    C
ATOM   2223  O   ASP D 994       6.815  -9.478  22.335  1.00 43.92      A    O
ATOM   2224  CB  ASP D 994       6.441 -12.329  23.815  1.00 47.39      A    C
ATOM   2225  CG  ASP D 994       5.967 -13.779  23.762  1.00 55.60      A    C
ATOM   2226  OD1 ASP D 994       5.483 -14.232  22.700  1.00 56.48      A    O
ATOM   2227  OD2 ASP D 994       6.116 -14.487  24.779  1.00 63.73      A    O
ATOM   2228  N   SER D 995       8.844 -10.249  22.896  1.00 44.16      A    N
ATOM   2229  CA  SER D 995       9.404  -8.909  23.009  1.00 41.04      A    C
ATOM   2230  C   SER D 995       9.546  -8.248  21.640  1.00 40.95      A    C
ATOM   2231  O   SER D 995       9.217  -7.067  21.466  1.00 38.57      A    O
ATOM   2232  CB  SER D 995      10.752  -8.994  23.732  1.00 47.28      A    C
ATOM   2233  OG  SER D 995      11.428  -7.755  23.734  1.00 51.27      A    O
ATOM   2234  N   ASN D 996      10.042  -8.997  20.654  1.00 39.42      A    N
ATOM   2235  CA  ASN D 996      10.160  -8.464  19.299  1.00 40.90      A    C
ATOM   2236  C   ASN D 996       8.799  -8.066  18.751  1.00 35.50      A    C
ATOM   2237  O   ASN D 996       8.665  -7.035  18.081  1.00 36.50      A    O
ATOM   2238  CB  ASN D 996      10.803  -9.495  18.371  1.00 40.35      A    C
ATOM   2239  CG  ASN D 996      12.263  -9.739  18.677  1.00 43.37      A    C
ATOM   2240  OD1 ASN D 996      12.955  -8.879  19.209  1.00 42.44      A    O
ATOM   2241  ND2 ASN D 996      12.747 -10.919  18.309  1.00 49.04      A    N
ATOM   2242  N   PHE D 997       7.780  -8.878  19.024  1.00 35.98      A    N
ATOM   2243  CA  PHE D 997       6.445  -8.606  18.506  1.00 34.35      A    C
ATOM   2244  C   PHE D 997       5.868  -7.333  19.111  1.00 35.00      A    C
ATOM   2245  O   PHE D 997       5.254  -6.529  18.399  1.00 32.74      A    O
ATOM   2246  CB  PHE D 997       5.546  -9.811  18.781  1.00 38.90      A    C
ATOM   2247  CG  PHE D 997       4.219  -9.778  18.072  1.00 33.89      A    C
ATOM   2248  CD1 PHE D 997       4.126 -10.075  16.722  1.00 34.11      A    C
ATOM   2249  CD2 PHE D 997       3.060  -9.495  18.769  1.00 31.18      A    C
ATOM   2250  CE1 PHE D 997       2.892 -10.063  16.073  1.00 33.45      A    C
ATOM   2251  CE2 PHE D 997       1.837  -9.487  18.140  1.00 33.06      A    C
ATOM   2252  CZ  PHE D 997       1.746  -9.768  16.791  1.00 34.33      A    C
ATOM   2253  N   TYR D 998       6.049  -7.134  20.423  1.00 32.04      A    N
ATOM   2254  CA  TYR D 998       5.580  -5.906  21.069  1.00 35.98      A    C
ATOM   2255  C   TYR D 998       6.268  -4.681  20.471  1.00 31.69      A    C
ATOM   2256  O   TYR D 998       5.629  -3.658  20.196  1.00 29.97      A    O
ATOM   2257  CB  TYR D 998       5.846  -5.978  22.582  1.00 34.40      A    C
ATOM   2258  CG  TYR D 998       4.638  -6.265  23.453  1.00 34.96      A    C
ATOM   2259  CD1 TYR D 998       3.538  -5.416  23.460  1.00 33.80      A    C
ATOM   2260  CD2 TYR D 998       4.616  -7.371  24.299  1.00 35.02      A    C
ATOM   2261  CE1 TYR D 998       2.449  -5.667  24.257  1.00 31.02      A    C
ATOM   2262  CE2 TYR D 998       3.518  -7.636  25.101  1.00 34.91      A    C
ATOM   2263  CZ  TYR D 998       2.439  -6.784  25.076  1.00 33.92      A    C
ATOM   2264  OH  TYR D 998       1.339  -7.024  25.869  1.00 34.12      A    O
ATOM   2265  N   ARG D 999       7.582  -4.770  20.274  1.00 30.63      A    N
ATOM   2266  CA  ARG D 999       8.338  -3.638  19.757  1.00 33.42      A    C
ATOM   2267  C   ARG D 999       7.924  -3.296  18.330  1.00 29.53      A    C
ATOM   2268  O   ARG D 999       7.766  -2.119  17.982  1.00 27.59      A    O
ATOM   2269  CB  ARG D 999       9.834  -3.950  19.823  1.00 37.00      A    C
ATOM   2270  CG  ARG D 999      10.368  -4.017  21.250  1.00 37.79      A    C
ATOM   2271  CD  ARG D 999      11.843  -3.632  21.302  1.00 39.43      A    C
ATOM   2272  NE  ARG D 999      12.683  -4.535  20.521  1.00 51.89      A    N
ATOM   2273  CZ  ARG D 999      13.105  -5.728  20.931  1.00 57.31      A    C
ATOM   2274  NH1 ARG D 999      12.830  -6.181  22.144  1.00 56.22      A    N
ATOM   2275  NH2 ARG D 999      13.837  -6.480  20.106  1.00 54.98      A    N
ATOM   2276  N   ALA D1000       7.756  -4.308  17.476  1.00 31.15      A    N
ATOM   2277  CA  ALA D1000       7.419  -3.997  16.087  1.00 29.39      A    C
ATOM   2278  C   ALA D1000       6.048  -3.337  15.982  1.00 30.44      A    C
ATOM   2279  O   ALA D1000       5.844  -2.473  15.128  1.00 36.42      A    O
ATOM   2280  CB  ALA D1000       7.496  -5.257  15.219  1.00 29.43      A    C
ATOM   2281  N   LEU D1001       5.116  -3.679  16.872  1.00 30.89      A    N
ATOM   2282  CA  LEU D1001       3.764  -3.142  16.787  1.00 34.75      A    C
ATOM   2283  C   LEU D1001       3.575  -1.827  17.533  1.00 34.45      A    C
ATOM   2284  O   LEU D1001       2.722  -1.019  17.137  1.00 35.80      A    O
ATOM   2285  CB  LEU D1001       2.766  -4.155  17.342  1.00 34.52      A    C
ATOM   2286  CG  LEU D1001       2.376  -5.286  16.401  1.00 35.80      A    C
ATOM   2287  CD1 LEU D1001       1.292  -6.103  17.079  1.00 33.22      A    C
ATOM   2288  CD2 LEU D1001       1.903  -4.733  15.060  1.00 27.95      A    C
ATOM   2289  N   MET D1002       4.348  -1.598  18.596  1.00 30.16      A    N
ATOM   2290  CA  MET D1002       4.053  -0.536  19.551  1.00 35.78      A    C
ATOM   2291  C   MET D1002       5.253   0.270  20.013  1.00 31.65      A    C
ATOM   2292  O   MET D1002       5.046   1.276  20.690  1.00 33.67      A    O
ATOM   2293  CB  MET D1002       3.408  -1.125  20.814  1.00 38.41      A    C
ATOM   2294  CG  MET D1002       1.991  -1.583  20.659  1.00 35.97      A    C
ATOM   2295  SD  MET D1002       1.449  -2.156  22.263  1.00 43.24      A    S
ATOM   2296  CE  MET D1002       0.835  -0.604  22.925  1.00 33.05      A    C
ATOM   2297  N   ASP D1003       6.482  -0.135  19.720  1.00 25.30      A    N
ATOM   2298  CA  ASP D1003       7.623   0.426  20.429  1.00 33.14      A    C
ATOM   2299  C   ASP D1003       8.908   0.251  19.631  1.00 32.53      A    C
ATOM   2300  O   ASP D1003       9.737  -0.603  19.964  1.00 29.19      A    O
ATOM   2301  CB  ASP D1003       7.762  -0.246  21.802  1.00 29.19      A    C
ATOM   2302  CG  ASP D1003       8.779   0.441  22.694  1.00 32.43      A    C
ATOM   2303  OD1 ASP D1003       9.274   1.517  22.296  1.00 30.64      A    O
ATOM   2304  OD2 ASP D1003       9.111  -0.126  23.771  1.00 28.79      A    O
ATOM   2305  N   GLU D1004       9.080   1.054  18.583  1.00 33.62      A    N
ATOM   2306  CA  GLU D1004      10.245   0.961  17.714  1.00 38.74      A    C
ATOM   2307  C   GLU D1004      11.386   1.883  18.159  1.00 36.49      A    C
ATOM   2308  O   GLU D1004      12.343   2.071  17.405  1.00 39.92      A    O
ATOM   2309  CB  GLU D1004       9.831   1.269  16.267  1.00 40.68      A    C
ATOM   2310  CG  GLU D1004       8.536   0.554  15.818  1.00 45.82      A    C
ATOM   2311  CD  GLU D1004       8.140   0.823  14.352  1.00 56.62      A    C
ATOM   2312  OE1 GLU D1004       8.794   0.262  13.434  1.00 60.49      A    O
ATOM   2313  OE2 GLU D1004       7.176   1.596  14.117  1.00 51.61      A    O
ATOM   2314  N   GLU D1005      11.306   2.456  19.360  1.00 32.79      A    N
ATOM   2315  CA  GLU D1005      12.294   3.421  19.829  1.00 39.29      A    C
ATOM   2316  C   GLU D1005      13.509   2.724  20.482  1.00 41.33      A    C
ATOM   2317  O   GLU D1005      13.524   1.510  20.713  1.00 40.37      A    O
ATOM   2318  CB  GLU D1005      11.610   4.434  20.762  1.00 39.03      A    C
ATOM   2319  CG  GLU D1005      11.758   4.224  22.252  1.00 31.96      A    C
ATOM   2320  CD  GLU D1005      11.079   5.334  23.079  1.00 37.24      A    C
ATOM   2321  OE1 GLU D1005      11.650   6.438  23.214  1.00 37.03      A    O
ATOM   2322  OE2 GLU D1005       9.984   5.091  23.637  1.00 39.48      A    O
ATOM   2323  N   ASP D1006      14.512   3.544  20.832  1.00 53.61      A    N
ATOM   2324  CA  ASP D1006      15.905   3.102  20.986  1.00 46.08      A    C
ATOM   2325  C   ASP D1006      16.109   2.041  22.074  1.00 56.66      A    C
ATOM   2326  O   ASP D1006      16.974   1.167  21.925  1.00 66.85      A    O
ATOM   2327  CB  ASP D1006      16.798   4.308  21.262  1.00 45.26      A    C
ATOM   2328  N   MET D1007      15.384   2.108  23.189  1.00 55.70      A    N
ATOM   2329  CA  MET D1007      15.570   1.063  24.202  1.00 51.11      A    C
ATOM   2330  C   MET D1007      14.331   0.972  25.090  1.00 51.62      A    C
ATOM   2331  O   MET D1007      13.291   1.579  24.806  1.00 48.47      A    O
ATOM   2332  CB  MET D1007      16.838   1.311  25.031  1.00 49.93      A    C
ATOM   2333  N   ASP D1008      14.457   0.198  26.173  1.00 50.39      A    N
ATOM   2334  CA  ASP D1008      13.392  -0.071  27.142  1.00 39.11      A    C
ATOM   2335  C   ASP D1008      13.978  -0.231  28.549  1.00 47.24      A    C
ATOM   2336  O   ASP D1008      15.163   0.067  28.797  1.00 54.82      A    O
ATOM   2337  CB  ASP D1008      12.621  -1.333  26.766  1.00 41.59      A    C
TER
ATOM   2338  N   GLN A 701      13.330 -18.281  15.594  1.00 60.06      A    N
ATOM   2339  CA  GLN A 701      11.891 -18.202  15.678  1.00 59.36      A    C
ATOM   2340  C   GLN A 701      11.519 -16.970  16.432  1.00 59.86      A    C
ATOM   2341  O   GLN A 701      10.359 -16.597  16.471  1.00 58.17      A    O
ATOM   2342  CB  GLN A 701      11.309 -19.446  16.350  1.00 63.73      A    C
ATOM   2343  N   ALA A 702      12.506 -16.329  17.031  1.00 53.67      A    N
ATOM   2344  CA  ALA A 702      12.260 -15.132  17.793  1.00 54.26      A    C
ATOM   2345  C   ALA A 702      11.740 -13.973  16.965  1.00 48.69      A    C
ATOM   2346  O   ALA A 702      11.158 -13.056  17.507  1.00 46.61      A    O
ATOM   2347  CB  ALA A 702      13.534 -14.724  18.508  1.00 52.71      A    C
ATOM   2348  N   LEU A 703      11.951 -14.020  15.666  1.00 39.19      A    N
ATOM   2349  CA  LEU A 703      11.438 -12.964  14.822  1.00 41.81      A    C
ATOM   2350  C   LEU A 703       9.999 -13.216  14.358  1.00 40.11      A    C
ATOM   2351  O   LEU A 703       9.315 -12.299  13.960  1.00 41.72      A    O
ATOM   2352  CB  LEU A 703      12.370 -12.748  13.642  1.00 37.05      A    C
ATOM   2353  CG  LEU A 703      13.714 -12.193  14.088  1.00 41.43      A    C
ATOM   2354  CD1 LEU A 703      14.651 -12.033  12.910  1.00 37.68      A    C
ATOM   2355  CD2 LEU A 703      13.513 -10.874  14.809  1.00 41.63      A    C
ATOM   2356  N   LEU A 704       9.550 -14.452  14.418  1.00 40.74      A    N
ATOM   2357  CA  LEU A 704       8.202 -14.774  13.967  1.00 39.90      A    C
ATOM   2358  C   LEU A 704       7.393 -15.255  15.161  1.00 42.49      A    C
ATOM   2359  O   LEU A 704       7.698 -16.303  15.745  1.00 43.46      A    O
ATOM   2360  CB  LEU A 704       8.214 -15.831  12.860  1.00 36.84      A    C
ATOM   2361  CG  LEU A 704       6.811 -16.281  12.439  1.00 42.85      A    C
ATOM   2362  CD1 LEU A 704       6.208 -15.295  11.443  1.00 35.13      A    C
ATOM   2363  CD2 LEU A 704       6.858 -17.670  11.845  1.00 48.08      A    C
ATOM   2364  N   ARG A 705       6.375 -14.486  15.520  1.00 35.02      A    N
ATOM   2365  CA  ARG A 705       5.447 -14.862  16.568  1.00 34.72      A    C
ATOM   2366  C   ARG A 705       4.352 -15.752  15.978  1.00 40.76      A    C
ATOM   2367  O   ARG A 705       3.768 -15.423  14.939  1.00 35.84      A    O
ATOM   2368  CB  ARG A 705       4.860 -13.598  17.196  1.00 35.11      A    C
ATOM   2369  CG  ARG A 705       3.670 -13.832  18.092  1.00 41.45      A    C
ATOM   2370  CD  ARG A 705       4.054 -13.726  19.549  1.00 45.46      A    C
ATOM   2371  NE  ARG A 705       2.875 -13.816  20.404  1.00 51.03      A    N
ATOM   2372  CZ  ARG A 705       2.673 -13.068  21.478  1.00 49.44      A    C
ATOM   2373  NH1 ARG A 705       3.553 -12.155  21.861  1.00 53.31      A    N
ATOM   2374  NH2 ARG A 705       1.561 -13.242  22.188  1.00 53.66      A    N
ATOM   2375  N   ILE A 706       4.111 -16.902  16.609  1.00 39.24      A    N
ATOM   2376  CA  ILE A 706       2.988 -17.764  16.248  1.00 39.62      A    C
ATOM   2377  C   ILE A 706       1.775 -17.311  17.050  1.00 41.94      A    C
ATOM   2378  O   ILE A 706       1.819 -17.263  18.285  1.00 41.96      A    O
ATOM   2379  CB  ILE A 706       3.289 -19.245  16.519  1.00 38.80      A    C
ATOM   2380  CG1 ILE A 706       4.652 -19.636  15.975  1.00 42.68      A    C
ATOM   2381  CG2 ILE A 706       2.177 -20.127  15.931  1.00 36.28      A    C
ATOM   2382  CD1 ILE A 706       4.784 -19.518  14.508  1.00 41.81      A    C
ATOM   2383  N   LEU A 707       0.698 -16.966  16.355  1.00 42.60      A    N
ATOM   2384  CA  LEU A 707      -0.505 -16.454  16.991  1.00 39.41      A    C
ATOM   2385  C   LEU A 707      -1.557 -17.544  17.103  1.00 40.20      A    C
ATOM   2386  O   LEU A 707      -1.757 -18.326  16.168  1.00 39.68      A    O
ATOM   2387  CB  LEU A 707      -1.090 -15.279  16.202  1.00 42.84      A    C
ATOM   2388  CG  LEU A 707      -0.491 -13.882  16.374  1.00 43.14      A    C
ATOM   2389  CD1 LEU A 707      -0.491 -13.491  17.821  1.00 43.45      A    C
ATOM   2390  CD2 LEU A 707       0.900 -13.793  15.798  1.00 44.64      A    C
ATOM   2391  N   LYS A 708      -2.238 -17.576  18.248  1.00 44.12      A    N
ATOM   2392  CA  LYS A 708      -3.469 -18.334  18.376  1.00 43.48      A    C
ATOM   2393  C   LYS A 708      -4.636 -17.509  17.832  1.00 44.90      A    C
ATOM   2394  O   LYS A 708      -4.701 -16.289  18.028  1.00 39.98      A    O
ATOM   2395  CB  LYS A 708      -3.702 -18.715  19.843  1.00 42.65      A    C
ATOM   2396  N   GLU A 709      -5.552 -18.186  17.126  1.00 41.59      A    N
ATOM   2397  CA  GLU A 709      -6.726 -17.518  16.565  1.00 40.77      A    C
ATOM   2398  C   GLU A 709      -7.527 -16.775  17.629  1.00 46.72      A    C
ATOM   2399  O   GLU A 709      -8.235 -15.812  17.317  1.00 46.12      A    O
ATOM   2400  CB  GLU A 709      -7.622 -18.540  15.859  1.00 40.89      A    C
ATOM   2401  N   THR A 710      -7.416 -17.189  18.889  1.00 44.84      A    N
ATOM   2402  CA  THR A 710      -8.149 -16.530  19.958  1.00 49.42      A    C
ATOM   2403  C   THR A 710      -7.562 -15.178  20.358  1.00 52.93      A    C
ATOM   2404  O   THR A 710      -8.188 -14.469  21.156  1.00 55.41      A    O
ATOM   2405  CB  THR A 710      -8.192 -17.435  21.185  1.00 49.14      A    C
ATOM   2406  OG1 THR A 710      -7.036 -17.189  21.993  1.00 51.76      A    O
ATOM   2407  CG2 THR A 710      -8.186 -18.891  20.747  1.00 51.55      A    C
ATOM   2408  N   GLU A 711      -6.390 -14.794  19.845  1.00 47.67      A    N
ATOM   2409  CA  GLU A 711      -5.780 -13.539  20.267  1.00 47.29      A    C
ATOM   2410  C   GLU A 711      -5.711 -12.498  19.151  1.00 46.46      A    C
ATOM   2411  O   GLU A 711      -4.909 -11.564  19.240  1.00 43.58      A    O
ATOM   2412  CB  GLU A 711      -4.389 -13.780  20.859  1.00 46.45      A    C
ATOM   2413  CG  GLU A 711      -3.313 -14.206  19.879  1.00 42.60      A    C
ATOM   2414  CD  GLU A 711      -2.003 -14.594  20.574  1.00 50.25      A    C
ATOM   2415  OE1 GLU A 711      -1.462 -13.756  21.339  1.00 50.21      A    O
ATOM   2416  OE2 GLU A 711      -1.510 -15.730  20.338  1.00 46.52      A    O
ATOM   2417  N   PHE A 712      -6.537 -12.628  18.113  1.00 42.20      A    N
ATOM   2418  CA  PHE A 712      -6.704 -11.543  17.151  1.00 45.73      A    C
ATOM   2419  C   PHE A 712      -8.045 -11.694  16.445  1.00 46.39      A    C
ATOM   2420  O   PHE A 712      -8.567 -12.802  16.304  1.00 44.14      A    O
ATOM   2421  CB  PHE A 712      -5.559 -11.479  16.123  1.00 39.61      A    C
ATOM   2422  CG  PHE A 712      -5.393 -12.730  15.307  1.00 41.11      A    C
ATOM   2423  CD1 PHE A 712      -4.718 -13.828  15.824  1.00 40.43      A    C
ATOM   2424  CD2 PHE A 712      -5.902 -12.803  14.015  1.00 43.47      A    C
ATOM   2425  CE1 PHE A 712      -4.560 -14.982  15.083  1.00 41.19      A    C
ATOM   2426  CE2 PHE A 712      -5.744 -13.955  13.248  1.00 40.53      A    C
ATOM   2427  CZ  PHE A 712      -5.069 -15.052  13.790  1.00 45.60      A    C
ATOM   2428  N   LYS A 713      -8.596 -10.560  16.013  1.00 43.66      A    N
ATOM   2429  CA  LYS A 713      -9.864 -10.524  15.301  1.00 42.38      A    C
ATOM   2430  C   LYS A 713      -9.729  -9.663  14.051  1.00 40.66      A    C
ATOM   2431  O   LYS A 713      -9.120  -8.587  14.096  1.00 36.49      A    O
ATOM   2432  CB  LYS A 713     -10.970  -9.976  16.199  1.00 40.61      A    C
ATOM   2433  N   LYS A 714     -10.294 -10.138  12.939  1.00 42.44      A    N
ATOM   2434  CA  LYS A 714     -10.406  -9.320  11.736  1.00 37.08      A    C
ATOM   2435  C   LYS A 714     -11.587  -8.360  11.873  1.00 41.57      A    C
ATOM   2436  O   LYS A 714     -12.657  -8.743  12.353  1.00 41.68      A    O
ATOM   2437  CB  LYS A 714     -10.580 -10.212  10.501  1.00 42.59      A    C
ATOM   2438  CG  LYS A 714      -9.404 -11.173  10.250  1.00 45.65      A    C
ATOM   2439  CD  LYS A 714      -9.642 -12.113   9.060  1.00 45.34      A    C
ATOM   2440  CE  LYS A 714     -10.253 -13.439   9.502  1.00 44.76      A    C
ATOM   2441  NZ  LYS A 714      -9.418 -14.132  10.536  1.00 47.32      A    N
ATOM   2442  N   ILE A 715     -11.389  -7.100  11.478  1.00 39.81      A    N
ATOM   2443  CA  ILE A 715     -12.415  -6.062  11.609  1.00 42.22      A    C
ATOM   2444  C   ILE A 715     -13.045  -5.712  10.256  1.00 43.00      A    C
ATOM   2445  O   ILE A 715     -14.250  -5.879  10.061  1.00 43.97      A    O
ATOM   2446  CB  ILE A 715     -11.856  -4.799  12.297  1.00 44.55      A    C
ATOM   2447  CG1 ILE A 715     -11.313  -5.140  13.689  1.00 45.56      A    C
ATOM   2448  CG2 ILE A 715     -12.935  -3.730  12.403  1.00 44.51      A    C
ATOM   2449  CD1 ILE A 715     -12.367  -5.658  14.654  1.00 46.80      A    C
ATOM   2450  N   LYS A 716     -12.245  -5.196   9.320  1.00 42.90      A    N
ATOM   2451  CA  LYS A 716     -12.754  -4.710   8.048  1.00 36.47      A    C
ATOM   2452  C   LYS A 716     -11.796  -5.099   6.937  1.00 43.48      A    C
ATOM   2453  O   LYS A 716     -10.574  -5.058   7.120  1.00 41.94      A    O
ATOM   2454  CB  LYS A 716     -12.939  -3.185   8.061  1.00 38.54      A    C
ATOM   2455  N   VAL A 717     -12.360  -5.466   5.783  1.00 37.05      A    N
ATOM   2456  CA  VAL A 717     -11.552  -5.786   4.616  1.00 36.04      A    C
ATOM   2457  C   VAL A 717     -10.933  -4.503   4.072  1.00 41.60      A    C
ATOM   2458  O   VAL A 717     -11.629  -3.507   3.843  1.00 42.64      A    O
ATOM   2459  CB  VAL A 717     -12.401  -6.501   3.550  1.00 41.91      A    C
ATOM   2460  CG1 VAL A 717     -11.686  -6.520   2.213  1.00 34.48      A    C
ATOM   2461  CG2 VAL A 717     -12.743  -7.922   4.002  1.00 38.92      A    C
ATOM   2462  N   LEU A 718      -9.607  -4.512   3.887  1.00 38.46      A    N
ATOM   2463  CA  LEU A 718      -8.907  -3.369   3.316  1.00 38.17      A    C
ATOM   2464  C   LEU A 718      -8.668  -3.519   1.822  1.00 38.08      A    C
ATOM   2465  O   LEU A 718      -8.508  -2.509   1.123  1.00 39.76      A    O
ATOM   2466  CB  LEU A 718      -7.557  -3.152   4.022  1.00 37.55      A    C
ATOM   2467  CG  LEU A 718      -7.592  -2.753   5.500  1.00 39.95      A    C
ATOM   2468  CD1 LEU A 718      -6.184  -2.726   6.102  1.00 35.67      A    C
ATOM   2469  CD2 LEU A 718      -8.280  -1.388   5.676  1.00 33.23      A    C
ATOM   2470  N   GLY A 719      -8.639  -4.742   1.317  1.00 36.83      A    N
ATOM   2471  CA  GLY A 719      -8.346  -4.931  -0.085  1.00 38.47      A    C
ATOM   2472  C   GLY A 719      -8.018  -6.369  -0.394  1.00 37.04      A    C
ATOM   2473  O   GLY A 719      -7.812  -7.207   0.490  1.00 35.63      A    O
ATOM   2474  N   SER A 720      -7.953  -6.632  -1.690  1.00 40.45      A    N
ATOM   2475  CA  SER A 720      -7.788  -7.969  -2.219  1.00 39.88      A    C
ATOM   2476  C   SER A 720      -6.796  -7.897  -3.364  1.00 42.58      A    C
ATOM   2477  O   SER A 720      -6.678  -6.871  -4.040  1.00 43.65      A    O
ATOM   2478  CB  SER A 720      -9.121  -8.541  -2.705  1.00 38.17      A    C
ATOM   2479  OG  SER A 720      -9.149  -9.941  -2.551  1.00 49.21      A    O
ATOM   2480  N   GLY A 721      -6.075  -8.988  -3.568  1.00 39.05      A    N
ATOM   2481  CA  GLY A 721      -5.132  -9.045  -4.659  1.00 39.81      A    C
ATOM   2482  C   GLY A 721      -4.962 -10.457  -5.160  1.00 42.84      A    C
ATOM   2483  O   GLY A 721      -5.791 -11.334  -4.878  1.00 42.90      A    O
ATOM   2484  N   ALA A 722      -3.872 -10.693  -5.886  1.00 40.37      A    N
ATOM   2485  CA  ALA A 722      -3.633 -12.011  -6.455  1.00 42.46      A    C
ATOM   2486  C   ALA A 722      -3.374 -13.078  -5.396  1.00 49.45      A    C
ATOM   2487  O   ALA A 722      -3.539 -14.267  -5.691  1.00 48.98      A    O
ATOM   2488  CB  ALA A 722      -2.455 -11.947  -7.432  1.00 41.79      A    C
ATOM   2489  N   PHE A 723      -2.985 -12.698  -4.169  1.00 40.79      A    N
ATOM   2490  CA  PHE A 723      -2.536 -13.686  -3.192  1.00 43.21      A    C
ATOM   2491  C   PHE A 723      -3.432 -13.832  -1.973  1.00 44.80      A    C
ATOM   2492  O   PHE A 723      -3.310 -14.832  -1.259  1.00 45.33      A    O
ATOM   2493  CB  PHE A 723      -1.108 -13.362  -2.726  1.00 44.03      A    C
ATOM   2494  CG  PHE A 723      -0.111 -13.342  -3.850  1.00 49.18      A    C
ATOM   2495  CD1 PHE A 723       0.058 -14.457  -4.653  1.00 49.18      A    C
ATOM   2496  CD2 PHE A 723       0.620 -12.198  -4.135  1.00 48.26      A    C
ATOM   2497  CE1 PHE A 723       0.950 -14.440  -5.707  1.00 49.53      A    C
ATOM   2498  CE2 PHE A 723       1.519 -12.174  -5.186  1.00 50.18      A    C
ATOM   2499  CZ  PHE A 723       1.685 -13.299  -5.975  1.00 49.08      A    C
ATOM   2500  N   GLY A 724      -4.324 -12.885  -1.714  1.00 42.80      A    N
ATOM   2501  CA  GLY A 724      -5.207 -13.018  -0.569  1.00 42.53      A    C
ATOM   2502  C   GLY A 724      -5.984 -11.742  -0.326  1.00 39.99      A    C
ATOM   2503  O   GLY A 724      -6.109 -10.894  -1.215  1.00 36.91      A    O
ATOM   2504  N   THR A 725      -6.498 -11.632   0.895  1.00 32.46      A    N
ATOM   2505  CA  THR A 725      -7.286 -10.498   1.353  1.00 39.33      A    C
ATOM   2506  C   THR A 725      -6.602  -9.872   2.567  1.00 37.81      A    C
ATOM   2507  O   THR A 725      -6.186 -10.583   3.492  1.00 36.93      A    O
ATOM   2508  CB  THR A 725      -8.709 -10.938   1.730  1.00 38.60      A    C
ATOM   2509  OG1 THR A 725      -9.325 -11.605   0.619  1.00 47.13      A    O
ATOM   2510  CG2 THR A 725      -9.546  -9.739   2.122  1.00 37.46      A    C
ATOM   2511  N   VAL A 726      -6.490  -8.549   2.571  1.00 33.42      A    N
ATOM   2512  CA  VAL A 726      -5.885  -7.827   3.683  1.00 35.81      A    C
ATOM   2513  C   VAL A 726      -6.990  -7.215   4.531  1.00 34.74      A    C
ATOM   2514  O   VAL A 726      -7.856  -6.492   4.020  1.00 36.57      A    O
ATOM   2515  CB  VAL A 726      -4.895  -6.763   3.181  1.00 38.20      A    C
ATOM   2516  CG1 VAL A 726      -4.238  -6.032   4.353  1.00 33.33      A    C
ATOM   2517  CG2 VAL A 726      -3.847  -7.426   2.342  1.00 35.21      A    C
ATOM   2518  N   TYR A 727      -6.968  -7.521   5.822  1.00 31.97      A    N
ATOM   2519  CA  TYR A 727      -7.910  -6.992   6.792  1.00 34.56      A    C
ATOM   2520  C   TYR A 727      -7.186  -6.057   7.747  1.00 37.38      A    C
ATOM   2521  O   TYR A 727      -6.050  -6.326   8.155  1.00 29.57      A    O
ATOM   2522  CB  TYR A 727      -8.569  -8.108   7.613  1.00 35.69      A    C
ATOM   2523  CG  TYR A 727      -9.296  -9.163   6.814  1.00 37.71      A    C
ATOM   2524  CD1 TYR A 727      -8.602 -10.105   6.060  1.00 38.70      A    C
ATOM   2525  CD2 TYR A 727     -10.686  -9.234   6.836  1.00 39.82      A    C
ATOM   2526  CE1 TYR A 727      -9.276 -11.078   5.339  1.00 41.04      A    C
ATOM   2527  CE2 TYR A 727     -11.365 -10.199   6.125  1.00 41.55      A    C
ATOM   2528  CZ  TYR A 727     -10.665 -11.112   5.376  1.00 42.48      A    C
ATOM   2529  OH  TYR A 727     -11.360 -12.065   4.670  1.00 47.23      A    O
ATOM   2530  N   LYS A 728      -7.846  -4.956   8.093  1.00 35.22      A    N
ATOM   2531  CA  LYS A 728      -7.522  -4.271   9.332  1.00 36.59      A    C
ATOM   2532  C   LYS A 728      -8.046  -5.122  10.484  1.00 36.98      A    C
ATOM   2533  O   LYS A 728      -9.196  -5.570  10.461  1.00 36.98      A    O
ATOM   2534  CB  LYS A 728      -8.143  -2.876   9.362  1.00 34.33      A    C
ATOM   2535  CG  LYS A 728      -8.327  -2.328  10.765  1.00 47.38      A    C
ATOM   2536  CD  LYS A 728      -8.632  -0.840  10.736  1.00 50.02      A    C
ATOM   2537  CE  LYS A 728      -8.064  -0.125  11.946  1.00 50.91      A    C
ATOM   2538  NZ  LYS A 728      -8.683   1.230  12.093  1.00 51.46      A    N
ATOM   2539  N   GLY A 729      -7.195  -5.379  11.476  1.00 32.99      A    N
ATOM   2540  CA  GLY A 729      -7.564  -6.233  12.584  1.00 36.02      A    C
ATOM   2541  C   GLY A 729      -7.044  -5.695  13.904  1.00 34.75      A    C
ATOM   2542  O   GLY A 729      -6.408  -4.641  13.968  1.00 34.40      A    O
ATOM   2543  N   LEU A 730      -7.329  -6.447  14.957  1.00 32.50      A    N
ATOM   2544  CA  LEU A 730      -6.885  -6.102  16.296  1.00 34.58      A    C
ATOM   2545  C   LEU A 730      -6.122  -7.271  16.899  1.00 40.28      A    C
ATOM   2546  O   LEU A 730      -6.424  -8.437  16.630  1.00 40.92      A    O
ATOM   2547  CB  LEU A 730      -8.061  -5.745  17.188  1.00 37.61      A    C
ATOM   2548  CG  LEU A 730      -8.772  -4.444  16.834  1.00 38.92      A    C
ATOM   2549  CD1 LEU A 730     -10.035  -4.308  17.670  1.00 40.60      A    C
ATOM   2550  CD2 LEU A 730      -7.855  -3.241  17.054  1.00 35.12      A    C
ATOM   2551  N   TRP A 731      -5.119  -6.949  17.706  1.00 39.02      A    N
ATOM   2552  CA  TRP A 731      -4.425  -7.934  18.523  1.00 35.66      A    C
ATOM   2553  C   TRP A 731      -4.790  -7.670  19.977  1.00 35.97      A    C
ATOM   2554  O   TRP A 731      -4.614  -6.550  20.464  1.00 36.82      A    O
ATOM   2555  CB  TRP A 731      -2.912  -7.856  18.311  1.00 33.25      A    C
ATOM   2556  CG  TRP A 731      -2.162  -8.741  19.249  1.00 38.54      A    C
ATOM   2557  CD1 TRP A 731      -2.433 -10.048  19.530  1.00 35.66      A    C
ATOM   2558  CD2 TRP A 731      -1.024  -8.382  20.054  1.00 35.22      A    C
ATOM   2559  NE1 TRP A 731      -1.530 -10.530  20.452  1.00 40.05      A    N
ATOM   2560  CE2 TRP A 731      -0.655  -9.529  20.788  1.00 37.88      A    C
ATOM   2561  CE3 TRP A 731      -0.284  -7.209  20.219  1.00 29.33      A    C
ATOM   2562  CZ2 TRP A 731       0.423  -9.537  21.674  1.00 34.45      A    C
ATOM   2563  CZ3 TRP A 731       0.793  -7.223  21.094  1.00 36.10      A    C
ATOM   2564  CH2 TRP A 731       1.132  -8.379  21.810  1.00 35.69      A    C
ATOM   2565  N   ILE A 732      -5.328  -8.679  20.654  1.00 37.24      A    N
ATOM   2566  CA  ILE A 732      -5.606  -8.568  22.086  1.00 39.85      A    C
ATOM   2567  C   ILE A 732      -4.587  -9.441  22.809  1.00 37.66      A    C
ATOM   2568  O   ILE A 732      -4.724 -10.670  22.835  1.00 39.53      A    O
ATOM   2569  CB  ILE A 732      -7.065  -8.944  22.435  1.00 43.40      A    C
ATOM   2570  CG1 ILE A 732      -7.333  -8.798  23.936  1.00 43.99      A    C
ATOM   2571  CG2 ILE A 732      -7.451 -10.350  21.956  1.00 49.08      A    C
ATOM   2572  CD1 ILE A 732      -7.861  -7.432  24.353  1.00 46.49      A    C
ATOM   2573  N   PRO A 733      -3.525  -8.861  23.363  1.00 36.96      A    N
ATOM   2574  CA  PRO A 733      -2.556  -9.671  24.111  1.00 38.73      A    C
ATOM   2575  C   PRO A 733      -3.248 -10.380  25.267  1.00 39.35      A    C
ATOM   2576  O   PRO A 733      -4.137  -9.820  25.914  1.00 35.79      A    O
ATOM   2577  CB  PRO A 733      -1.533  -8.642  24.602  1.00 33.00      A    C
ATOM   2578  CG  PRO A 733      -1.687  -7.477  23.684  1.00 35.66      A    C
ATOM   2579  CD  PRO A 733      -3.143  -7.443  23.309  1.00 38.44      A    C
ATOM   2580  N   GLU A 734      -2.868 -11.644  25.480  1.00 42.74      A    N
ATOM   2581  CA  GLU A 734      -3.442 -12.445  26.557  1.00 39.31      A    C
ATOM   2582  C   GLU A 734      -3.178 -11.790  27.905  1.00 42.24      A    C
ATOM   2583  O   GLU A 734      -2.060 -11.350  28.188  1.00 45.80      A    O
ATOM   2584  CB  GLU A 734      -2.852 -13.855  26.541  1.00 46.81      A    C
ATOM   2585  N   GLY A 735      -4.209 -11.734  28.742  1.00 45.35      A    N
ATOM   2586  CA  GLY A 735      -4.080 -11.130  30.049  1.00 41.14      A    C
ATOM   2587  C   GLY A 735      -4.151  -9.622  30.068  1.00 40.30      A    C
ATOM   2588  O   GLY A 735      -4.110  -9.034  31.155  1.00 36.79      A    O
ATOM   2589  N   GLU A 736      -4.263  -8.974  28.910  1.00 41.41      A    N
ATOM   2590  CA  GLU A 736      -4.310  -7.522  28.834  1.00 33.51      A    C
ATOM   2591  C   GLU A 736      -5.683  -7.060  28.359  1.00 40.06      A    C
ATOM   2592  O   GLU A 736      -6.515  -7.854  27.908  1.00 41.51      A    O
ATOM   2593  CB  GLU A 736      -3.197  -6.985  27.915  1.00 33.12      A    C
ATOM   2594  CG  GLU A 736      -1.781  -7.461  28.278  1.00 30.70      A    C
ATOM   2595  CD  GLU A 736      -1.263  -6.843  29.584  1.00 33.94      A    C
ATOM   2596  OE1 GLU A 736      -1.949  -5.970  30.151  1.00 35.12      A    O
ATOM   2597  OE2 GLU A 736      -0.183  -7.250  30.067  1.00 35.21      A    O
ATOM   2598  N   LYS A 737      -5.916  -5.748  28.488  1.00 38.35      A    N
ATOM   2599  CA  LYS A 737      -7.178  -5.107  28.133  1.00 36.90      A    C
ATOM   2600  C   LYS A 737      -7.027  -4.140  26.960  1.00 37.68      A    C
ATOM   2601  O   LYS A 737      -7.907  -3.305  26.729  1.00 47.96      A    O
ATOM   2602  CB  LYS A 737      -7.755  -4.375  29.352  1.00 34.55      A    C
ATOM   2603  N   VAL A 738      -5.933  -4.222  26.224  1.00 37.02      A    N
ATOM   2604  CA  VAL A 738      -5.690  -3.329  25.101  1.00 35.16      A    C
ATOM   2605  C   VAL A 738      -6.034  -4.052  23.804  1.00 35.33      A    C
ATOM   2606  O   VAL A 738      -5.914  -5.276  23.691  1.00 36.31      A    O
ATOM   2607  CB  VAL A 738      -4.228  -2.837  25.079  1.00 33.18      A    C
ATOM   2608  CG1 VAL A 738      -3.949  -1.886  26.257  1.00 32.53      A    C
ATOM   2609  CG2 VAL A 738      -3.284  -4.027  25.085  1.00 31.51      A    C
ATOM   2610  N   LYS A 739      -6.449  -3.286  22.806  1.00 32.30      A    N
ATOM   2611  CA  LYS A 739      -6.655  -3.804  21.458  1.00 31.42      A    C
ATOM   2612  C   LYS A 739      -5.700  -3.044  20.552  1.00 32.71      A    C
ATOM   2613  O   LYS A 739      -5.848  -1.834  20.373  1.00 36.06      A    O
ATOM   2614  CB  LYS A 739      -8.109  -3.633  21.020  1.00 33.83      A    C
ATOM   2615  N   ILE A 740      -4.711  -3.735  20.004  1.00 30.77      A    N
ATOM   2616  CA  ILE A 740      -3.663  -3.112  19.200  1.00 31.25      A    C
ATOM   2617  C   ILE A 740      -3.988  -3.348  17.727  1.00 34.66      A    C
ATOM   2618  O   ILE A 740      -4.143  -4.512  17.320  1.00 35.57      A    O
ATOM   2619  CB  ILE A 740      -2.278  -3.670  19.549  1.00 29.53      A    C
ATOM   2620  CG1 ILE A 740      -2.078  -3.703  21.066  1.00 35.12      A    C
ATOM   2621  CG2 ILE A 740      -1.166  -2.870  18.827  1.00 34.33      A    C
ATOM   2622  CD1 ILE A 740      -2.298  -2.355  21.755  1.00 36.99      A    C
ATOM   2623  N   PRO A 741      -4.099  -2.297  16.909  1.00 31.12      A    N
ATOM   2624  CA  PRO A 741      -4.393  -2.484  15.477  1.00 38.45      A    C
ATOM   2625  C   PRO A 741      -3.250  -3.167  14.744  1.00 33.90      A    C
ATOM   2626  O   PRO A 741      -2.078  -2.836  14.951  1.00 32.58      A    O
ATOM   2627  CB  PRO A 741      -4.585  -1.052  14.959  1.00 30.97      A    C
ATOM   2628  CG  PRO A 741      -4.933  -0.254  16.155  1.00 36.68      A    C
ATOM   2629  CD  PRO A 741      -4.177  -0.882  17.305  1.00 34.12      A    C
ATOM   2630  N   VAL A 742      -3.612  -4.119  13.873  1.00 29.38      A    N
ATOM   2631  CA  VAL A 742      -2.674  -4.876  13.053  1.00 25.36      A    C
ATOM   2632  C   VAL A 742      -3.265  -5.021  11.651  1.00 34.26      A    C
ATOM   2633  O   VAL A 742      -4.456  -4.790  11.426  1.00 31.87      A    O
ATOM   2634  CB  VAL A 742      -2.357  -6.272  13.638  1.00 30.08      A    C
ATOM   2635  CG1 VAL A 742      -1.682  -6.166  15.017  1.00 29.26      A    C
ATOM   2636  CG2 VAL A 742      -3.621  -7.099  13.756  1.00 30.46      A    C
ATOM   2637  N   ALA A 743      -2.411  -5.397  10.697  1.00 26.23      A    N
ATOM   2638  CA  ALA A 743      -2.860  -5.843   9.384  1.00 30.32      A    C
ATOM   2639  C   ALA A 743      -2.766  -7.360   9.321  1.00 30.83      A    C
ATOM   2640  O   ALA A 743      -1.795  -7.951   9.804  1.00 31.96      A    O
ATOM   2641  CB  ALA A 743      -2.032  -5.218   8.254  1.00 28.10      A    C
ATOM   2642  N   ILE A 744      -3.787  -7.986   8.744  1.00 28.66      A    N
ATOM   2643  CA  ILE A 744      -3.859  -9.438   8.618  1.00 31.87      A    C
ATOM   2644  C   ILE A 744      -4.079  -9.771   7.152  1.00 33.58      A    C
ATOM   2645  O   ILE A 744      -5.078  -9.345   6.562  1.00 32.28      A    O
ATOM   2646  CB  ILE A 744      -4.985 -10.051   9.472  1.00 31.18      A    C
ATOM   2647  CG1 ILE A 744      -4.858  -9.649  10.937  1.00 29.51      A    C
ATOM   2648  CG2 ILE A 744      -4.964 -11.555   9.338  1.00 38.14      A    C
ATOM   2649  CD1 ILE A 744      -6.169  -9.741  11.717  1.00 37.61      A    C
ATOM   2650  N   LYS A 745      -3.163 -10.540   6.566  1.00 32.47      A    N
ATOM   2651  CA  LYS A 745      -3.316 -11.014   5.199  1.00 32.72      A    C
ATOM   2652  C   LYS A 745      -3.701 -12.489   5.253  1.00 38.61      A    C
ATOM   2653  O   LYS A 745      -2.916 -13.336   5.699  1.00 37.53      A    O
ATOM   2654  CB  LYS A 745      -2.049 -10.796   4.376  1.00 32.21      A    C
ATOM   2655  CG  LYS A 745      -2.254 -11.100   2.863  1.00 38.16      A    C
ATOM   2656  CD  LYS A 745      -1.057 -10.711   2.016  1.00 41.85      A    C
ATOM   2657  CE  LYS A 745      -1.394  -9.639   0.972  1.00 42.52      A    C
ATOM   2658  NZ  LYS A 745      -2.667  -9.959   0.261  1.00 45.87      A    N
ATOM   2659  N   GLU A 746      -4.922 -12.788   4.828  1.00 40.49      A    N
ATOM   2660  CA  GLU A 746      -5.396 -14.161   4.746  1.00 38.63      A    C
ATOM   2661  C   GLU A 746      -5.145 -14.661   3.335  1.00 38.63      A    C
ATOM   2662  O   GLU A 746      -5.631 -14.065   2.367  1.00 36.20      A    O
ATOM   2663  CB  GLU A 746      -6.881 -14.264   5.091  1.00 40.72      A    C
ATOM   2664  CG  GLU A 746      -7.363 -15.703   5.110  1.00 47.38      A    C
ATOM   2665  CD  GLU A 746      -8.686 -15.868   5.819  1.00 49.83      A    C
ATOM   2666  OE1 GLU A 746      -9.599 -15.030   5.614  1.00 50.08      A    O
ATOM   2667  OE2 GLU A 746      -8.791 -16.830   6.614  1.00 52.70      A    O
ATOM   2668  N   LEU A 747      -4.388 -15.746   3.220  1.00 40.99      A    N
ATOM   2669  CA  LEU A 747      -3.937 -16.210   1.919  1.00 43.27      A    C
ATOM   2670  C   LEU A 747      -4.994 -17.059   1.226  1.00 44.75      A    C
ATOM   2671  O   LEU A 747      -5.699 -17.850   1.859  1.00 41.58      A    O
ATOM   2672  CB  LEU A 747      -2.647 -17.023   2.052  1.00 49.41      A    C
ATOM   2673  CG  LEU A 747      -1.334 -16.271   2.280  1.00 43.13      A    C
ATOM   2674  CD1 LEU A 747      -1.243 -15.075   1.357  1.00 47.93      A    C
ATOM   2675  CD2 LEU A 747      -1.248 -15.837   3.724  1.00 45.67      A    C
ATOM   2676  N   ARG A 748      -5.079 -16.900  -0.095  1.00 44.16      A    N
ATOM   2677  CA  ARG A 748      -5.681 -17.917  -0.945  1.00 53.57      A    C
ATOM   2678  C   ARG A 748      -4.860 -19.194  -0.789  1.00 56.41      A    C
ATOM   2679  O   ARG A 748      -3.863 -19.211  -0.061  1.00 60.50      A    O
ATOM   2680  CB  ARG A 748      -5.713 -17.444  -2.402  1.00 48.89      A    C
ATOM   2681  N   GLU A 749      -5.244 -20.272  -1.458  1.00 63.19      A    N
ATOM   2682  CA  GLU A 749      -4.429 -21.474  -1.431  1.00 60.69      A    C
ATOM   2683  C   GLU A 749      -3.912 -21.775  -2.832  1.00 65.03      A    C
ATOM   2684  O   GLU A 749      -4.462 -21.312  -3.834  1.00 68.97      A    O
ATOM   2685  CB  GLU A 749      -5.216 -22.668  -0.876  1.00 61.87      A    C
ATOM   2686  N   ALA A 750      -2.832 -22.548  -2.892  1.00 72.71      A    N
ATOM   2687  CA  ALA A 750      -2.263 -22.955  -4.174  1.00 76.36      A    C
ATOM   2688  C   ALA A 750      -2.284 -24.469  -4.329  1.00 74.75      A    C
ATOM   2689  O   ALA A 750      -1.280 -25.071  -4.711  1.00 83.30      A    O
ATOM   2690  CB  ALA A 750      -0.841 -22.427  -4.318  1.00 70.86      A    C
ATOM   2691  N   PRO A 753      -0.426 -27.451  -3.210  1.00 71.80      A    N
ATOM   2692  CA  PRO A 753      -0.482 -27.134  -1.778  1.00 73.09      A    C
ATOM   2693  C   PRO A 753       0.770 -27.610  -1.030  1.00 72.33      A    C
ATOM   2694  O   PRO A 753       1.623 -28.273  -1.631  1.00 70.79      A    O
ATOM   2695  CB  PRO A 753      -1.737 -27.877  -1.309  1.00 66.85      A    C
ATOM   2696  N   LYS A 754       0.861 -27.294   0.262  1.00 64.49      A    N
ATOM   2697  CA  LYS A 754       2.128 -27.376   0.976  1.00 63.92      A    C
ATOM   2698  C   LYS A 754       1.887 -27.512   2.476  1.00 55.74      A    C
ATOM   2699  O   LYS A 754       0.961 -26.909   3.024  1.00 55.38      A    O
ATOM   2700  CB  LYS A 754       2.983 -26.134   0.687  1.00 61.80      A    C
ATOM   2701  CG  LYS A 754       2.227 -24.821   0.873  1.00 61.03      A    C
ATOM   2702  CD  LYS A 754       3.078 -23.618   0.442  1.00 68.69      A    C
ATOM   2703  CE  LYS A 754       4.001 -23.913  -0.748  1.00 65.89      A    C
ATOM   2704  NZ  LYS A 754       3.217 -23.989  -2.027  1.00 70.51      A    N
ATOM   2705  N   ALA A 755       2.760 -28.274   3.136  1.00 54.56      A    N
ATOM   2706  CA  ALA A 755       2.615 -28.563   4.561  1.00 53.06      A    C
ATOM   2707  C   ALA A 755       2.869 -27.335   5.438  1.00 51.38      A    C
ATOM   2708  O   ALA A 755       3.618 -26.421   5.075  1.00 50.49      A    O
ATOM   2709  CB  ALA A 755       3.577 -29.679   4.977  1.00 50.25      A    C
ATOM   2710  N   ASN A 756       2.257 -27.350   6.631  1.00 49.47      A    N
ATOM   2711  CA  ASN A 756       2.401 -26.250   7.584  1.00 50.09      A    C
ATOM   2712  C   ASN A 756       3.860 -25.973   7.917  1.00 46.94      A    C
ATOM   2713  O   ASN A 756       4.268 -24.810   8.031  1.00 46.89      A    O
ATOM   2714  CB  ASN A 756       1.626 -26.559   8.871  1.00 46.83      A    C
ATOM   2715  CG  ASN A 756       0.255 -25.889   8.913  1.00 48.50      A    C
ATOM   2716  OD1 ASN A 756      -0.205 -25.340   7.918  1.00 47.84      A    O
ATOM   2717  ND2 ASN A 756      -0.401 -25.933  10.074  1.00 48.13      A    N
ATOM   2718  N   LYS A 757       4.660 -27.030   8.081  1.00 40.02      A    N
ATOM   2719  CA  LYS A 757       6.071 -26.847   8.408  1.00 45.65      A    C
ATOM   2720  C   LYS A 757       6.816 -26.102   7.301  1.00 44.34      A    C
ATOM   2721  O   LYS A 757       7.699 -25.280   7.576  1.00 41.36      A    O
ATOM   2722  CB  LYS A 757       6.727 -28.200   8.674  1.00 49.82      A    C
ATOM   2723  CG  LYS A 757       7.958 -28.063   9.525  1.00 47.65      A    C
ATOM   2724  CD  LYS A 757       9.213 -28.187   8.693  1.00 52.07      A    C
ATOM   2725  CE  LYS A 757      10.432 -28.313   9.589  1.00 52.46      A    C
ATOM   2726  NZ  LYS A 757      11.567 -27.545   9.039  1.00 50.07      A    N
ATOM   2727  N   GLU A 758       6.483 -26.374   6.043  1.00 41.50      A    N
ATOM   2728  CA  GLU A 758       7.198 -25.703   4.964  1.00 45.97      A    C
ATOM   2729  C   GLU A 758       6.781 -24.235   4.851  1.00 50.09      A    C
ATOM   2730  O   GLU A 758       7.619 -23.369   4.568  1.00 47.77      A    O
ATOM   2731  CB  GLU A 758       6.982 -26.451   3.644  1.00 43.69      A    C
ATOM   2732  CG  GLU A 758       8.082 -26.217   2.624  1.00 60.59      A    C
ATOM   2733  CD  GLU A 758       7.596 -26.157   1.188  1.00 70.54      A    C
ATOM   2734  OE1 GLU A 758       6.839 -25.218   0.856  1.00 70.09      A    O
ATOM   2735  OE2 GLU A 758       7.990 -27.039   0.388  1.00 74.08      A    O
ATOM   2736  N   ILE A 759       5.502 -23.928   5.105  1.00 47.46      A    N
ATOM   2737  CA  ILE A 759       5.065 -22.532   5.135  1.00 45.46      A    C
ATOM   2738  C   ILE A 759       5.741 -21.786   6.275  1.00 41.75      A    C
ATOM   2739  O   ILE A 759       6.165 -20.636   6.117  1.00 37.56      A    O
ATOM   2740  CB  ILE A 759       3.536 -22.444   5.248  1.00 45.74      A    C
ATOM   2741  CG1 ILE A 759       2.881 -23.137   4.063  1.00 45.59      A    C
ATOM   2742  CG2 ILE A 759       3.098 -20.986   5.369  1.00 40.10      A    C
ATOM   2743  CD1 ILE A 759       1.433 -23.363   4.270  1.00 48.91      A    C
ATOM   2744  N   LEU A 760       5.846 -22.428   7.441  1.00 40.92      A    N
ATOM   2745  CA  LEU A 760       6.552 -21.825   8.565  1.00 39.16      A    C
ATOM   2746  C   LEU A 760       8.001 -21.511   8.203  1.00 41.81      A    C
ATOM   2747  O   LEU A 760       8.508 -20.433   8.532  1.00 40.64      A    O
ATOM   2748  CB  LEU A 760       6.477 -22.746   9.780  1.00 40.20      A    C
ATOM   2749  CG  LEU A 760       6.202 -22.085  11.135  1.00 54.02      A    C
ATOM   2750  CD1 LEU A 760       5.282 -20.871  10.991  1.00 44.62      A    C
ATOM   2751  CD2 LEU A 760       5.620 -23.087  12.126  1.00 53.73      A    C
ATOM   2752  N   ASP A 761       8.677 -22.432   7.506  1.00 42.54      A    N
ATOM   2753  CA  ASP A 761      10.040 -22.169   7.046  1.00 42.25      A    C
ATOM   2754  C   ASP A 761      10.083 -20.954   6.139  1.00 41.23      A    C
ATOM   2755  O   ASP A 761      10.959 -20.096   6.282  1.00 40.87      A    O
ATOM   2756  CB  ASP A 761      10.611 -23.378   6.300  1.00 38.99      A    C
ATOM   2757  CG  ASP A 761      10.963 -24.522   7.224  1.00 48.12      A    C
ATOM   2758  OD1 ASP A 761      11.069 -24.288   8.453  1.00 43.13      A    O
ATOM   2759  OD2 ASP A 761      11.143 -25.653   6.710  1.00 45.88      A    O
ATOM   2760  N   GLU A 762       9.150 -20.875   5.186  1.00 43.66      A    N
ATOM   2761  CA  GLU A 762       9.065 -19.708   4.317  1.00 43.99      A    C
ATOM   2762  C   GLU A 762       8.847 -18.440   5.128  1.00 41.37      A    C
ATOM   2763  O   GLU A 762       9.453 -17.402   4.844  1.00 44.02      A    O
ATOM   2764  CB  GLU A 762       7.928 -19.893   3.311  1.00 49.33      A    C
ATOM   2765  CG  GLU A 762       8.293 -20.660   2.045  1.00 58.18      A    C
ATOM   2766  CD  GLU A 762       8.733 -19.749   0.911  1.00 71.66      A    C
ATOM   2767  OE1 GLU A 762       9.210 -18.625   1.197  1.00 79.53      A    O
ATOM   2768  OE2 GLU A 762       8.563 -20.140  -0.269  1.00 70.40      A    O
ATOM   2769  N   ALA A 763       8.001 -18.516   6.159  1.00 37.45      A    N
ATOM   2770  CA  ALA A 763       7.620 -17.319   6.904  1.00 39.82      A    C
ATOM   2771  C   ALA A 763       8.777 -16.781   7.732  1.00 39.67      A    C
ATOM   2772  O   ALA A 763       8.920 -15.561   7.882  1.00 38.90      A    O
ATOM   2773  CB  ALA A 763       6.409 -17.597   7.795  1.00 39.05      A    C
ATOM   2774  N   TYR A 764       9.596 -17.671   8.299  1.00 39.68      A    N
ATOM   2775  CA  TYR A 764      10.747 -17.218   9.068  1.00 42.28      A    C
ATOM   2776  C   TYR A 764      11.673 -16.350   8.216  1.00 39.26      A    C
ATOM   2777  O   TYR A 764      12.271 -15.394   8.726  1.00 38.61      A    O
ATOM   2778  CB  TYR A 764      11.498 -18.422   9.644  1.00 46.13      A    C
ATOM   2779  CG  TYR A 764      10.786 -19.116  10.789  1.00 46.55      A    C
ATOM   2780  CD1 TYR A 764      10.513 -18.443  11.975  1.00 53.89      A    C
ATOM   2781  CD2 TYR A 764      10.417 -20.459  10.700  1.00 49.70      A    C
ATOM   2782  CE1 TYR A 764       9.865 -19.086  13.047  1.00 55.73      A    C
ATOM   2783  CE2 TYR A 764       9.766 -21.111  11.758  1.00 49.68      A    C
ATOM   2784  CZ  TYR A 764       9.495 -20.415  12.929  1.00 57.71      A    C
ATOM   2785  OH  TYR A 764       8.856 -21.036  13.986  1.00 62.81      A    O
ATOM   2786  N   VAL A 765      11.772 -16.647   6.916  1.00 36.43      A    N
ATOM   2787  CA  VAL A 765      12.567 -15.822   6.007  1.00 38.41      A    C
ATOM   2788  C   VAL A 765      11.920 -14.453   5.823  1.00 39.29      A    C
ATOM   2789  O   VAL A 765      12.600 -13.421   5.873  1.00 37.07      A    O
ATOM   2790  CB  VAL A 765      12.755 -16.536   4.658  1.00 38.51      A    C
ATOM   2791  CG1 VAL A 765      13.380 -15.591   3.629  1.00 35.18      A    C
ATOM   2792  CG2 VAL A 765      13.610 -17.795   4.832  1.00 38.85      A    C
ATOM   2793  N   MET A 766      10.601 -14.425   5.585  1.00 35.42      A    N
ATOM   2794  CA  MET A 766       9.887 -13.153   5.516  1.00 37.90      A    C
ATOM   2795  C   MET A 766       9.947 -12.393   6.832  1.00 34.27      A    C
ATOM   2796  O   MET A 766       9.881 -11.160   6.823  1.00 32.92      A    O
ATOM   2797  CB  MET A 766       8.424 -13.378   5.106  1.00 33.35      A    C
ATOM   2798  CG  MET A 766       8.264 -13.914   3.686  1.00 40.39      A    C
ATOM   2799  SD  MET A 766       6.574 -14.421   3.227  1.00 38.99      A    S
ATOM   2800  CE  MET A 766       6.171 -15.543   4.515  1.00 42.13      A    C
ATOM   2801  N   ALA A 767      10.086 -13.098   7.958  1.00 32.47      A    N
ATOM   2802  CA  ALA A 767      10.157 -12.480   9.275  1.00 30.44      A    C
ATOM   2803  C   ALA A 767      11.536 -11.938   9.588  1.00 31.32      A    C
ATOM   2804  O   ALA A 767      11.686 -11.197  10.561  1.00 32.64      A    O
ATOM   2805  CB  ALA A 767       9.754 -13.487  10.351  1.00 29.04      A    C
ATOM   2806  N   SER A 768      12.527 -12.272   8.770  1.00 31.20      A    N
ATOM   2807  CA  SER A 768      13.924 -11.981   9.034  1.00 33.22      A    C
ATOM   2808  C   SER A 768      14.447 -10.783   8.252  1.00 35.81      A    C
ATOM   2809  O   SER A 768      15.615 -10.420   8.429  1.00 33.07      A    O
ATOM   2810  CB  SER A 768      14.781 -13.207   8.702  1.00 32.30      A    C
ATOM   2811  OG  SER A 768      14.984 -13.291   7.285  1.00 38.94      A    O
ATOM   2812  N   VAL A 769      13.647 -10.175   7.368  1.00 31.39      A    N
ATOM   2813  CA  VAL A 769      14.152  -9.020   6.634  1.00 29.11      A    C
ATOM   2814  C   VAL A 769      14.248  -7.844   7.593  1.00 30.67      A    C
ATOM   2815  O   VAL A 769      13.325  -7.572   8.378  1.00 35.70      A    O
ATOM   2816  CB  VAL A 769      13.287  -8.676   5.402  1.00 33.69      A    C
ATOM   2817  CG1 VAL A 769      13.328  -9.796   4.379  1.00 33.54      A    C
ATOM   2818  CG2 VAL A 769      11.843  -8.324   5.787  1.00 33.46      A    C
ATOM   2819  N   ASP A 770      15.384  -7.151   7.552  1.00 31.77      A    N
ATOM   2820  CA  ASP A 770      15.697  -6.064   8.478  1.00 30.33      A    C
ATOM   2821  C   ASP A 770      16.199  -4.875   7.654  1.00 33.04      A    C
ATOM   2822  O   ASP A 770      17.390  -4.794   7.326  1.00 30.23      A    O
ATOM   2823  CB  ASP A 770      16.727  -6.532   9.506  1.00 34.89      A    C
ATOM   2824  CG  ASP A 770      16.942  -5.530  10.600  1.00 42.96      A    C
ATOM   2825  OD1 ASP A 770      16.010  -4.739  10.851  1.00 39.82      A    O
ATOM   2826  OD2 ASP A 770      18.039  -5.530  11.201  1.00 53.23      A    O
ATOM   2827  N   ASN A 771      15.283  -3.967   7.302  1.00 28.41      A    N
ATOM   2828  CA  ASN A 771      15.618  -2.816   6.469  1.00 23.84      A    C
ATOM   2829  C   ASN A 771      14.487  -1.807   6.573  1.00 25.62      A    C
ATOM   2830  O   ASN A 771      13.306  -2.198   6.529  1.00 23.39      A    O
ATOM   2831  CB  ASN A 771      15.854  -3.230   5.009  1.00 24.49      A    C
ATOM   2832  CG  ASN A 771      16.213  -2.057   4.114  1.00 26.89      A    C
ATOM   2833  OD1 ASN A 771      15.337  -1.438   3.511  1.00 27.04      A    O
ATOM   2834  ND2 ASN A 771      17.503  -1.744   4.026  1.00 26.68      A    N
ATOM   2835  N   PRO A 772      14.801  -0.523   6.742  1.00 25.11      A    N
ATOM   2836  CA  PRO A 772      13.740   0.483   6.926  1.00 25.83      A    C
ATOM   2837  C   PRO A 772      12.786   0.622   5.732  1.00 27.99      A    C
ATOM   2838  O   PRO A 772      11.707   1.216   5.890  1.00 23.78      A    O
ATOM   2839  CB  PRO A 772      14.520   1.783   7.168  1.00 24.74      A    C
ATOM   2840  CG  PRO A 772      15.954   1.339   7.509  1.00 30.34      A    C
ATOM   2841  CD  PRO A 772      16.159   0.051   6.781  1.00 29.72      A    C
ATOM   2842  N   HIS A 773      13.124   0.075   4.560  1.00 21.38      A    N
ATOM   2843  CA  HIS A 773      12.266   0.192   3.388  1.00 23.65      A    C
ATOM   2844  C   HIS A 773      11.688  -1.140   2.940  1.00 26.67      A    C
ATOM   2845  O   HIS A 773      11.273  -1.279   1.775  1.00 21.93      A    O
ATOM   2846  CB  HIS A 773      13.046   0.859   2.267  1.00 22.21      A    C
ATOM   2847  CG  HIS A 773      13.653   2.150   2.705  1.00 26.06      A    C
ATOM   2848  ND1 HIS A 773      12.881   3.236   3.082  1.00 25.07      A    N
ATOM   2849  CD2 HIS A 773      14.943   2.506   2.920  1.00 24.01      A    C
ATOM   2850  CE1 HIS A 773      13.677   4.223   3.456  1.00 26.09      A    C
ATOM   2851  NE2 HIS A 773      14.932   3.808   3.365  1.00 25.44      A    N
ATOM   2852  N   VAL A 774      11.658  -2.127   3.833  1.00 23.04      A    N
ATOM   2853  CA  VAL A 774      10.997  -3.396   3.556  1.00 23.48      A    C
ATOM   2854  C   VAL A 774      10.121  -3.754   4.751  1.00 26.88      A    C
ATOM   2855  O   VAL A 774      10.564  -3.660   5.905  1.00 24.82      A    O
ATOM   2856  CB  VAL A 774      12.001  -4.523   3.271  1.00 25.27      A    C
ATOM   2857  CG1 VAL A 774      11.250  -5.796   2.911  1.00 28.36      A    C
ATOM   2858  CG2 VAL A 774      12.924  -4.134   2.139  1.00 27.16      A    C
ATOM   2859  N   CYS A 775       8.877  -4.155   4.475  1.00 23.28      A    N
ATOM   2860  CA  CYS A 775       7.948  -4.558   5.527  1.00 23.46      A    C
ATOM   2861  C   CYS A 775       8.242  -5.983   5.970  1.00 28.93      A    C
ATOM   2862  O   CYS A 775       8.302  -6.911   5.150  1.00 27.35      A    O
ATOM   2863  CB  CYS A 775       6.500  -4.467   5.048  1.00 31.21      A    C
ATOM   2864  SG  CYS A 775       5.893  -2.791   4.839  1.00 33.40      A    S
ATOM   2865  N   ARG A 776       8.416  -6.147   7.268  1.00 30.12      A    N
ATOM   2866  CA  ARG A 776       8.780  -7.409   7.884  1.00 29.49      A    C
ATOM   2867  C   ARG A 776       7.506  -8.162   8.252  1.00 28.84      A    C
ATOM   2868  O   ARG A 776       6.550  -7.564   8.753  1.00 22.98      A    O
ATOM   2869  CB  ARG A 776       9.639  -7.107   9.129  1.00 27.27      A    C
ATOM   2870  CG  ARG A 776      10.192  -8.267   9.898  1.00 31.05      A    C
ATOM   2871  CD  ARG A 776      11.131  -7.760  11.031  1.00 25.71      A    C
ATOM   2872  NE  ARG A 776      10.474  -7.632  12.319  1.00 25.19      A    N
ATOM   2873  CZ  ARG A 776       9.932  -8.647  12.981  1.00 30.34      A    C
ATOM   2874  NH1 ARG A 776       9.923  -9.876  12.481  1.00 29.76      A    N
ATOM   2875  NH2 ARG A 776       9.374  -8.424  14.167  1.00 28.92      A    N
ATOM   2876  N   LEU A 777       7.487  -9.468   7.994  1.00 27.26      A    N
ATOM   2877  CA  LEU A 777       6.424 -10.297   8.548  1.00 25.03      A    C
ATOM   2878  C   LEU A 777       6.600 -10.418  10.060  1.00 28.22      A    C
ATOM   2879  O   LEU A 777       7.687 -10.759  10.546  1.00 30.95      A    O
ATOM   2880  CB  LEU A 777       6.440 -11.687   7.909  1.00 26.33      A    C
ATOM   2881  CG  LEU A 777       5.383 -12.593   8.537  1.00 27.43      A    C
ATOM   2882  CD1 LEU A 777       4.026 -12.034   8.173  1.00 23.97      A    C
ATOM   2883  CD2 LEU A 777       5.526 -14.030   8.068  1.00 29.66      A    C
ATOM   2884  N   LEU A 778       5.531 -10.159  10.807  1.00 26.81      A    N
ATOM   2885  CA  LEU A 778       5.605 -10.112  12.262  1.00 27.89      A    C
ATOM   2886  C   LEU A 778       5.109 -11.378  12.939  1.00 29.68      A    C
ATOM   2887  O   LEU A 778       5.719 -11.826  13.913  1.00 29.23      A    O
ATOM   2888  CB  LEU A 778       4.812  -8.914  12.805  1.00 26.01      A    C
ATOM   2889  CG  LEU A 778       5.253  -7.529  12.317  1.00 30.45      A    C
ATOM   2890  CD1 LEU A 778       4.592  -6.429  13.148  1.00 29.31      A    C
ATOM   2891  CD2 LEU A 778       6.763  -7.399  12.352  1.00 24.88      A    C
ATOM   2892  N   GLY A 779       4.009 -11.956  12.451  1.00 30.80      A    N
ATOM   2893  CA  GLY A 779       3.381 -13.091  13.096  1.00 31.16      A    C
ATOM   2894  C   GLY A 779       2.603 -13.892  12.074  1.00 34.63      A    C
ATOM   2895  O   GLY A 779       2.378 -13.443  10.949  1.00 34.82      A    O
ATOM   2896  N   ILE A 780       2.188 -15.092  12.475  1.00 35.02      A    N
ATOM   2897  CA  ILE A 780       1.507 -16.003  11.565  1.00 32.27      A    C
ATOM   2898  C   ILE A 780       0.552 -16.875  12.367  1.00 36.18      A    C
ATOM   2899  O   ILE A 780       0.798 -17.187  13.535  1.00 37.83      A    O
ATOM   2900  CB  ILE A 780       2.521 -16.857  10.774  1.00 33.50      A    C
ATOM   2901  CG1 ILE A 780       1.811 -17.601   9.646  1.00 37.40      A    C
ATOM   2902  CG2 ILE A 780       3.234 -17.817  11.704  1.00 35.78      A    C
ATOM   2903  CD1 ILE A 780       2.733 -18.075   8.532  1.00 35.03      A    C
ATOM   2904  N   CYS A 781      -0.563 -17.247  11.740  1.00 39.57      A    N
ATOM   2905  CA  CYS A 781      -1.513 -18.196  12.314  1.00 37.05      A    C
ATOM   2906  C   CYS A 781      -1.831 -19.232  11.248  1.00 39.66      A    C
ATOM   2907  O   CYS A 781      -2.328 -18.884  10.167  1.00 37.72      A    O
ATOM   2908  CB  CYS A 781      -2.785 -17.500  12.790  1.00 36.51      A    C
ATOM   2909  SG  CYS A 781      -3.962 -18.601  13.661  1.00 45.27      A    S
ATOM   2910  N   LEU A 782      -1.513 -20.496  11.536  1.00 37.56      A    N
ATOM   2911  CA  LEU A 782      -1.636 -21.558  10.548  1.00 39.54      A    C
ATOM   2912  C   LEU A 782      -2.715 -22.579  10.898  1.00 45.17      A    C
ATOM   2913  O   LEU A 782      -2.742 -23.662  10.302  1.00 41.08      A    O
ATOM   2914  CB  LEU A 782      -0.297 -22.268  10.360  1.00 40.59      A    C
ATOM   2915  CG  LEU A 782       0.865 -21.533   9.700  1.00 40.93      A    C
ATOM   2916  CD1 LEU A 782       2.039 -22.481   9.532  1.00 41.26      A    C
ATOM   2917  CD2 LEU A 782       0.440 -20.968   8.366  1.00 44.94      A    C
ATOM   2918  N   THR A 783      -3.586 -22.257  11.829  1.00 40.14      A    N
ATOM   2919  CA  THR A 783      -4.633 -23.169  12.234  1.00 46.17      A    C
ATOM   2920  C   THR A 783      -5.602 -23.522  11.112  1.00 45.85      A    C
ATOM   2921  O   THR A 783      -5.741 -24.676  10.758  1.00 44.76      A    O
ATOM   2922  CB  THR A 783      -5.400 -22.587  13.438  1.00 52.33      A    C
ATOM   2923  OG1 THR A 783      -6.093 -21.398  13.044  1.00 53.45      A    O
ATOM   2924  CG2 THR A 783      -4.433 -22.262  14.555  1.00 43.33      A    C
ATOM   2925  N   SER A 784      -6.281 -22.536  10.571  1.00 46.19      A    N
ATOM   2926  CA  SER A 784      -7.199 -22.764   9.475  1.00 45.68      A    C
ATOM   2927  C   SER A 784      -6.500 -22.323   8.254  1.00 43.67      A    C
ATOM   2928  O   SER A 784      -5.565 -22.963   7.821  1.00 45.24      A    O
ATOM   2929  CB  SER A 784      -8.428 -21.898   9.668  1.00 46.55      A    C
ATOM   2930  OG  SER A 784      -8.082 -20.631  10.190  1.00 49.50      A    O
ATOM   2931  N   THR A 785      -6.933 -21.202   7.697  1.00 44.11      A    N
ATOM   2932  CA  THR A 785      -6.179 -20.637   6.591  1.00 41.29      A    C
ATOM   2933  C   THR A 785      -4.804 -20.177   7.078  1.00 44.98      A    C
ATOM   2934  O   THR A 785      -4.468 -20.235   8.268  1.00 41.21      A    O
ATOM   2935  CB  THR A 785      -6.932 -19.464   5.962  1.00 49.14      A    C
ATOM   2936  OG1 THR A 785      -7.151 -18.440   6.947  1.00 46.19      A    O
ATOM   2937  CG2 THR A 785      -8.279 -19.917   5.378  1.00 46.32      A    C
ATOM   2938  N   VAL A 786      -3.990 -19.719   6.135  1.00 46.42      A    N
ATOM   2939  CA  VAL A 786      -2.748 -19.034   6.455  1.00 39.11      A    C
ATOM   2940  C   VAL A 786      -3.085 -17.565   6.659  1.00 38.56      A    C
ATOM   2941  O   VAL A 786      -3.619 -16.912   5.754  1.00 36.96      A    O
ATOM   2942  CB  VAL A 786      -1.711 -19.214   5.339  1.00 42.31      A    C
ATOM   2943  CG1 VAL A 786      -0.355 -18.658   5.781  1.00 45.04      A    C
ATOM   2944  CG2 VAL A 786      -1.622 -20.678   4.937  1.00 43.40      A    C
ATOM   2945  N   GLN A 787      -2.784 -17.044   7.844  1.00 35.90      A    N
ATOM   2946  CA  GLN A 787      -3.020 -15.639   8.148  1.00 37.08      A    C
ATOM   2947  C   GLN A 787      -1.727 -14.999   8.633  1.00 38.81      A    C
ATOM   2948  O   GLN A 787      -1.192 -15.385   9.679  1.00 34.38      A    O
ATOM   2949  CB  GLN A 787      -4.130 -15.491   9.181  1.00 34.34      A    C
ATOM   2950  CG  GLN A 787      -5.450 -15.981   8.625  1.00 41.29      A    C
ATOM   2951  CD  GLN A 787      -6.562 -15.925   9.632  1.00 37.45      A    C
ATOM   2952  OE1 GLN A 787      -7.262 -14.922   9.741  1.00 42.48      A    O
ATOM   2953  NE2 GLN A 787      -6.724 -16.999  10.391  1.00 39.52      A    N
ATOM   2954  N   LEU A 788      -1.226 -14.032   7.859  1.00 38.27      A    N
ATOM   2955  CA  LEU A 788      -0.000 -13.313   8.170  1.00 33.79      A    C
ATOM   2956  C   LEU A 788      -0.336 -12.016   8.888  1.00 35.31      A    C
ATOM   2957  O   LEU A 788      -1.302 -11.329   8.532  1.00 33.60      A    O
ATOM   2958  CB  LEU A 788       0.801 -13.009   6.905  1.00 32.98      A    C
ATOM   2959  CG  LEU A 788       0.926 -14.111   5.858  1.00 32.43      A    C
ATOM   2960  CD1 LEU A 788       1.529 -13.537   4.601  1.00 35.31      A    C
ATOM   2961  CD2 LEU A 788       1.757 -15.298   6.348  1.00 31.35      A    C
ATOM   2962  N   ILE A 789       0.465 -11.685   9.899  1.00 31.48      A    N
ATOM   2963  CA  ILE A 789       0.257 -10.489  10.704  1.00 31.74      A    C
ATOM   2964  C   ILE A 789       1.435  -9.554  10.481  1.00 31.94      A    C
ATOM   2965  O   ILE A 789       2.601  -9.962  10.603  1.00 31.36      A    O
ATOM   2966  CB  ILE A 789       0.079 -10.817  12.197  1.00 32.60      A    C
ATOM   2967  CG1 ILE A 789      -1.361 -11.270  12.478  1.00 32.16      A    C
ATOM   2968  CG2 ILE A 789       0.335  -9.581  13.039  1.00 29.43      A    C
ATOM   2969  CD1 ILE A 789      -1.655 -12.698  12.132  1.00 39.20      A    C
ATOM   2970  N   MET A 790       1.128  -8.298  10.170  1.00 26.75      A    N
ATOM   2971  CA  MET A 790       2.159  -7.300   9.966  1.00 32.05      A    C
ATOM   2972  C   MET A 790       1.652  -5.950  10.451  1.00 32.03      A    C
ATOM   2973  O   MET A 790       0.492  -5.800  10.860  1.00 28.86      A    O
ATOM   2974  CB  MET A 790       2.584  -7.252   8.499  1.00 34.41      A    C
ATOM   2975  CG  MET A 790       1.482  -6.848   7.568  1.00 36.78      A    C
ATOM   2976  SD  MET A 790       1.900  -7.314   5.877  1.00 76.79      A    S
ATOM   2977  CE  MET A 790       2.524  -5.749   5.248  1.00 32.36      A    C
ATOM   2978  N   GLN A 791       2.541  -4.960  10.419  1.00 27.37      A    N
ATOM   2979  CA  GLN A 791       2.189  -3.658  10.960  1.00 30.07      A    C
ATOM   2980  C   GLN A 791       1.149  -2.997  10.065  1.00 31.26      A    C
ATOM   2981  O   GLN A 791       1.268  -3.028   8.837  1.00 27.75      A    O
ATOM   2982  CB  GLN A 791       3.427  -2.767  11.084  1.00 33.37      A    C
ATOM   2983  CG  GLN A 791       3.125  -1.384  11.648  1.00 38.57      A    C
ATOM   2984  CD  GLN A 791       4.384  -0.627  12.037  1.00 44.94      A    C
ATOM   2985  OE1 GLN A 791       5.430  -0.785  11.406  1.00 42.51      A    O
ATOM   2986  NE2 GLN A 791       4.293   0.185  13.093  1.00 43.52      A    N
ATOM   2987  N   LEU A 792       0.125  -2.417  10.685  1.00 27.99      A    N
ATOM   2988  CA  LEU A 792      -0.924  -1.725   9.951  1.00 31.01      A    C
ATOM   2989  C   LEU A 792      -0.420  -0.372   9.461  1.00 31.57      A    C
ATOM   2990  O   LEU A 792       0.048   0.447  10.258  1.00 29.51      A    O
ATOM   2991  CB  LEU A 792      -2.167  -1.536  10.843  1.00 28.92      A    C
ATOM   2992  CG  LEU A 792      -3.374  -0.833  10.200  1.00 31.14      A    C
ATOM   2993  CD1 LEU A 792      -3.954  -1.667   9.068  1.00 26.45      A    C
ATOM   2994  CD2 LEU A 792      -4.461  -0.521  11.231  1.00 31.62      A    C
ATOM   2995  N   MET A 793      -0.534  -0.131   8.151  1.00 28.87      A    N
ATOM   2996  CA  MET A 793      -0.083   1.119   7.538  1.00 29.01      A    C
ATOM   2997  C   MET A 793      -1.274   2.020   7.237  1.00 31.22      A    C
ATOM   2998  O   MET A 793      -1.872   1.903   6.169  1.00 27.30      A    O
ATOM   2999  CB  MET A 793       0.670   0.850   6.238  1.00 26.44      A    C
ATOM   3000  CG  MET A 793       1.965   0.092   6.386  1.00 32.27      A    C
ATOM   3001  SD  MET A 793       3.112   0.834   7.556  1.00 39.69      A    S
ATOM   3002  CE  MET A 793       4.301  -0.504   7.640  1.00 46.19      A    C
ATOM   3003  N   PRO A 794      -1.632   2.942   8.134  1.00 33.22      A    N
ATOM   3004  CA  PRO A 794      -2.842   3.741   7.902  1.00 29.79      A    C
ATOM   3005  C   PRO A 794      -2.819   4.563   6.615  1.00 27.38      A    C
ATOM   3006  O   PRO A 794      -3.893   4.870   6.086  1.00 28.96      A    O
ATOM   3007  CB  PRO A 794      -2.923   4.631   9.154  1.00 34.35      A    C
ATOM   3008  CG  PRO A 794      -1.545   4.577   9.762  1.00 35.88      A    C
ATOM   3009  CD  PRO A 794      -1.058   3.201   9.468  1.00 33.50      A    C
ATOM   3010  N   PHE A 795      -1.656   4.909   6.060  1.00 27.91      A    N
ATOM   3011  CA  PHE A 795      -1.730   5.675   4.816  1.00 26.77      A    C
ATOM   3012  C   PHE A 795      -2.065   4.817   3.597  1.00 27.54      A    C
ATOM   3013  O   PHE A 795      -2.324   5.378   2.534  1.00 28.12      A    O
ATOM   3014  CB  PHE A 795      -0.428   6.429   4.542  1.00 21.32      A    C
ATOM   3015  CG  PHE A 795      -0.282   7.708   5.323  1.00 23.90      A    C
ATOM   3016  CD1 PHE A 795      -0.878   8.881   4.886  1.00 25.12      A    C
ATOM   3017  CD2 PHE A 795       0.457   7.731   6.505  1.00 24.52      A    C
ATOM   3018  CE1 PHE A 795      -0.741  10.062   5.616  1.00 26.64      A    C
ATOM   3019  CE2 PHE A 795       0.607   8.907   7.231  1.00 27.06      A    C
ATOM   3020  CZ  PHE A 795       0.002  10.081   6.777  1.00 27.61      A    C
ATOM   3021  N   GLY A 796      -2.061   3.481   3.705  1.00 27.07      A    N
ATOM   3022  CA  GLY A 796      -2.304   2.669   2.529  1.00 22.72      A    C
ATOM   3023  C   GLY A 796      -1.082   2.599   1.622  1.00 23.70      A    C
ATOM   3024  O   GLY A 796       0.057   2.896   2.023  1.00 24.99      A    O
ATOM   3025  N   CYS A 797      -1.330   2.197   0.378  1.00 24.34      A    N
ATOM   3026  CA  CYS A 797      -0.271   1.927  -0.581  1.00 22.90      A    C
ATOM   3027  C   CYS A 797       0.083   3.184  -1.371  1.00 24.69      A    C
ATOM   3028  O   CYS A 797      -0.696   4.134  -1.460  1.00 21.11      A    O
ATOM   3029  CB  CYS A 797      -0.676   0.796  -1.529  1.00 28.45      A    C
ATOM   3030  SG  CYS A 797      -1.921   1.228  -2.753  1.00 27.15      A    S
ATOM   3031  N   LEU A 798       1.298   3.187  -1.933  1.00 21.51      A    N
ATOM   3032  CA  LEU A 798       1.793   4.403  -2.576  1.00 23.14      A    C
ATOM   3033  C   LEU A 798       1.021   4.718  -3.854  1.00 21.12      A    C
ATOM   3034  O   LEU A 798       0.862   5.892  -4.197  1.00 22.20      A    O
ATOM   3035  CB  LEU A 798       3.288   4.275  -2.866  1.00 19.49      A    C
ATOM   3036  CG  LEU A 798       4.002   5.486  -3.439  1.00 20.01      A    C
ATOM   3037  CD1 LEU A 798       3.803   6.705  -2.535  1.00 22.64      A    C
ATOM   3038  CD2 LEU A 798       5.500   5.146  -3.642  1.00 20.78      A    C
ATOM   3039  N   LEU A 799       0.520   3.698  -4.556  1.00 23.17      A    N
ATOM   3040  CA  LEU A 799      -0.302   3.942  -5.744  1.00 23.63      A    C
ATOM   3041  C   LEU A 799      -1.520   4.807  -5.413  1.00 25.73      A    C
ATOM   3042  O   LEU A 799      -1.736   5.858  -6.035  1.00 26.12      A    O
ATOM   3043  CB  LEU A 799      -0.740   2.623  -6.376  1.00 24.58      A    C
ATOM   3044  CG  LEU A 799      -1.675   2.773  -7.586  1.00 26.37      A    C
ATOM   3045  CD1 LEU A 799      -0.977   3.454  -8.755  1.00 23.31      A    C
ATOM   3046  CD2 LEU A 799      -2.243   1.427  -8.003  1.00 30.69      A    C
ATOM   3047  N   ASP A 800      -2.339   4.376  -4.444  1.00 23.31      A    N
ATOM   3048  CA  ASP A 800      -3.488   5.191  -4.039  1.00 28.03      A    C
ATOM   3049  C   ASP A 800      -3.049   6.559  -3.530  1.00 28.44      A    C
ATOM   3050  O   ASP A 800      -3.750   7.558  -3.739  1.00 24.56      A    O
ATOM   3051  CB  ASP A 800      -4.310   4.478  -2.946  1.00 27.26      A    C
ATOM   3052  CG  ASP A 800      -4.999   3.207  -3.442  1.00 33.70      A    C
ATOM   3053  OD1 ASP A 800      -5.144   3.021  -4.676  1.00 36.79      A    O
ATOM   3054  OD2 ASP A 800      -5.383   2.380  -2.588  1.00 35.05      A    O
ATOM   3055  N   TYR A 801      -1.892   6.629  -2.866  1.00 24.71      A    N
ATOM   3056  CA  TYR A 801      -1.433   7.913  -2.346  1.00 25.25      A    C
ATOM   3057  C   TYR A 801      -1.095   8.895  -3.477  1.00 23.32      A    C
ATOM   3058  O   TYR A 801      -1.474  10.071  -3.410  1.00 25.81      A    O
ATOM   3059  CB  TYR A 801      -0.241   7.714  -1.401  1.00 21.24      A    C
ATOM   3060  CG  TYR A 801       0.125   8.973  -0.652  1.00 21.69      A    C
ATOM   3061  CD1 TYR A 801      -0.463   9.280   0.584  1.00 26.30      A    C
ATOM   3062  CD2 TYR A 801       1.028   9.860  -1.178  1.00 21.43      A    C
ATOM   3063  CE1 TYR A 801      -0.120  10.462   1.272  1.00 25.14      A    C
ATOM   3064  CE2 TYR A 801       1.378  11.025  -0.514  1.00 24.96      A    C
ATOM   3065  CZ  TYR A 801       0.798  11.325   0.707  1.00 27.85      A    C
ATOM   3066  OH  TYR A 801       1.167  12.494   1.327  1.00 27.60      A    O
ATOM   3067  N   VAL A 802      -0.388   8.447  -4.526  1.00 23.62      A    N
ATOM   3068  CA  VAL A 802      -0.027   9.391  -5.586  1.00 24.46      A    C
ATOM   3069  C   VAL A 802      -1.270   9.829  -6.369  1.00 27.30      A    C
ATOM   3070  O   VAL A 802      -1.378  10.994  -6.784  1.00 26.48      A    O
ATOM   3071  CB  VAL A 802       1.068   8.823  -6.524  1.00 30.07      A    C
ATOM   3072  CG1 VAL A 802       2.380   8.620  -5.762  1.00 28.58      A    C
ATOM   3073  CG2 VAL A 802       0.616   7.541  -7.217  1.00 24.65      A    C
ATOM   3074  N   ARG A 803      -2.236   8.930  -6.563  1.00 19.94      A    N
ATOM   3075  CA  ARG A 803      -3.471   9.351  -7.229  1.00 23.53      A    C
ATOM   3076  C   ARG A 803      -4.229  10.358  -6.372  1.00 29.05      A    C
ATOM   3077  O   ARG A 803      -4.765  11.352  -6.881  1.00 25.02      A    O
ATOM   3078  CB  ARG A 803      -4.348   8.141  -7.537  1.00 22.92      A    C
ATOM   3079  CG  ARG A 803      -3.804   7.234  -8.663  1.00 22.92      A    C
ATOM   3080  CD  ARG A 803      -4.415   5.840  -8.542  1.00 22.86      A    C
ATOM   3081  NE  ARG A 803      -4.055   5.016  -9.697  1.00 29.92      A    N
ATOM   3082  CZ  ARG A 803      -4.541   3.804  -9.929  1.00 31.97      A    C
ATOM   3083  NH1 ARG A 803      -5.413   3.249  -9.104  1.00 28.56      A    N
ATOM   3084  NH2 ARG A 803      -4.151   3.137 -11.023  1.00 26.05      A    N
ATOM   3085  N   GLU A 804      -4.247  10.134  -5.056  1.00 25.97      A    N
ATOM   3086  CA  GLU A 804      -4.986  11.004  -4.154  1.00 24.57      A    C
ATOM   3087  C   GLU A 804      -4.409  12.415  -4.134  1.00 28.92      A    C
ATOM   3088  O   GLU A 804      -5.161  13.396  -4.072  1.00 26.01      A    O
ATOM   3089  CB  GLU A 804      -4.968  10.400  -2.753  1.00 33.16      A    C
ATOM   3090  CG  GLU A 804      -6.167   9.557  -2.474  1.00 43.29      A    C
ATOM   3091  CD  GLU A 804      -7.434  10.344  -2.684  1.00 53.22      A    C
ATOM   3092  OE1 GLU A 804      -7.681  11.238  -1.844  1.00 55.61      A    O
ATOM   3093  OE2 GLU A 804      -8.151  10.096  -3.688  1.00 56.15      A    O
ATOM   3094  N   HIS A 805      -3.078  12.533  -4.184  1.00 25.25      A    N
ATOM   3095  CA  HIS A 805      -2.373  13.798  -4.020  1.00 27.76      A    C
ATOM   3096  C   HIS A 805      -1.691  14.277  -5.295  1.00 38.32      A    C
ATOM   3097  O   HIS A 805      -0.713  15.027  -5.212  1.00 39.46      A    O
ATOM   3098  CB  HIS A 805      -1.326  13.688  -2.915  1.00 28.69      A    C
ATOM   3099  CG  HIS A 805      -1.893  13.300  -1.589  1.00 30.47      A    C
ATOM   3100  ND1 HIS A 805      -2.236  12.002  -1.279  1.00 37.52      A    N
ATOM   3101  CD2 HIS A 805      -2.211  14.042  -0.505  1.00 32.09      A    C
ATOM   3102  CE1 HIS A 805      -2.726  11.957  -0.052  1.00 33.88      A    C
ATOM   3103  NE2 HIS A 805      -2.719  13.182   0.440  1.00 37.43      A    N
ATOM   3104  N   LYS A 806      -2.194  13.892  -6.469  1.00 34.51      A    N
ATOM   3105  CA  LYS A 806      -1.521  14.271  -7.710  1.00 41.93      A    C
ATOM   3106  C   LYS A 806      -1.379  15.785  -7.897  1.00 45.60      A    C
ATOM   3107  O   LYS A 806      -0.550  16.219  -8.707  1.00 43.15      A    O
ATOM   3108  CB  LYS A 806      -2.258  13.673  -8.899  1.00 34.49      A    C
ATOM   3109  CG  LYS A 806      -3.694  14.090  -8.994  1.00 42.61      A    C
ATOM   3110  CD  LYS A 806      -4.248  13.652 -10.332  1.00 46.65      A    C
ATOM   3111  CE  LYS A 806      -3.264  14.003 -11.424  1.00 45.81      A    C
ATOM   3112  NZ  LYS A 806      -3.707  13.480 -12.740  1.00 60.37      A    N
ATOM   3113  N   ASP A 807      -2.149  16.595  -7.165  1.00 46.61      A    N
ATOM   3114  CA  ASP A 807      -2.022  18.052  -7.185  1.00 55.46      A    C
ATOM   3115  C   ASP A 807      -1.031  18.603  -6.162  1.00 51.93      A    C
ATOM   3116  O   ASP A 807      -0.831  19.825  -6.129  1.00 55.48      A    O
ATOM   3117  CB  ASP A 807      -3.379  18.717  -6.927  1.00 52.75      A    C
ATOM   3118  CG  ASP A 807      -4.313  18.605  -8.101  1.00 62.56      A    C
ATOM   3119  OD1 ASP A 807      -3.888  18.047  -9.136  1.00 65.66      A    O
ATOM   3120  OD2 ASP A 807      -5.467  19.081  -7.992  1.00 66.93      A    O
ATOM   3121  N   ASN A 808      -0.432  17.759  -5.313  1.00 46.10      A    N
ATOM   3122  CA  ASN A 808       0.432  18.248  -4.244  1.00 48.56      A    C
ATOM   3123  C   ASN A 808       1.690  17.417  -4.071  1.00 46.06      A    C
ATOM   3124  O   ASN A 808       2.243  17.369  -2.966  1.00 53.65      A    O
ATOM   3125  CB  ASN A 808      -0.276  18.264  -2.882  1.00 55.99      A    C
ATOM   3126  CG  ASN A 808      -1.692  18.743  -2.962  1.00 54.77      A    C
ATOM   3127  OD1 ASN A 808      -1.938  19.916  -3.211  1.00 60.03      A    O
ATOM   3128  ND2 ASN A 808      -2.643  17.833  -2.755  1.00 56.97      A    N
ATOM   3129  N   ILE A 809       2.169  16.751  -5.116  1.00 41.86      A    N
ATOM   3130  CA  ILE A 809       3.400  15.967  -5.016  1.00 39.25      A    C
ATOM   3131  C   ILE A 809       4.510  16.745  -5.701  1.00 38.68      A    C
ATOM   3132  O   ILE A 809       4.435  17.012  -6.907  1.00 42.13      A    O
ATOM   3133  CB  ILE A 809       3.266  14.574  -5.645  1.00 37.45      A    C
ATOM   3134  CG1 ILE A 809       1.984  13.880  -5.220  1.00 34.34      A    C
ATOM   3135  CG2 ILE A 809       4.471  13.722  -5.259  1.00 35.11      A    C
ATOM   3136  CD1 ILE A 809       2.139  12.753  -4.290  1.00 30.39      A    C
ATOM   3137  N   GLY A 810       5.554  17.072  -4.950  1.00 34.32      A    N
ATOM   3138  CA  GLY A 810       6.706  17.732  -5.525  1.00 35.81      A    C
ATOM   3139  C   GLY A 810       7.774  16.752  -6.021  1.00 33.97      A    C
ATOM   3140  O   GLY A 810       7.708  15.540  -5.794  1.00 29.04      A    O
ATOM   3141  N   SER A 811       8.771  17.311  -6.709  1.00 30.22      A    N
ATOM   3142  CA  SER A 811       9.881  16.499  -7.188  1.00 29.41      A    C
ATOM   3143  C   SER A 811      10.651  15.868  -6.032  1.00 27.08      A    C
ATOM   3144  O   SER A 811      11.107  14.724  -6.149  1.00 25.61      A    O
ATOM   3145  CB  SER A 811      10.804  17.357  -8.068  1.00 28.84      A    C
ATOM   3146  OG  SER A 811      11.311  18.473  -7.355  1.00 24.66      A    O
ATOM   3147  N   GLN A 812      10.784  16.580  -4.908  1.00 29.13      A    N
ATOM   3148  CA  GLN A 812      11.555  16.053  -3.785  1.00 33.77      A    C
ATOM   3149  C   GLN A 812      10.941  14.766  -3.251  1.00 29.92      A    C
ATOM   3150  O   GLN A 812      11.662  13.825  -2.901  1.00 27.52      A    O
ATOM   3151  CB  GLN A 812      11.665  17.099  -2.672  1.00 36.73      A    C
ATOM   3152  CG  GLN A 812      12.190  18.465  -3.128  1.00 43.32      A    C
ATOM   3153  CD  GLN A 812      12.484  19.420  -1.957  1.00 57.08      A    C
ATOM   3154  OE1 GLN A 812      12.242  19.093  -0.790  1.00 56.80      A    O
ATOM   3155  NE2 GLN A 812      13.002  20.605  -2.273  1.00 61.34      A    N
ATOM   3156  N   TYR A 813       9.613  14.704  -3.183  1.00 27.73      A    N
ATOM   3157  CA  TYR A 813       8.960  13.481  -2.732  1.00 25.77      A    C
ATOM   3158  C   TYR A 813       9.119  12.371  -3.758  1.00 24.69      A    C
ATOM   3159  O   TYR A 813       9.510  11.248  -3.417  1.00 22.68      A    O
ATOM   3160  CB  TYR A 813       7.479  13.740  -2.465  1.00 29.08      A    C
ATOM   3161  CG  TYR A 813       7.172  14.328  -1.106  1.00 31.83      A    C
ATOM   3162  CD1 TYR A 813       6.984  13.508  -0.005  1.00 30.49      A    C
ATOM   3163  CD2 TYR A 813       7.054  15.702  -0.933  1.00 29.65      A    C
ATOM   3164  CE1 TYR A 813       6.690  14.031   1.227  1.00 32.32      A    C
ATOM   3165  CE2 TYR A 813       6.758  16.237   0.304  1.00 34.11      A    C
ATOM   3166  CZ  TYR A 813       6.577  15.394   1.379  1.00 35.32      A    C
ATOM   3167  OH  TYR A 813       6.282  15.899   2.620  1.00 41.31      A    O
ATOM   3168  N   LEU A 814       8.783  12.663  -5.022  1.00 23.93      A    N
ATOM   3169  CA  LEU A 814       8.813  11.638  -6.066  1.00 27.56      A    C
ATOM   3170  C   LEU A 814      10.192  10.996  -6.175  1.00 23.61      A    C
ATOM   3171  O   LEU A 814      10.307   9.768  -6.246  1.00 22.67      A    O
ATOM   3172  CB  LEU A 814       8.380  12.241  -7.413  1.00 23.17      A    C
ATOM   3173  CG  LEU A 814       6.859  12.434  -7.569  1.00 26.42      A    C
ATOM   3174  CD1 LEU A 814       6.483  13.342  -8.742  1.00 26.79      A    C
ATOM   3175  CD2 LEU A 814       6.096  11.102  -7.681  1.00 25.69      A    C
ATOM   3176  N   LEU A 815      11.256  11.805  -6.185  1.00 26.23      A    N
ATOM   3177  CA  LEU A 815      12.587  11.228  -6.371  1.00 24.51      A    C
ATOM   3178  C   LEU A 815      13.057  10.485  -5.118  1.00 24.38      A    C
ATOM   3179  O   LEU A 815      13.756   9.466  -5.217  1.00 25.64      A    O
ATOM   3180  CB  LEU A 815      13.579  12.314  -6.764  1.00 26.21      A    C
ATOM   3181  CG  LEU A 815      13.376  12.950  -8.151  1.00 31.70      A    C
ATOM   3182  CD1 LEU A 815      14.273  14.181  -8.239  1.00 32.01      A    C
ATOM   3183  CD2 LEU A 815      13.695  11.980  -9.297  1.00 23.25      A    C
ATOM   3184  N   ASN A 816      12.687  10.972  -3.932  1.00 22.16      A    N
ATOM   3185  CA  ASN A 816      13.069  10.265  -2.713  1.00 24.42      A    C
ATOM   3186  C   ASN A 816      12.355   8.926  -2.571  1.00 22.73      A    C
ATOM   3187  O   ASN A 816      12.936   7.973  -2.047  1.00 21.82      A    O
ATOM   3188  CB  ASN A 816      12.816  11.151  -1.502  1.00 27.37      A    C
ATOM   3189  CG  ASN A 816      14.036  11.958  -1.144  1.00 37.38      A    C
ATOM   3190  OD1 ASN A 816      14.947  11.456  -0.497  1.00 42.39      A    O
ATOM   3191  ND2 ASN A 816      14.091  13.193  -1.620  1.00 38.38      A    N
ATOM   3192  N   TRP A 817      11.118   8.819  -3.063  1.00 21.21      A    N
ATOM   3193  CA  TRP A 817      10.457   7.520  -3.109  1.00 21.66      A    C
ATOM   3194  C   TRP A 817      11.190   6.564  -4.046  1.00 20.39      A    C
ATOM   3195  O   TRP A 817      11.325   5.374  -3.747  1.00 22.82      A    O
ATOM   3196  CB  TRP A 817       8.996   7.680  -3.553  1.00 21.21      A    C
ATOM   3197  CG  TRP A 817       8.115   8.433  -2.577  1.00 22.23      A    C
ATOM   3198  CD1 TRP A 817       8.313   8.593  -1.235  1.00 21.25      A    C
ATOM   3199  CD2 TRP A 817       6.912   9.149  -2.894  1.00 24.08      A    C
ATOM   3200  NE1 TRP A 817       7.307   9.363  -0.695  1.00 23.74      A    N
ATOM   3201  CE2 TRP A 817       6.437   9.720  -1.693  1.00 22.41      A    C
ATOM   3202  CE3 TRP A 817       6.198   9.370  -4.080  1.00 22.05      A    C
ATOM   3203  CZ2 TRP A 817       5.272  10.484  -1.641  1.00 26.13      A    C
ATOM   3204  CZ3 TRP A 817       5.046  10.147  -4.029  1.00 21.41      A    C
ATOM   3205  CH2 TRP A 817       4.587  10.679  -2.823  1.00 25.73      A    C
ATOM   3206  N   CYS A 818      11.658   7.058  -5.196  1.00 22.89      A    N
ATOM   3207  CA  CYS A 818      12.435   6.180  -6.071  1.00 25.35      A    C
ATOM   3208  C   CYS A 818      13.680   5.679  -5.361  1.00 22.54      A    C
ATOM   3209  O   CYS A 818      14.009   4.491  -5.458  1.00 23.43      A    O
ATOM   3210  CB  CYS A 818      12.806   6.900  -7.364  1.00 24.51      A    C
ATOM   3211  SG  CYS A 818      11.314   7.384  -8.305  1.00 25.55      A    S
ATOM   3212  N   VAL A 819      14.334   6.553  -4.587  1.00 22.45      A    N
ATOM   3213  CA  VAL A 819      15.518   6.156  -3.826  1.00 21.94      A    C
ATOM   3214  C   VAL A 819      15.157   5.067  -2.821  1.00 20.78      A    C
ATOM   3215  O   VAL A 819      15.827   4.027  -2.734  1.00 21.36      A    O
ATOM   3216  CB  VAL A 819      16.137   7.389  -3.133  1.00 25.65      A    C
ATOM   3217  CG1 VAL A 819      17.243   6.981  -2.140  1.00 22.94      A    C
ATOM   3218  CG2 VAL A 819      16.664   8.382  -4.167  1.00 21.98      A    C
ATOM   3219  N   GLN A 820      14.081   5.279  -2.055  1.00 20.32      A    N
ATOM   3220  CA  GLN A 820      13.731   4.348  -0.980  1.00 22.13      A    C
ATOM   3221  C   GLN A 820      13.312   2.987  -1.529  1.00 24.37      A    C
ATOM   3222  O   GLN A 820      13.692   1.942  -0.979  1.00 18.12      A    O
ATOM   3223  CB  GLN A 820      12.622   4.958  -0.103  1.00 20.53      A    C
ATOM   3224  CG  GLN A 820      13.151   6.143   0.726  1.00 21.04      A    C
ATOM   3225  CD  GLN A 820      12.089   6.867   1.546  1.00 25.89      A    C
ATOM   3226  OE1 GLN A 820      11.052   6.305   1.924  1.00 23.67      A    O
ATOM   3227  NE2 GLN A 820      12.358   8.131   1.833  1.00 29.35      A    N
ATOM   3228  N   ILE A 821      12.524   2.977  -2.612  1.00 20.18      A    N
ATOM   3229  CA  ILE A 821      12.109   1.710  -3.209  1.00 21.71      A    C
ATOM   3230  C   ILE A 821      13.328   0.942  -3.713  1.00 20.54      A    C
ATOM   3231  O   ILE A 821      13.447  -0.268  -3.507  1.00 25.03      A    O
ATOM   3232  CB  ILE A 821      11.088   1.975  -4.331  1.00 22.37      A    C
ATOM   3233  CG1 ILE A 821       9.802   2.548  -3.741  1.00 20.98      A    C
ATOM   3234  CG2 ILE A 821      10.849   0.720  -5.161  1.00 21.46      A    C
ATOM   3235  CD1 ILE A 821       8.916   3.247  -4.751  1.00 22.00      A    C
ATOM   3236  N   ALA A 822      14.263   1.639  -4.354  1.00 21.19      A    N
ATOM   3237  CA  ALA A 822      15.494   0.992  -4.798  1.00 23.87      A    C
ATOM   3238  C   ALA A 822      16.305   0.464  -3.616  1.00 25.86      A    C
ATOM   3239  O   ALA A 822      16.906  -0.617  -3.708  1.00 25.03      A    O
ATOM   3240  CB  ALA A 822      16.324   1.974  -5.614  1.00 21.62      A    C
ATOM   3241  N   LYS A 823      16.299   1.192  -2.492  1.00 22.23      A    N
ATOM   3242  CA  LYS A 823      17.031   0.747  -1.307  1.00 23.45      A    C
ATOM   3243  C   LYS A 823      16.446  -0.547  -0.757  1.00 25.28      A    C
ATOM   3244  O   LYS A 823      17.186  -1.484  -0.428  1.00 22.18      A    O
ATOM   3245  CB  LYS A 823      17.011   1.844  -0.242  1.00 23.86      A    C
ATOM   3246  CG  LYS A 823      18.054   2.918  -0.480  1.00 20.93      A    C
ATOM   3247  CD  LYS A 823      17.914   4.035   0.561  1.00 23.48      A    C
ATOM   3248  CE  LYS A 823      19.103   5.020   0.471  1.00 23.74      A    C
ATOM   3249  NZ  LYS A 823      18.962   6.195   1.406  1.00 30.62      A    N
ATOM   3250  N   GLY A 824      15.113  -0.621  -0.657  1.00 24.46      A    N
ATOM   3251  CA  GLY A 824      14.489  -1.847  -0.188  1.00 19.37      A    C
ATOM   3252  C   GLY A 824      14.750  -3.007  -1.121  1.00 26.07      A    C
ATOM   3253  O   GLY A 824      15.005  -4.129  -0.674  1.00 27.65      A    O
ATOM   3254  N   MET A 825      14.719  -2.746  -2.437  1.00 24.96      A    N
ATOM   3255  CA  MET A 825      14.958  -3.804  -3.421  1.00 26.16      A    C
ATOM   3256  C   MET A 825      16.424  -4.244  -3.409  1.00 26.42      A    C
ATOM   3257  O   MET A 825      16.726  -5.431  -3.575  1.00 24.12      A    O
ATOM   3258  CB  MET A 825      14.557  -3.309  -4.816  1.00 23.91      A    C
ATOM   3259  CG  MET A 825      13.069  -3.105  -5.020  1.00 23.40      A    C
ATOM   3260  SD  MET A 825      12.072  -4.555  -4.609  1.00 28.43      A    S
ATOM   3261  CE  MET A 825      12.624  -5.651  -5.910  1.00 30.54      A    C
ATOM   3262  N   ASN A 826      17.352  -3.298  -3.226  1.00 27.34      A    N
ATOM   3263  CA  ASN A 826      18.758  -3.676  -3.115  1.00 25.59      A    C
ATOM   3264  C   ASN A 826      18.982  -4.568  -1.902  1.00 28.34      A    C
ATOM   3265  O   ASN A 826      19.732  -5.548  -1.967  1.00 32.18      A    O
ATOM   3266  CB  ASN A 826      19.647  -2.441  -3.037  1.00 28.17      A    C
ATOM   3267  CG  ASN A 826      21.123  -2.797  -3.003  1.00 30.01      A    C
ATOM   3268  OD1 ASN A 826      21.631  -3.444  -3.915  1.00 35.73      A    O
ATOM   3269  ND2 ASN A 826      21.811  -2.384  -1.952  1.00 32.46      A    N
ATOM   3270  N   TYR A 827      18.308  -4.270  -0.797  1.00 26.88      A    N
ATOM   3271  CA  TYR A 827      18.420  -5.129   0.372  1.00 28.22      A    C
ATOM   3272  C   TYR A 827      17.924  -6.539   0.059  1.00 32.18      A    C
ATOM   3273  O   TYR A 827      18.594  -7.530   0.373  1.00 31.61      A    O
ATOM   3274  CB  TYR A 827      17.644  -4.527   1.538  1.00 24.30      A    C
ATOM   3275  CG  TYR A 827      17.615  -5.451   2.725  1.00 26.68      A    C
ATOM   3276  CD1 TYR A 827      18.722  -5.559   3.569  1.00 26.30      A    C
ATOM   3277  CD2 TYR A 827      16.504  -6.230   2.989  1.00 23.74      A    C
ATOM   3278  CE1 TYR A 827      18.698  -6.423   4.653  1.00 29.30      A    C
ATOM   3279  CE2 TYR A 827      16.467  -7.083   4.048  1.00 28.81      A    C
ATOM   3280  CZ  TYR A 827      17.558  -7.181   4.893  1.00 32.81      A    C
ATOM   3281  OH  TYR A 827      17.475  -8.052   5.961  1.00 33.15      A    O
ATOM   3282  N   LEU A 828      16.753  -6.641  -0.584  1.00 28.61      A    N
ATOM   3283  CA  LEU A 828      16.245  -7.942  -1.017  1.00 30.48      A    C
ATOM   3284  C   LEU A 828      17.245  -8.669  -1.910  1.00 29.33      A    C
ATOM   3285  O   LEU A 828      17.453  -9.879  -1.753  1.00 30.57      A    O
ATOM   3286  CB  LEU A 828      14.902  -7.779  -1.732  1.00 30.57      A    C
ATOM   3287  CG  LEU A 828      13.799  -7.333  -0.760  1.00 33.05      A    C
ATOM   3288  CD1 LEU A 828      12.497  -7.079  -1.511  1.00 34.16      A    C
ATOM   3289  CD2 LEU A 828      13.599  -8.357   0.337  1.00 29.33      A    C
ATOM   3290  N   GLU A 829      17.892  -7.953  -2.841  1.00 28.52      A    N
ATOM   3291  CA  GLU A 829      18.919  -8.599  -3.656  1.00 33.50      A    C
ATOM   3292  C   GLU A 829      20.088  -9.091  -2.800  1.00 36.08      A    C
ATOM   3293  O   GLU A 829      20.623 -10.178  -3.047  1.00 41.92      A    O
ATOM   3294  CB  GLU A 829      19.422  -7.662  -4.754  1.00 33.18      A    C
ATOM   3295  CG  GLU A 829      20.228  -8.422  -5.807  1.00 35.71      A    C
ATOM   3296  CD  GLU A 829      20.642  -7.582  -7.006  1.00 40.14      A    C
ATOM   3297  OE1 GLU A 829      20.253  -6.397  -7.109  1.00 40.57      A    O
ATOM   3298  OE2 GLU A 829      21.372  -8.120  -7.856  1.00 44.78      A    O
ATOM   3299  N   ASP A 830      20.487  -8.318  -1.783  1.00 36.94      A    N
ATOM   3300  CA  ASP A 830      21.528  -8.775  -0.855  1.00 34.91      A    C
ATOM   3301  C   ASP A 830      21.161 -10.117  -0.237  1.00 38.71      A    C
ATOM   3302  O   ASP A 830      21.998 -11.019  -0.146  1.00 44.41      A    O
ATOM   3303  CB  ASP A 830      21.732  -7.750   0.255  1.00 33.19      A    C
ATOM   3304  CG  ASP A 830      22.617  -6.608  -0.161  1.00 41.04      A    C
ATOM   3305  OD1 ASP A 830      23.113  -6.606  -1.309  1.00 43.22      A    O
ATOM   3306  OD2 ASP A 830      22.776  -5.683   0.657  1.00 41.25      A    O
ATOM   3307  N   ARG A 831      19.911 -10.256   0.214  1.00 37.57      A    N
ATOM   3308  CA  ARG A 831      19.428 -11.476   0.842  1.00 37.84      A    C
ATOM   3309  C   ARG A 831      18.997 -12.541  -0.171  1.00 41.94      A    C
ATOM   3310  O   ARG A 831      18.398 -13.542   0.238  1.00 42.34      A    O
ATOM   3311  CB  ARG A 831      18.261 -11.140   1.776  1.00 35.36      A    C
ATOM   3312  CG  ARG A 831      18.578 -10.074   2.831  1.00 33.84      A    C
ATOM   3313  CD  ARG A 831      19.292 -10.666   4.061  1.00 35.61      A    C
ATOM   3314  NE  ARG A 831      18.757 -11.970   4.433  1.00 40.27      A    N
ATOM   3315  CZ  ARG A 831      17.784 -12.180   5.313  1.00 42.18      A    C
ATOM   3316  NH1 ARG A 831      17.210 -11.183   5.972  1.00 37.99      A    N
ATOM   3317  NH2 ARG A 831      17.374 -13.425   5.537  1.00 44.89      A    N
ATOM   3318  N   ARG A 832      19.280 -12.344  -1.466  1.00 38.42      A    N
ATOM   3319  CA  ARG A 832      18.919 -13.292  -2.538  1.00 45.22      A    C
ATOM   3320  C   ARG A 832      17.418 -13.595  -2.554  1.00 40.44      A    C
ATOM   3321  O   ARG A 832      16.992 -14.732  -2.780  1.00 37.99      A    O
ATOM   3322  CB  ARG A 832      19.721 -14.599  -2.443  1.00 46.73      A    C
ATOM   3323  CG  ARG A 832      21.234 -14.450  -2.363  1.00 50.33      A    C
ATOM   3324  CD  ARG A 832      21.698 -14.334  -0.915  1.00 52.58      A    C
ATOM   3325  NE  ARG A 832      23.055 -14.825  -0.723  1.00 55.87      A    N
ATOM   3326  CZ  ARG A 832      24.022 -14.131  -0.142  1.00 58.95      A    C
ATOM   3327  NH1 ARG A 832      23.818 -12.900   0.304  1.00 51.46      A    N
ATOM   3328  NH2 ARG A 832      25.218 -14.690   0.006  1.00 63.40      A    N
ATOM   3329  N   LEU A 833      16.608 -12.572  -2.296  1.00 35.17      A    N
ATOM   3330  CA  LEU A 833      15.157 -12.694  -2.285  1.00 35.64      A    C
ATOM   3331  C   LEU A 833      14.600 -11.964  -3.492  1.00 34.82      A    C
ATOM   3332  O   LEU A 833      14.770 -10.748  -3.619  1.00 39.24      A    O
ATOM   3333  CB  LEU A 833      14.557 -12.125  -1.001  1.00 35.81      A    C
ATOM   3334  CG  LEU A 833      15.044 -12.755   0.295  1.00 40.75      A    C
ATOM   3335  CD1 LEU A 833      14.480 -11.979   1.480  1.00 38.17      A    C
ATOM   3336  CD2 LEU A 833      14.606 -14.203   0.347  1.00 39.62      A    C
ATOM   3337  N   VAL A 834      13.967 -12.703  -4.378  1.00 31.28      A    N
ATOM   3338  CA  VAL A 834      13.330 -12.127  -5.554  1.00 34.85      A    C
ATOM   3339  C   VAL A 834      11.898 -11.765  -5.185  1.00 32.48      A    C
ATOM   3340  O   VAL A 834      11.176 -12.578  -4.593  1.00 32.64      A    O
ATOM   3341  CB  VAL A 834      13.375 -13.112  -6.733  1.00 32.94      A    C
ATOM   3342  CG1 VAL A 834      12.705 -12.525  -7.952  1.00 34.05      A    C
ATOM   3343  CG2 VAL A 834      14.816 -13.474  -7.037  1.00 30.49      A    C
ATOM   3344  N   HIS A 835      11.492 -10.535  -5.505  1.00 29.30      A    N
ATOM   3345  CA  HIS A 835      10.159 -10.085  -5.119  1.00 30.30      A    C
ATOM   3346  C   HIS A 835       9.087 -10.821  -5.921  1.00 28.35      A    C
ATOM   3347  O   HIS A 835       8.259 -11.549  -5.356  1.00 28.48      A    O
ATOM   3348  CB  HIS A 835      10.039  -8.567  -5.302  1.00 29.94      A    C
ATOM   3349  CG  HIS A 835       8.846  -7.969  -4.609  1.00 33.79      A    C
ATOM   3350  ND1 HIS A 835       7.549  -8.323  -4.911  1.00 33.23      A    N
ATOM   3351  CD2 HIS A 835       8.763  -7.078  -3.590  1.00 33.91      A    C
ATOM   3352  CE1 HIS A 835       6.716  -7.658  -4.127  1.00 37.36      A    C
ATOM   3353  NE2 HIS A 835       7.428  -6.891  -3.319  1.00 36.93      A    N
ATOM   3354  N   ARG A 836       9.093 -10.637  -7.244  1.00 26.26      A    N
ATOM   3355  CA  ARG A 836       8.190 -11.206  -8.244  1.00 32.24      A    C
ATOM   3356  C   ARG A 836       6.918 -10.385  -8.433  1.00 34.47      A    C
ATOM   3357  O   ARG A 836       6.196 -10.622  -9.404  1.00 34.69      A    O
ATOM   3358  CB  ARG A 836       7.799 -12.672  -7.959  1.00 33.00      A    C
ATOM   3359  CG  ARG A 836       8.970 -13.634  -7.907  1.00 40.17      A    C
ATOM   3360  CD  ARG A 836       8.506 -15.036  -7.544  1.00 50.61      A    C
ATOM   3361  NE  ARG A 836       9.358 -16.047  -8.159  1.00 52.26      A    N
ATOM   3362  CZ  ARG A 836       8.937 -16.936  -9.050  1.00 56.56      A    C
ATOM   3363  NH1 ARG A 836       7.669 -16.993  -9.427  1.00 55.10      A    N
ATOM   3364  NH2 ARG A 836       9.813 -17.787  -9.584  1.00 57.40      A    N
ATOM   3365  N   ASP A 837       6.612  -9.432  -7.548  1.00 30.67      A    N
ATOM   3366  CA  ASP A 837       5.387  -8.654  -7.704  1.00 28.64      A    C
ATOM   3367  C   ASP A 837       5.597  -7.198  -7.272  1.00 31.07      A    C
ATOM   3368  O   ASP A 837       4.722  -6.589  -6.650  1.00 27.84      A    O
ATOM   3369  CB  ASP A 837       4.231  -9.301  -6.933  1.00 28.33      A    C
ATOM   3370  CG  ASP A 837       2.872  -8.741  -7.324  1.00 29.97      A    C
ATOM   3371  OD1 ASP A 837       2.748  -8.158  -8.424  1.00 32.61      A    O
ATOM   3372  OD2 ASP A 837       1.923  -8.883  -6.530  1.00 34.15      A    O
ATOM   3373  N   LEU A 838       6.750  -6.614  -7.600  1.00 29.65      A    N
ATOM   3374  CA  LEU A 838       6.960  -5.214  -7.250  1.00 25.90      A    C
ATOM   3375  C   LEU A 838       6.070  -4.323  -8.121  1.00 31.05      A    C
ATOM   3376  O   LEU A 838       6.025  -4.478  -9.344  1.00 24.99      A    O
ATOM   3377  CB  LEU A 838       8.432  -4.826  -7.403  1.00 23.38      A    C
ATOM   3378  CG  LEU A 838       8.701  -3.336  -7.181  1.00 26.99      A    C
ATOM   3379  CD1 LEU A 838       8.327  -2.918  -5.749  1.00 25.07      A    C
ATOM   3380  CD2 LEU A 838      10.172  -2.994  -7.473  1.00 28.48      A    C
ATOM   3381  N   ALA A 839       5.357  -3.395  -7.480  1.00 28.89      A    N
ATOM   3382  CA  ALA A 839       4.459  -2.457  -8.148  1.00 24.90      A    C
ATOM   3383  C   ALA A 839       4.115  -1.357  -7.152  1.00 26.55      A    C
ATOM   3384  O   ALA A 839       4.319  -1.512  -5.944  1.00 23.23      A    O
ATOM   3385  CB  ALA A 839       3.176  -3.147  -8.652  1.00 23.09      A    C
ATOM   3386  N   ALA A 840       3.577  -0.249  -7.668  1.00 23.06      A    N
ATOM   3387  CA  ALA A 840       3.206   0.852  -6.784  1.00 26.33      A    C
ATOM   3388  C   ALA A 840       2.160   0.430  -5.749  1.00 27.33      A    C
ATOM   3389  O   ALA A 840       2.135   0.973  -4.636  1.00 27.42      A    O
ATOM   3390  CB  ALA A 840       2.708   2.042  -7.605  1.00 25.41      A    C
ATOM   3391  N   ARG A 841       1.310  -0.551  -6.075  1.00 23.90      A    N
ATOM   3392  CA  ARG A 841       0.363  -1.053  -5.084  1.00 26.26      A    C
ATOM   3393  C   ARG A 841       1.053  -1.865  -3.994  1.00 29.65      A    C
ATOM   3394  O   ARG A 841       0.447  -2.124  -2.947  1.00 29.92      A    O
ATOM   3395  CB  ARG A 841      -0.716  -1.912  -5.758  1.00 27.91      A    C
ATOM   3396  CG  ARG A 841      -0.149  -3.147  -6.463  1.00 29.28      A    C
ATOM   3397  CD  ARG A 841      -1.194  -3.869  -7.340  1.00 34.26      A    C
ATOM   3398  NE  ARG A 841      -0.646  -5.110  -7.884  1.00 30.87      A    N
ATOM   3399  CZ  ARG A 841       0.035  -5.199  -9.019  1.00 28.26      A    C
ATOM   3400  NH1 ARG A 841       0.179  -4.160  -9.828  1.00 28.43      A    N
ATOM   3401  NH2 ARG A 841       0.600  -6.355  -9.344  1.00 31.48      A    N
ATOM   3402  N   ASN A 842       2.293  -2.299  -4.213  1.00 26.44      A    N
ATOM   3403  CA  ASN A 842       3.023  -3.029  -3.181  1.00 29.27      A    C
ATOM   3404  C   ASN A 842       4.133  -2.203  -2.563  1.00 28.56      A    C
ATOM   3405  O   ASN A 842       5.120  -2.764  -2.081  1.00 30.09      A    O
ATOM   3406  CB  ASN A 842       3.582  -4.330  -3.735  1.00 31.10      A    C
ATOM   3407  CG  ASN A 842       2.524  -5.367  -3.846  1.00 35.52      A    C
ATOM   3408  OD1 ASN A 842       1.651  -5.443  -2.977  1.00 39.55      A    O
ATOM   3409  ND2 ASN A 842       2.553  -6.149  -4.923  1.00 28.06      A    N
ATOM   3410  N   VAL A 843       4.005  -0.881  -2.604  1.00 25.72      A    N
ATOM   3411  CA  VAL A 843       4.810   0.014  -1.789  1.00 20.35      A    C
ATOM   3412  C   VAL A 843       3.850   0.695  -0.821  1.00 25.69      A    C
ATOM   3413  O   VAL A 843       2.865   1.321  -1.243  1.00 23.40      A    O
ATOM   3414  CB  VAL A 843       5.592   1.029  -2.632  1.00 22.27      A    C
ATOM   3415  CG1 VAL A 843       6.450   1.906  -1.741  1.00 18.17      A    C
ATOM   3416  CG2 VAL A 843       6.472   0.303  -3.659  1.00 18.69      A    C
ATOM   3417  N   LEU A 844       4.091   0.496   0.472  1.00 22.78      A    N
ATOM   3418  CA  LEU A 844       3.235   1.027   1.521  1.00 21.48      A    C
ATOM   3419  C   LEU A 844       3.810   2.332   2.042  1.00 19.23      A    C
ATOM   3420  O   LEU A 844       5.033   2.520   2.096  1.00 19.48      A    O
ATOM   3421  CB  LEU A 844       3.064   0.036   2.675  1.00 23.40      A    C
ATOM   3422  CG  LEU A 844       2.319  -1.249   2.315  1.00 26.66      A    C
ATOM   3423  CD1 LEU A 844       2.159  -2.189   3.523  1.00 28.07      A    C
ATOM   3424  CD2 LEU A 844       0.973  -0.929   1.689  1.00 27.53      A    C
ATOM   3425  N   VAL A 845       2.911   3.243   2.392  1.00 18.88      A    N
ATOM   3426  CA  VAL A 845       3.286   4.553   2.899  1.00 16.84      A    C
ATOM   3427  C   VAL A 845       3.249   4.472   4.423  1.00 21.55      A    C
ATOM   3428  O   VAL A 845       2.178   4.333   5.029  1.00 20.53      A    O
ATOM   3429  CB  VAL A 845       2.359   5.644   2.353  1.00 20.91      A    C
ATOM   3430  CG1 VAL A 845       2.652   6.971   3.003  1.00 20.97      A    C
ATOM   3431  CG2 VAL A 845       2.510   5.745   0.773  1.00 18.94      A    C
ATOM   3432  N   LYS A 846       4.431   4.491   5.052  1.00 22.28      A    N
ATOM   3433  CA  LYS A 846       4.458   4.590   6.508  1.00 23.48      A    C
ATOM   3434  C   LYS A 846       4.166   6.016   6.967  1.00 21.63      A    C
ATOM   3435  O   LYS A 846       3.268   6.241   7.781  1.00 28.81      A    O
ATOM   3436  CB  LYS A 846       5.798   4.108   7.067  1.00 25.67      A    C
ATOM   3437  CG  LYS A 846       5.730   4.073   8.617  1.00 26.25      A    C
ATOM   3438  CD  LYS A 846       6.699   3.095   9.201  1.00 35.01      A    C
ATOM   3439  CE  LYS A 846       6.432   2.920  10.698  1.00 33.85      A    C
ATOM   3440  NZ  LYS A 846       7.646   2.401  11.300  1.00 38.65      A    N
ATOM   3441  N   THR A 847       4.941   6.974   6.489  1.00 21.60      A    N
ATOM   3442  CA  THR A 847       4.606   8.387   6.455  1.00 24.11      A    C
ATOM   3443  C   THR A 847       4.853   8.841   5.026  1.00 25.93      A    C
ATOM   3444  O   THR A 847       5.532   8.146   4.269  1.00 21.74      A    O
ATOM   3445  CB  THR A 847       5.471   9.221   7.411  1.00 25.52      A    C
ATOM   3446  OG1 THR A 847       6.783   9.364   6.855  1.00 25.15      A    O
ATOM   3447  CG2 THR A 847       5.525   8.603   8.814  1.00 26.14      A    C
ATOM   3448  N   PRO A 848       4.334  10.001   4.619  1.00 26.54      A    N
ATOM   3449  CA  PRO A 848       4.568  10.428   3.229  1.00 25.34      A    C
ATOM   3450  C   PRO A 848       6.043  10.504   2.870  1.00 30.73      A    C
ATOM   3451  O   PRO A 848       6.382  10.389   1.682  1.00 28.31      A    O
ATOM   3452  CB  PRO A 848       3.886  11.802   3.163  1.00 30.46      A    C
ATOM   3453  CG  PRO A 848       2.762  11.698   4.183  1.00 31.91      A    C
ATOM   3454  CD  PRO A 848       3.428  10.928   5.324  1.00 27.52      A    C
ATOM   3455  N   GLN A 849       6.923  10.643   3.872  1.00 29.46      A    N
ATOM   3456  CA  GLN A 849       8.368  10.718   3.701  1.00 27.76      A    C
ATOM   3457  C   GLN A 849       9.057   9.366   3.820  1.00 24.43      A    C
ATOM   3458  O   GLN A 849      10.287   9.295   3.670  1.00 27.94      A    O
ATOM   3459  CB  GLN A 849       8.977  11.657   4.764  1.00 27.54      A    C
ATOM   3460  CG  GLN A 849       8.392  13.064   4.781  1.00 33.27      A    C
ATOM   3461  CD  GLN A 849       7.057  13.152   5.529  1.00 37.98      A    C
ATOM   3462  OE1 GLN A 849       6.817  12.439   6.520  1.00 37.48      A    O
ATOM   3463  NE2 GLN A 849       6.180  14.026   5.047  1.00 33.95      A    N
ATOM   3464  N   HIS A 850       8.319   8.297   4.095  1.00 22.36      A    N
ATOM   3465  CA  HIS A 850       8.931   6.999   4.386  1.00 24.57      A    C
ATOM   3466  C   HIS A 850       8.049   5.902   3.796  1.00 22.13      A    C
ATOM   3467  O   HIS A 850       6.947   5.657   4.296  1.00 22.21      A    O
ATOM   3468  CB  HIS A 850       9.111   6.843   5.904  1.00 19.09      A    C
ATOM   3469  CG  HIS A 850       9.782   5.573   6.320  1.00 25.31      A    C
ATOM   3470  ND1 HIS A 850      10.015   5.260   7.648  1.00 27.29      A    N
ATOM   3471  CD2 HIS A 850      10.261   4.530   5.597  1.00 22.78      A    C
ATOM   3472  CE1 HIS A 850      10.605   4.080   7.724  1.00 26.51      A    C
ATOM   3473  NE2 HIS A 850      10.766   3.616   6.496  1.00 26.68      A    N
ATOM   3474  N   VAL A 851       8.514   5.249   2.729  1.00 19.49      A    N
ATOM   3475  CA  VAL A 851       7.752   4.183   2.085  1.00 15.70      A    C
ATOM   3476  C   VAL A 851       8.505   2.863   2.211  1.00 22.66      A    C
ATOM   3477  O   VAL A 851       9.727   2.813   2.417  1.00 21.23      A    O
ATOM   3478  CB  VAL A 851       7.417   4.488   0.604  1.00 20.28      A    C
ATOM   3479  CG1 VAL A 851       6.690   5.830   0.484  1.00 16.19      A    C
ATOM   3480  CG2 VAL A 851       8.682   4.496  -0.250  1.00 17.07      A    C
ATOM   3481  N   LYS A 852       7.751   1.766   2.092  1.00 20.46      A    N
ATOM   3482  CA  LYS A 852       8.299   0.438   2.324  1.00 21.96      A    C
ATOM   3483  C   LYS A 852       7.729  -0.546   1.313  1.00 23.54      A    C
ATOM   3484  O   LYS A 852       6.540  -0.508   0.997  1.00 27.60      A    O
ATOM   3485  CB  LYS A 852       8.004  -0.046   3.756  1.00 21.30      A    C
ATOM   3486  CG  LYS A 852       8.495   0.933   4.860  1.00 24.47      A    C
ATOM   3487  CD  LYS A 852       8.048   0.513   6.252  1.00 27.72      A    C
ATOM   3488  CE  LYS A 852       8.774  -0.722   6.699  1.00 32.55      A    C
ATOM   3489  NZ  LYS A 852       8.934  -0.771   8.171  1.00 37.42      A    N
ATOM   3490  N   ILE A 853       8.578  -1.419   0.815  1.00 23.46      A    N
ATOM   3491  CA  ILE A 853       8.140  -2.502  -0.050  1.00 25.30      A    C
ATOM   3492  C   ILE A 853       7.467  -3.580   0.791  1.00 26.25      A    C
ATOM   3493  O   ILE A 853       7.932  -3.928   1.878  1.00 23.73      A    O
ATOM   3494  CB  ILE A 853       9.335  -3.077  -0.818  1.00 25.79      A    C
ATOM   3495  CG1 ILE A 853       9.939  -2.005  -1.727  1.00 30.57      A    C
ATOM   3496  CG2 ILE A 853       8.897  -4.295  -1.606  1.00 32.29      A    C
ATOM   3497  CD1 ILE A 853      11.416  -2.179  -1.940  1.00 31.65      A    C
ATOM   3498  N   THR A 854       6.387  -4.140   0.276  1.00 26.77      A    N
ATOM   3499  CA  THR A 854       5.655  -5.183   0.967  1.00 26.10      A    C
ATOM   3500  C   THR A 854       5.388  -6.326  -0.008  1.00 32.25      A    C
ATOM   3501  O   THR A 854       5.615  -6.203  -1.217  1.00 30.76      A    O
ATOM   3502  CB  THR A 854       4.348  -4.635   1.534  1.00 27.49      A    C
ATOM   3503  OG1 THR A 854       3.677  -5.669   2.253  1.00 31.21      A    O
ATOM   3504  CG2 THR A 854       3.447  -4.156   0.382  1.00 32.12      A    C
ATOM   3505  N   ASP A 855       4.905  -7.451   0.533  1.00 33.83      A    N
ATOM   3506  CA  ASP A 855       4.425  -8.592  -0.253  1.00 36.67      A    C
ATOM   3507  C   ASP A 855       5.527  -9.285  -1.059  1.00 41.74      A    C
ATOM   3508  O   ASP A 855       5.259  -9.820  -2.138  1.00 44.90      A    O
ATOM   3509  CB  ASP A 855       3.287  -8.184  -1.202  1.00 35.03      A    C
ATOM   3510  CG  ASP A 855       1.966  -8.039  -0.488  1.00 40.21      A    C
ATOM   3511  OD1 ASP A 855       1.864  -8.512   0.660  1.00 45.23      A    O
ATOM   3512  OD2 ASP A 855       1.035  -7.441  -1.071  1.00 48.57      A    O
ATOM   3513  N   PHE A 856       6.766  -9.314  -0.580  1.00 34.97      A    N
ATOM   3514  CA  PHE A 856       7.803 -10.024  -1.322  1.00 38.41      A    C
ATOM   3515  C   PHE A 856       7.676 -11.528  -1.087  1.00 38.25      A    C
ATOM   3516  O   PHE A 856       7.376 -11.973   0.025  1.00 41.13      A    O
ATOM   3517  CB  PHE A 856       9.195  -9.523  -0.910  1.00 38.94      A    C
ATOM   3518  CG  PHE A 856       9.468  -9.644   0.556  1.00 34.49      A    C
ATOM   3519  CD1 PHE A 856       9.897 -10.850   1.106  1.00 33.35      A    C
ATOM   3520  CD2 PHE A 856       9.236  -8.561   1.400  1.00 38.50      A    C
ATOM   3521  CE1 PHE A 856      10.127 -10.968   2.471  1.00 42.13      A    C
ATOM   3522  CE2 PHE A 856       9.453  -8.663   2.760  1.00 38.20      A    C
ATOM   3523  CZ  PHE A 856       9.897  -9.867   3.306  1.00 42.26      A    C
ATOM   3524  N   GLY A 857       7.882 -12.312  -2.144  1.00 47.92      A    N
ATOM   3525  CA  GLY A 857       7.927 -13.762  -1.992  1.00 54.89      A    C
ATOM   3526  C   GLY A 857       6.625 -14.432  -1.597  1.00 53.85      A    C
ATOM   3527  O   GLY A 857       6.597 -15.633  -1.315  1.00 53.75      A    O
ATOM   3528  N   LEU A 858       5.529 -13.668  -1.548  1.00 50.66      A    N
ATOM   3529  CA  LEU A 858       4.217 -14.300  -1.501  1.00 51.35      A    C
ATOM   3530  C   LEU A 858       4.025 -15.162  -2.737  1.00 49.88      A    C
ATOM   3531  O   LEU A 858       3.440 -16.249  -2.675  1.00 49.31      A    O
ATOM   3532  CB  LEU A 858       3.124 -13.245  -1.417  1.00 43.11      A    C
ATOM   3533  CG  LEU A 858       2.916 -12.588  -0.057  1.00 46.09      A    C
ATOM   3534  CD1 LEU A 858       1.570 -11.876  -0.050  1.00 44.73      A    C
ATOM   3535  CD2 LEU A 858       3.004 -13.609   1.064  1.00 48.97      A    C
ATOM   3536  N   ALA A 859       4.540 -14.689  -3.870  1.00 55.61      A    N
ATOM   3537  CA  ALA A 859       4.480 -15.450  -5.106  1.00 55.25      A    C
ATOM   3538  C   ALA A 859       5.222 -16.776  -4.996  1.00 57.66      A    C
ATOM   3539  O   ALA A 859       4.880 -17.740  -5.691  1.00 60.56      A    O
ATOM   3540  CB  ALA A 859       5.041 -14.612  -6.246  1.00 49.61      A    C
ATOM   3541  N   LYS A 860       6.240 -16.848  -4.140  1.00 62.78      A    N
ATOM   3542  CA  LYS A 860       6.925 -18.118  -3.914  1.00 65.02      A    C
ATOM   3543  C   LYS A 860       6.016 -19.079  -3.171  1.00 57.28      A    C
ATOM   3544  O   LYS A 860       5.683 -20.158  -3.671  1.00 59.70      A    O
ATOM   3545  CB  LYS A 860       8.227 -17.894  -3.139  1.00 64.74      A    C
ATOM   3546  N   LEU A 861       5.582 -18.677  -1.983  1.00 56.62      A    N
ATOM   3547  CA  LEU A 861       4.709 -19.450  -1.109  1.00 56.11      A    C
ATOM   3548  C   LEU A 861       3.468 -20.000  -1.809  1.00 59.93      A    C
ATOM   3549  O   LEU A 861       2.872 -20.980  -1.345  1.00 59.41      A    O
ATOM   3550  CB  LEU A 861       4.284 -18.568   0.054  1.00 57.05      A    C
ATOM   3551  CG  LEU A 861       3.597 -19.214   1.243  1.00 49.91      A    C
ATOM   3552  CD1 LEU A 861       4.566 -20.110   1.990  1.00 56.90      A    C
ATOM   3553  CD2 LEU A 861       3.078 -18.112   2.116  1.00 50.40      A    C
ATOM   3554  N   LEU A 862       3.049 -19.373  -2.899  1.00 62.93      A    N
ATOM   3555  CA  LEU A 862       1.823 -19.797  -3.567  1.00 59.68      A    C
ATOM   3556  C   LEU A 862       2.051 -19.968  -5.061  1.00 60.49      A    C
ATOM   3557  O   LEU A 862       1.100 -20.128  -5.823  1.00 64.62      A    O
ATOM   3558  CB  LEU A 862       0.689 -18.795  -3.307  1.00 57.87      A    C
ATOM   3559  CG  LEU A 862       0.520 -18.235  -1.883  1.00 58.92      A    C
ATOM   3560  CD1 LEU A 862      -0.325 -16.955  -1.879  1.00 50.83      A    C
ATOM   3561  CD2 LEU A 862      -0.071 -19.273  -0.935  1.00 50.43      A    C
ATOM   3562  N   LYS A 875      -4.605 -13.285 -12.110  1.00 65.12      A    N
ATOM   3563  CA  LYS A 875      -4.243 -11.936 -11.688  1.00 59.62      A    C
ATOM   3564  C   LYS A 875      -2.744 -11.689 -11.850  1.00 58.07      A    C
ATOM   3565  O   LYS A 875      -2.158 -10.864 -11.139  1.00 57.82      A    O
ATOM   3566  CB  LYS A 875      -4.665 -11.702 -10.237  1.00 63.95      A    C
ATOM   3567  N   VAL A 876      -2.134 -12.401 -12.795  1.00 52.75      A    N
ATOM   3568  CA  VAL A 876      -0.699 -12.304 -13.067  1.00 51.07      A    C
ATOM   3569  C   VAL A 876      -0.367 -10.894 -13.541  1.00 46.44      A    C
ATOM   3570  O   VAL A 876      -0.914 -10.433 -14.553  1.00 49.92      A    O
ATOM   3571  CB  VAL A 876      -0.258 -13.354 -14.101  1.00 49.92      A    C
ATOM   3572  CG1 VAL A 876       1.247 -13.333 -14.282  1.00 47.87      A    C
ATOM   3573  CG2 VAL A 876      -0.730 -14.751 -13.680  1.00 55.26      A    C
ATOM   3574  N   PRO A 877       0.524 -10.184 -12.861  1.00 39.09      A    N
ATOM   3575  CA  PRO A 877       0.792  -8.767 -13.199  1.00 39.10      A    C
ATOM   3576  C   PRO A 877       1.643  -8.620 -14.452  1.00 33.13      A    C
ATOM   3577  O   PRO A 877       2.788  -8.166 -14.406  1.00 35.22      A    O
ATOM   3578  CB  PRO A 877       1.498  -8.257 -11.934  1.00 38.93      A    C
ATOM   3579  CG  PRO A 877       2.205  -9.480 -11.380  1.00 39.97      A    C
ATOM   3580  CD  PRO A 877       1.331 -10.662 -11.719  1.00 44.47      A    C
ATOM   3581  N   ILE A 878       1.055  -8.993 -15.601  1.00 32.32      A    N
ATOM   3582  CA  ILE A 878       1.785  -9.023 -16.873  1.00 33.07      A    C
ATOM   3583  C   ILE A 878       2.400  -7.664 -17.192  1.00 30.64      A    C
ATOM   3584  O   ILE A 878       3.507  -7.574 -17.740  1.00 31.02      A    O
ATOM   3585  CB  ILE A 878       0.854  -9.495 -18.011  1.00 41.25      A    C
ATOM   3586  CG1 ILE A 878       0.385 -10.939 -17.773  1.00 40.50      A    C
ATOM   3587  CG2 ILE A 878       1.527  -9.326 -19.380  1.00 33.44      A    C
ATOM   3588  CD1 ILE A 878       1.303 -11.988 -18.379  1.00 40.50      A    C
ATOM   3589  N   LYS A 879       1.704  -6.587 -16.858  1.00 29.79      A    N
ATOM   3590  CA  LYS A 879       2.166  -5.267 -17.274  1.00 32.69      A    C
ATOM   3591  C   LYS A 879       3.340  -4.743 -16.449  1.00 31.48      A    C
ATOM   3592  O   LYS A 879       3.872  -3.670 -16.774  1.00 30.42      A    O
ATOM   3593  CB  LYS A 879       0.992  -4.283 -17.241  1.00 32.40      A    C
ATOM   3594  CG  LYS A 879      -0.028  -4.580 -18.338  1.00 33.50      A    C
ATOM   3595  CD  LYS A 879      -1.240  -3.678 -18.291  1.00 35.42      A    C
ATOM   3596  CE  LYS A 879      -2.145  -3.989 -19.497  1.00 39.03      A    C
ATOM   3597  NZ  LYS A 879      -3.365  -3.126 -19.570  1.00 40.73      A    N
ATOM   3598  N   TRP A 880       3.763  -5.480 -15.416  1.00 29.59      A    N
ATOM   3599  CA  TRP A 880       4.937  -5.163 -14.613  1.00 28.91      A    C
ATOM   3600  C   TRP A 880       6.054  -6.171 -14.798  1.00 32.78      A    C
ATOM   3601  O   TRP A 880       7.163  -5.932 -14.317  1.00 31.27      A    O
ATOM   3602  CB  TRP A 880       4.579  -5.119 -13.117  1.00 26.98      A    C
ATOM   3603  CG  TRP A 880       3.794  -3.928 -12.724  1.00 27.88      A    C
ATOM   3604  CD1 TRP A 880       4.264  -2.805 -12.105  1.00 29.24      A    C
ATOM   3605  CD2 TRP A 880       2.390  -3.721 -12.924  1.00 29.16      A    C
ATOM   3606  NE1 TRP A 880       3.239  -1.900 -11.921  1.00 25.29      A    N
ATOM   3607  CE2 TRP A 880       2.076  -2.447 -12.399  1.00 25.45      A    C
ATOM   3608  CE3 TRP A 880       1.367  -4.490 -13.493  1.00 28.16      A    C
ATOM   3609  CZ2 TRP A 880       0.785  -1.922 -12.432  1.00 29.53      A    C
ATOM   3610  CZ3 TRP A 880       0.084  -3.971 -13.519  1.00 30.11      A    C
ATOM   3611  CH2 TRP A 880      -0.198  -2.699 -12.998  1.00 31.48      A    C
ATOM   3612  N   MET A 881       5.782  -7.297 -15.455  1.00 32.40      A    N
ATOM   3613  CA  MET A 881       6.773  -8.353 -15.604  1.00 33.43      A    C
ATOM   3614  C   MET A 881       7.738  -8.093 -16.756  1.00 31.22      A    C
ATOM   3615  O   MET A 881       7.359  -7.594 -17.819  1.00 33.76      A    O
ATOM   3616  CB  MET A 881       6.080  -9.700 -15.784  1.00 28.93      A    C
ATOM   3617  CG  MET A 881       5.199 -10.029 -14.619  1.00 34.02      A    C
ATOM   3618  SD  MET A 881       4.090 -11.416 -14.837  1.00 42.19      A    S
ATOM   3619  CE  MET A 881       5.134 -12.593 -15.683  1.00 43.49      A    C
ATOM   3620  N   ALA A 882       9.001  -8.422 -16.522  1.00 35.57      A    N
ATOM   3621  CA  ALA A 882       9.991  -8.400 -17.585  1.00 36.14      A    C
ATOM   3622  C   ALA A 882       9.584  -9.378 -18.689  1.00 38.79      A    C
ATOM   3623  O   ALA A 882       8.820 -10.328 -18.464  1.00 35.36      A    O
ATOM   3624  CB  ALA A 882      11.365  -8.755 -17.022  1.00 32.52      A    C
ATOM   3625  N   LEU A 883      10.098  -9.137 -19.901  1.00 38.02      A    N
ATOM   3626  CA  LEU A 883       9.716  -9.981 -21.036  1.00 42.50      A    C
ATOM   3627  C   LEU A 883      10.042 -11.444 -20.753  1.00 40.82      A    C
ATOM   3628  O   LEU A 883       9.200 -12.331 -20.941  1.00 41.39      A    O
ATOM   3629  CB  LEU A 883      10.407  -9.506 -22.319  1.00 36.64      A    C
ATOM   3630  CG  LEU A 883       9.986 -10.250 -23.601  1.00 46.91      A    C
ATOM   3631  CD1 LEU A 883       8.469 -10.206 -23.776  1.00 46.54      A    C
ATOM   3632  CD2 LEU A 883      10.679  -9.684 -24.832  1.00 41.67      A    C
ATOM   3633  N   GLU A 884      11.248 -11.703 -20.241  1.00 41.51      A    N
ATOM   3634  CA  GLU A 884      11.666 -13.073 -19.958  1.00 45.19      A    C
ATOM   3635  C   GLU A 884      10.766 -13.744 -18.929  1.00 45.04      A    C
ATOM   3636  O   GLU A 884      10.653 -14.977 -18.918  1.00 43.85      A    O
ATOM   3637  CB  GLU A 884      13.124 -13.090 -19.489  1.00 43.36      A    C
ATOM   3638  CG  GLU A 884      13.328 -12.588 -18.059  1.00 40.79      A    C
ATOM   3639  CD  GLU A 884      13.695 -11.104 -18.007  1.00 40.65      A    C
ATOM   3640  OE1 GLU A 884      13.441 -10.391 -19.001  1.00 38.62      A    O
ATOM   3641  OE2 GLU A 884      14.220 -10.642 -16.963  1.00 41.19      A    O
ATOM   3642  N   SER A 885      10.119 -12.957 -18.061  1.00 43.87      A    N
ATOM   3643  CA  SER A 885       9.189 -13.509 -17.081  1.00 40.07      A    C
ATOM   3644  C   SER A 885       7.876 -13.907 -17.741  1.00 41.60      A    C
ATOM   3645  O   SER A 885       7.295 -14.950 -17.418  1.00 39.78      A    O
ATOM   3646  CB  SER A 885       8.936 -12.480 -15.965  1.00 43.46      A    C
ATOM   3647  OG  SER A 885      10.122 -12.205 -15.238  1.00 38.18      A    O
ATOM   3648  N   ILE A 886       7.393 -13.077 -18.662  1.00 40.47      A    N
ATOM   3649  CA  ILE A 886       6.195 -13.430 -19.417  1.00 46.69      A    C
ATOM   3650  C   ILE A 886       6.460 -14.656 -20.281  1.00 48.79      A    C
ATOM   3651  O   ILE A 886       5.726 -15.652 -20.216  1.00 44.03      A    O
ATOM   3652  CB  ILE A 886       5.729 -12.236 -20.266  1.00 40.24      A    C
ATOM   3653  CG1 ILE A 886       5.256 -11.102 -19.352  1.00 40.06      A    C
ATOM   3654  CG2 ILE A 886       4.615 -12.668 -21.229  1.00 40.48      A    C
ATOM   3655  CD1 ILE A 886       5.173  -9.751 -20.036  1.00 39.77      A    C
ATOM   3656  N   LEU A 887       7.550 -14.623 -21.058  1.00 44.52      A    N
ATOM   3657  CA  LEU A 887       7.752 -15.659 -22.071  1.00 49.69      A    C
ATOM   3658  C   LEU A 887       8.165 -16.992 -21.452  1.00 50.32      A    C
ATOM   3659  O   LEU A 887       7.650 -18.044 -21.848  1.00 55.73      A    O
ATOM   3660  CB  LEU A 887       8.782 -15.202 -23.103  1.00 41.89      A    C
ATOM   3661  CG  LEU A 887       8.365 -14.059 -24.026  1.00 45.61      A    C
ATOM   3662  CD1 LEU A 887       9.395 -13.850 -25.136  1.00 43.09      A    C
ATOM   3663  CD2 LEU A 887       6.966 -14.291 -24.613  1.00 42.68      A    C
ATOM   3664  N   HIS A 888       9.074 -16.973 -20.472  1.00 48.37      A    N
ATOM   3665  CA  HIS A 888       9.713 -18.191 -19.980  1.00 49.45      A    C
ATOM   3666  C   HIS A 888       9.605 -18.391 -18.465  1.00 52.27      A    C
ATOM   3667  O   HIS A 888      10.233 -19.317 -17.933  1.00 46.53      A    O
ATOM   3668  CB  HIS A 888      11.190 -18.204 -20.399  1.00 48.32      A    C
ATOM   3669  CG  HIS A 888      11.414 -17.962 -21.863  1.00 50.87      A    C
ATOM   3670  ND1 HIS A 888      12.159 -16.901 -22.337  1.00 52.47      A    N
ATOM   3671  CD2 HIS A 888      11.000 -18.648 -22.957  1.00 54.62      A    C
ATOM   3672  CE1 HIS A 888      12.190 -16.942 -23.660  1.00 52.08      A    C
ATOM   3673  NE2 HIS A 888      11.497 -17.994 -24.060  1.00 53.79      A    N
ATOM   3674  N   ARG A 889       8.834 -17.556 -17.757  1.00 49.90      A    N
ATOM   3675  CA  ARG A 889       8.690 -17.637 -16.294  1.00 51.57      A    C
ATOM   3676  C   ARG A 889      10.050 -17.624 -15.583  1.00 46.49      A    C
ATOM   3677  O   ARG A 889      10.281 -18.344 -14.610  1.00 45.79      A    O
ATOM   3678  CB  ARG A 889       7.862 -18.858 -15.895  1.00 55.06      A    C
ATOM   3679  CG  ARG A 889       6.588 -19.008 -16.716  1.00 60.48      A    C
ATOM   3680  CD  ARG A 889       5.338 -19.145 -15.836  1.00 72.78      A    C
ATOM   3681  NE  ARG A 889       4.120 -18.700 -16.514  1.00 75.46      A    N
ATOM   3682  CZ  ARG A 889       3.222 -17.875 -15.986  1.00 75.61      A    C
ATOM   3683  NH1 ARG A 889       3.360 -17.392 -14.760  1.00 72.22      A    N
ATOM   3684  NH2 ARG A 889       2.158 -17.526 -16.705  1.00 64.89      A    N
ATOM   3685  N   ILE A 890      10.953 -16.786 -16.081  1.00 44.36      A    N
ATOM   3686  CA  ILE A 890      12.237 -16.517 -15.442  1.00 49.20      A    C
ATOM   3687  C   ILE A 890      12.059 -15.319 -14.509  1.00 45.57      A    C
ATOM   3688  O   ILE A 890      11.693 -14.231 -14.964  1.00 41.87      A    O
ATOM   3689  CB  ILE A 890      13.327 -16.233 -16.494  1.00 47.74      A    C
ATOM   3690  CG1 ILE A 890      13.612 -17.463 -17.375  1.00 50.05      A    C
ATOM   3691  CG2 ILE A 890      14.596 -15.699 -15.839  1.00 43.96      A    C
ATOM   3692  CD1 ILE A 890      13.416 -18.779 -16.684  1.00 49.00      A    C
ATOM   3693  N   TYR A 891      12.312 -15.511 -13.209  1.00 43.78      A    N
ATOM   3694  CA  TYR A 891      12.254 -14.429 -12.221  1.00 39.91      A    C
ATOM   3695  C   TYR A 891      13.609 -14.290 -11.535  1.00 40.45      A    C
ATOM   3696  O   TYR A 891      14.019 -15.176 -10.779  1.00 41.54      A    O
ATOM   3697  CB  TYR A 891      11.163 -14.669 -11.179  1.00 39.33      A    C
ATOM   3698  CG  TYR A 891       9.751 -14.695 -11.722  1.00 45.36      A    C
ATOM   3699  CD1 TYR A 891       8.999 -13.529 -11.838  1.00 41.24      A    C
ATOM   3700  CD2 TYR A 891       9.162 -15.898 -12.099  1.00 46.76      A    C
ATOM   3701  CE1 TYR A 891       7.691 -13.564 -12.319  1.00 45.97      A    C
ATOM   3702  CE2 TYR A 891       7.871 -15.947 -12.581  1.00 47.21      A    C
ATOM   3703  CZ  TYR A 891       7.139 -14.786 -12.694  1.00 50.76      A    C
ATOM   3704  OH  TYR A 891       5.860 -14.873 -13.181  1.00 54.35      A    O
ATOM   3705  N   THR A 892      14.284 -13.165 -11.767  1.00 38.21      A    N
ATOM   3706  CA  THR A 892      15.557 -12.844 -11.141  1.00 34.80      A    C
ATOM   3707  C   THR A 892      15.466 -11.442 -10.540  1.00 36.83      A    C
ATOM   3708  O   THR A 892      14.443 -10.758 -10.652  1.00 33.47      A    O
ATOM   3709  CB  THR A 892      16.708 -12.909 -12.153  1.00 38.06      A    C
ATOM   3710  OG1 THR A 892      16.566 -11.840 -13.097  1.00 37.11      A    O
ATOM   3711  CG2 THR A 892      16.698 -14.243 -12.917  1.00 36.96      A    C
ATOM   3712  N   HIS A 893      16.562 -11.007  -9.906  1.00 34.84      A    N
ATOM   3713  CA  HIS A 893      16.653  -9.633  -9.423  1.00 29.72      A    C
ATOM   3714  C   HIS A 893      16.618  -8.627 -10.568  1.00 35.80      A    C
ATOM   3715  O   HIS A 893      16.133  -7.499 -10.388  1.00 28.98      A    O
ATOM   3716  CB  HIS A 893      17.923  -9.463  -8.600  1.00 31.13      A    C
ATOM   3717  CG  HIS A 893      17.964 -10.343  -7.392  1.00 35.97      A    C
ATOM   3718  ND1 HIS A 893      18.941 -11.299  -7.193  1.00 38.06      A    N
ATOM   3719  CD2 HIS A 893      17.120 -10.440  -6.339  1.00 33.39      A    C
ATOM   3720  CE1 HIS A 893      18.710 -11.930  -6.052  1.00 40.64      A    C
ATOM   3721  NE2 HIS A 893      17.606 -11.433  -5.519  1.00 40.71      A    N
ATOM   3722  N   GLN A 894      17.148  -9.001 -11.743  1.00 33.34      A    N
ATOM   3723  CA  GLN A 894      17.070  -8.113 -12.900  1.00 35.30      A    C
ATOM   3724  C   GLN A 894      15.658  -8.035 -13.484  1.00 27.50      A    C
ATOM   3725  O   GLN A 894      15.292  -7.002 -14.047  1.00 27.41      A    O
ATOM   3726  CB  GLN A 894      18.065  -8.557 -13.986  1.00 35.17      A    C
ATOM   3727  CG  GLN A 894      19.519  -8.260 -13.635  1.00 35.15      A    C
ATOM   3728  CD  GLN A 894      19.717  -6.905 -12.956  1.00 40.16      A    C
ATOM   3729  OE1 GLN A 894      19.763  -6.812 -11.712  1.00 37.62      A    O
ATOM   3730  NE2 GLN A 894      19.862  -5.851 -13.764  1.00 37.00      A    N
ATOM   3731  N   SER A 895      14.843  -9.086 -13.368  1.00 30.07      A    N
ATOM   3732  CA  SER A 895      13.442  -8.901 -13.755  1.00 32.51      A    C
ATOM   3733  C   SER A 895      12.702  -8.037 -12.735  1.00 32.99      A    C
ATOM   3734  O   SER A 895      11.794  -7.281 -13.103  1.00 32.49      A    O
ATOM   3735  CB  SER A 895      12.742 -10.243 -13.971  1.00 30.22      A    C
ATOM   3736  OG  SER A 895      12.742 -11.065 -12.825  1.00 33.52      A    O
ATOM   3737  N   ASP A 896      13.118  -8.078 -11.467  1.00 29.75      A    N
ATOM   3738  CA  ASP A 896      12.601  -7.113 -10.503  1.00 30.93      A    C
ATOM   3739  C   ASP A 896      12.928  -5.686 -10.939  1.00 28.02      A    C
ATOM   3740  O   ASP A 896      12.151  -4.754 -10.690  1.00 29.05      A    O
ATOM   3741  CB  ASP A 896      13.166  -7.407  -9.106  1.00 27.94      A    C
ATOM   3742  CG  ASP A 896      12.383  -8.495  -8.363  1.00 34.08      A    C
ATOM   3743  OD1 ASP A 896      11.297  -8.917  -8.828  1.00 30.12      A    O
ATOM   3744  OD2 ASP A 896      12.868  -8.949  -7.306  1.00 29.71      A    O
ATOM   3745  N   VAL A 897      14.077  -5.495 -11.598  1.00 27.79      A    N
ATOM   3746  CA  VAL A 897      14.457  -4.164 -12.065  1.00 26.45      A    C
ATOM   3747  C   VAL A 897      13.483  -3.674 -13.136  1.00 27.60      A    C
ATOM   3748  O   VAL A 897      13.163  -2.479 -13.207  1.00 25.28      A    O
ATOM   3749  CB  VAL A 897      15.917  -4.169 -12.564  1.00 27.95      A    C
ATOM   3750  CG1 VAL A 897      16.228  -2.883 -13.325  1.00 27.18      A    C
ATOM   3751  CG2 VAL A 897      16.889  -4.322 -11.382  1.00 23.49      A    C
ATOM   3752  N   TRP A 898      12.978  -4.583 -13.970  1.00 24.38      A    N
ATOM   3753  CA  TRP A 898      11.965  -4.186 -14.944  1.00 27.18      A    C
ATOM   3754  C   TRP A 898      10.741  -3.628 -14.230  1.00 25.46      A    C
ATOM   3755  O   TRP A 898      10.321  -2.499 -14.495  1.00 24.75      A    O
ATOM   3756  CB  TRP A 898      11.594  -5.375 -15.836  1.00 26.34      A    C
ATOM   3757  CG  TRP A 898      10.613  -5.052 -16.944  1.00 29.10      A    C
ATOM   3758  CD1 TRP A 898       9.325  -4.638 -16.802  1.00 30.10      A    C
ATOM   3759  CD2 TRP A 898      10.849  -5.152 -18.361  1.00 33.30      A    C
ATOM   3760  NE1 TRP A 898       8.741  -4.456 -18.034  1.00 30.73      A    N
ATOM   3761  CE2 TRP A 898       9.654  -4.768 -19.008  1.00 32.04      A    C
ATOM   3762  CE3 TRP A 898      11.954  -5.529 -19.144  1.00 33.05      A    C
ATOM   3763  CZ2 TRP A 898       9.532  -4.739 -20.399  1.00 32.38      A    C
ATOM   3764  CZ3 TRP A 898      11.826  -5.503 -20.537  1.00 31.42      A    C
ATOM   3765  CH2 TRP A 898      10.628  -5.116 -21.145  1.00 31.26      A    C
ATOM   3766  N   SER A 899      10.187  -4.402 -13.289  1.00 22.99      A    N
ATOM   3767  CA  SER A 899       9.062  -3.938 -12.481  1.00 30.20      A    C
ATOM   3768  C   SER A 899       9.368  -2.613 -11.780  1.00 28.56      A    C
ATOM   3769  O   SER A 899       8.512  -1.721 -11.718  1.00 26.81      A    O
ATOM   3770  CB  SER A 899       8.681  -5.005 -11.456  1.00 28.25      A    C
ATOM   3771  OG  SER A 899       8.531  -6.257 -12.100  1.00 27.39      A    O
ATOM   3772  N   TYR A 900      10.579  -2.463 -11.233  1.00 25.24      A    N
ATOM   3773  CA  TYR A 900      10.924  -1.181 -10.619  1.00 25.71      A    C
ATOM   3774  C   TYR A 900      10.740  -0.035 -11.605  1.00 26.14      A    C
ATOM   3775  O   TYR A 900      10.280   1.055 -11.235  1.00 26.58      A    O
ATOM   3776  CB  TYR A 900      12.364  -1.198 -10.106  1.00 20.28      A    C
ATOM   3777  CG  TYR A 900      12.859   0.126  -9.559  1.00 20.63      A    C
ATOM   3778  CD1 TYR A 900      12.636   0.499  -8.224  1.00 18.45      A    C
ATOM   3779  CD2 TYR A 900      13.550   1.015 -10.374  1.00 23.51      A    C
ATOM   3780  CE1 TYR A 900      13.103   1.706  -7.730  1.00 16.09      A    C
ATOM   3781  CE2 TYR A 900      14.017   2.240  -9.886  1.00 23.57      A    C
ATOM   3782  CZ  TYR A 900      13.795   2.578  -8.562  1.00 22.65      A    C
ATOM   3783  OH  TYR A 900      14.272   3.795  -8.094  1.00 21.27      A    O
ATOM   3784  N   GLY A 901      11.110  -0.260 -12.869  1.00 25.24      A    N
ATOM   3785  CA  GLY A 901      10.959   0.780 -13.869  1.00 24.05      A    C
ATOM   3786  C   GLY A 901       9.505   1.104 -14.144  1.00 23.96      A    C
ATOM   3787  O   GLY A 901       9.154   2.264 -14.385  1.00 21.47      A    O
ATOM   3788  N   VAL A 902       8.638   0.089 -14.103  1.00 20.16      A    N
ATOM   3789  CA  VAL A 902       7.211   0.357 -14.246  1.00 25.34      A    C
ATOM   3790  C   VAL A 902       6.700   1.095 -13.009  1.00 23.86      A    C
ATOM   3791  O   VAL A 902       5.924   2.051 -13.119  1.00 25.17      A    O
ATOM   3792  CB  VAL A 902       6.431  -0.950 -14.513  1.00 25.90      A    C
ATOM   3793  CG1 VAL A 902       4.907  -0.681 -14.630  1.00 27.53      A    C
ATOM   3794  CG2 VAL A 902       6.937  -1.650 -15.796  1.00 28.38      A    C
ATOM   3795  N   THR A 903       7.175   0.702 -11.820  1.00 24.54      A    N
ATOM   3796  CA  THR A 903       6.779   1.384 -10.586  1.00 22.42      A    C
ATOM   3797  C   THR A 903       7.142   2.859 -10.644  1.00 23.99      A    C
ATOM   3798  O   THR A 903       6.337   3.725 -10.280  1.00 22.34      A    O
ATOM   3799  CB  THR A 903       7.430   0.708  -9.364  1.00 21.57      A    C
ATOM   3800  OG1 THR A 903       7.061  -0.675  -9.328  1.00 21.69      A    O
ATOM   3801  CG2 THR A 903       6.970   1.361  -8.034  1.00 22.70      A    C
ATOM   3802  N   VAL A 904       8.363   3.168 -11.099  1.00 22.21      A    N
ATOM   3803  CA  VAL A 904       8.763   4.564 -11.244  1.00 21.89      A    C
ATOM   3804  C   VAL A 904       7.838   5.275 -12.225  1.00 23.10      A    C
ATOM   3805  O   VAL A 904       7.473   6.443 -12.034  1.00 20.94      A    O
ATOM   3806  CB  VAL A 904      10.236   4.655 -11.689  1.00 21.22      A    C
ATOM   3807  CG1 VAL A 904      10.562   6.056 -12.090  1.00 25.45      A    C
ATOM   3808  CG2 VAL A 904      11.199   4.191 -10.551  1.00 26.22      A    C
ATOM   3809  N   TRP A 905       7.461   4.583 -13.301  1.00 26.24      A    N
ATOM   3810  CA  TRP A 905       6.534   5.151 -14.276  1.00 25.34      A    C
ATOM   3811  C   TRP A 905       5.174   5.443 -13.635  1.00 24.57      A    C
ATOM   3812  O   TRP A 905       4.610   6.530 -13.817  1.00 24.50      A    O
ATOM   3813  CB  TRP A 905       6.399   4.193 -15.466  1.00 20.92      A    C
ATOM   3814  CG  TRP A 905       5.621   4.785 -16.585  1.00 28.97      A    C
ATOM   3815  CD1 TRP A 905       6.107   5.550 -17.609  1.00 29.38      A    C
ATOM   3816  CD2 TRP A 905       4.207   4.687 -16.789  1.00 28.86      A    C
ATOM   3817  NE1 TRP A 905       5.081   5.935 -18.436  1.00 30.86      A    N
ATOM   3818  CE2 TRP A 905       3.906   5.414 -17.958  1.00 29.64      A    C
ATOM   3819  CE3 TRP A 905       3.165   4.052 -16.096  1.00 26.33      A    C
ATOM   3820  CZ2 TRP A 905       2.603   5.526 -18.453  1.00 30.55      A    C
ATOM   3821  CZ3 TRP A 905       1.878   4.157 -16.586  1.00 27.47      A    C
ATOM   3822  CH2 TRP A 905       1.604   4.890 -17.756  1.00 26.05      A    C
ATOM   3823  N   GLU A 906       4.640   4.495 -12.866  1.00 24.35      A    N
ATOM   3824  CA  GLU A 906       3.402   4.771 -12.131  1.00 25.85      A    C
ATOM   3825  C   GLU A 906       3.529   6.029 -11.281  1.00 25.14      A    C
ATOM   3826  O   GLU A 906       2.627   6.875 -11.269  1.00 26.20      A    O
ATOM   3827  CB  GLU A 906       3.032   3.592 -11.243  1.00 23.00      A    C
ATOM   3828  CG  GLU A 906       2.573   2.331 -11.983  1.00 25.33      A    C
ATOM   3829  CD  GLU A 906       2.293   1.220 -10.988  1.00 26.08      A    C
ATOM   3830  OE1 GLU A 906       3.253   0.570 -10.503  1.00 27.54      A    O
ATOM   3831  OE2 GLU A 906       1.108   1.045 -10.635  1.00 32.50      A    O
ATOM   3832  N   LEU A 907       4.651   6.188 -10.583  1.00 21.28      A    N
ATOM   3833  CA  LEU A 907       4.785   7.331  -9.688  1.00 23.32      A    C
ATOM   3834  C   LEU A 907       4.798   8.633 -10.474  1.00 26.80      A    C
ATOM   3835  O   LEU A 907       4.084   9.590 -10.130  1.00 25.16      A    O
ATOM   3836  CB  LEU A 907       6.066   7.213  -8.849  1.00 22.73      A    C
ATOM   3837  CG  LEU A 907       6.208   6.004  -7.922  1.00 26.22      A    C
ATOM   3838  CD1 LEU A 907       7.435   6.176  -7.033  1.00 22.49      A    C
ATOM   3839  CD2 LEU A 907       4.942   5.787  -7.084  1.00 26.01      A    C
ATOM   3840  N   MET A 908       5.612   8.682 -11.540  1.00 22.60      A    N
ATOM   3841  CA  MET A 908       5.833   9.904 -12.310  1.00 23.91      A    C
ATOM   3842  C   MET A 908       4.597  10.330 -13.108  1.00 28.69      A    C
ATOM   3843  O   MET A 908       4.499  11.499 -13.501  1.00 26.11      A    O
ATOM   3844  CB  MET A 908       7.006   9.695 -13.278  1.00 26.74      A    C
ATOM   3845  CG  MET A 908       8.384   9.563 -12.629  1.00 23.51      A    C
ATOM   3846  SD  MET A 908       8.750  10.794 -11.373  1.00 30.92      A    S
ATOM   3847  CE  MET A 908      10.025   9.926 -10.436  1.00 23.12      A    C
ATOM   3848  N   THR A 909       3.673   9.406 -13.370  1.00 25.67      A    N
ATOM   3849  CA  THR A 909       2.396   9.711 -13.988  1.00 23.86      A    C
ATOM   3850  C   THR A 909       1.295   9.921 -12.959  1.00 29.99      A    C
ATOM   3851  O   THR A 909       0.121  10.000 -13.339  1.00 26.18      A    O
ATOM   3852  CB  THR A 909       1.990   8.589 -14.940  1.00 26.81      A    C
ATOM   3853  OG1 THR A 909       1.819   7.370 -14.202  1.00 22.95      A    O
ATOM   3854  CG2 THR A 909       3.043   8.399 -16.061  1.00 26.30      A    C
ATOM   3855  N   PHE A 910       1.648   9.984 -11.668  1.00 26.46      A    N
ATOM   3856  CA  PHE A 910       0.680  10.103 -10.579  1.00 28.49      A    C
ATOM   3857  C   PHE A 910      -0.351   8.978 -10.609  1.00 23.05      A    C
ATOM   3858  O   PHE A 910      -1.527   9.173 -10.315  1.00 27.74      A    O
ATOM   3859  CB  PHE A 910       0.011  11.477 -10.590  1.00 29.00      A    C
ATOM   3860  CG  PHE A 910       0.993  12.602 -10.558  1.00 29.25      A    C
ATOM   3861  CD1 PHE A 910       1.622  12.946  -9.377  1.00 31.39      A    C
ATOM   3862  CD2 PHE A 910       1.331  13.281 -11.721  1.00 31.35      A    C
ATOM   3863  CE1 PHE A 910       2.565  13.976  -9.336  1.00 30.97      A    C
ATOM   3864  CE2 PHE A 910       2.264  14.308 -11.697  1.00 33.64      A    C
ATOM   3865  CZ  PHE A 910       2.891  14.657 -10.486  1.00 29.89      A    C
ATOM   3866  N   GLY A 911       0.098   7.783 -10.941  1.00 23.03      A    N
ATOM   3867  CA  GLY A 911      -0.744   6.616 -10.805  1.00 20.44      A    C
ATOM   3868  C   GLY A 911      -1.502   6.188 -12.046  1.00 28.89      A    C
ATOM   3869  O   GLY A 911      -2.531   5.515 -11.915  1.00 23.24      A    O
ATOM   3870  N   SER A 912      -1.026   6.532 -13.244  1.00 27.35      A    N
ATOM   3871  CA  SER A 912      -1.711   6.051 -14.433  1.00 29.95      A    C
ATOM   3872  C   SER A 912      -1.629   4.531 -14.495  1.00 30.27      A    C
ATOM   3873  O   SER A 912      -0.720   3.917 -13.929  1.00 28.20      A    O
ATOM   3874  CB  SER A 912      -1.110   6.656 -15.702  1.00 26.85      A    C
ATOM   3875  OG  SER A 912      -1.229   8.061 -15.686  1.00 32.98      A    O
ATOM   3876  N  ALYS A 913      -2.550   3.931 -15.213  0.54 30.56      A    N
ATOM   3877  CA ALYS A 913      -2.474   2.505 -15.407  0.54 34.12      A    C
ATOM   3878  C  ALYS A 913      -1.597   2.271 -16.623  0.54 33.51      A    C
ATOM   3879  O  ALYS A 913      -1.778   2.900 -17.647  0.54 35.04      A    O
ATOM   3880  CB ALYS A 913      -3.850   1.867 -15.582  0.54 34.59      A    C
ATOM   3881  CG ALYS A 913      -4.885   2.328 -14.578  0.54 33.79      A    C
ATOM   3882  CD ALYS A 913      -6.273   1.881 -14.988  0.54 31.59      A    C
ATOM   3883  CE ALYS A 913      -7.010   1.245 -13.825  0.54 39.96      A    C
ATOM   3884  NZ ALYS A 913      -7.661   2.253 -12.941  0.54 38.83      A    N
ATOM   3885  N  BLYS A 913      -2.551   3.929 -15.220  0.46 30.18      A    N
ATOM   3886  CA BLYS A 913      -2.475   2.498 -15.407  0.46 33.76      A    C
ATOM   3887  C  BLYS A 913      -1.615   2.254 -16.628  0.46 33.05      A    C
ATOM   3888  O  BLYS A 913      -1.751   2.942 -17.630  0.46 34.94      A    O
ATOM   3889  CB BLYS A 913      -3.855   1.868 -15.558  0.46 33.81      A    C
ATOM   3890  CG BLYS A 913      -4.169   0.862 -14.468  0.46 37.30      A    C
ATOM   3891  CD BLYS A 913      -4.378  -0.539 -15.022  0.46 38.64      A    C
ATOM   3892  CE BLYS A 913      -3.154  -1.050 -15.761  0.46 36.91      A    C
ATOM   3893  NZ BLYS A 913      -3.341  -0.999 -17.235  0.46 30.68      A    N
ATOM   3894  N   PRO A 914      -0.627   1.377 -16.493  1.00 32.86      A    N
ATOM   3895  CA  PRO A 914       0.301   1.188 -17.616  1.00 33.61      A    C
ATOM   3896  C   PRO A 914      -0.352   0.435 -18.766  1.00 32.93      A    C
ATOM   3897  O   PRO A 914      -1.106  -0.522 -18.560  1.00 30.36      A    O
ATOM   3898  CB  PRO A 914       1.452   0.385 -16.999  1.00 30.35      A    C
ATOM   3899  CG  PRO A 914       0.852  -0.316 -15.861  1.00 32.62      A    C
ATOM   3900  CD  PRO A 914      -0.201   0.617 -15.308  1.00 33.23      A    C
ATOM   3901  N   TYR A 915      -0.043   0.884 -19.987  1.00 30.30      A    N
ATOM   3902  CA  TYR A 915      -0.582   0.288 -21.216  1.00 33.64      A    C
ATOM   3903  C   TYR A 915      -2.113   0.246 -21.184  1.00 32.07      A    C
ATOM   3904  O   TYR A 915      -2.732  -0.758 -21.537  1.00 34.02      A    O
ATOM   3905  CB  TYR A 915      -0.021  -1.124 -21.460  1.00 30.11      A    C
ATOM   3906  CG  TYR A 915       1.474  -1.325 -21.272  1.00 34.49      A    C
ATOM   3907  CD1 TYR A 915       2.388  -0.928 -22.254  1.00 31.54      A    C
ATOM   3908  CD2 TYR A 915       1.976  -1.959 -20.132  1.00 34.65      A    C
ATOM   3909  CE1 TYR A 915       3.764  -1.132 -22.096  1.00 32.62      A    C
ATOM   3910  CE2 TYR A 915       3.350  -2.170 -19.965  1.00 30.57      A    C
ATOM   3911  CZ  TYR A 915       4.236  -1.755 -20.943  1.00 35.68      A    C
ATOM   3912  OH  TYR A 915       5.589  -1.970 -20.758  1.00 35.73      A    O
ATOM   3913  N   ASP A 916      -2.723   1.339 -20.720  1.00 35.21      A    N
ATOM   3914  CA  ASP A 916      -4.172   1.362 -20.501  1.00 42.34      A    C
ATOM   3915  C   ASP A 916      -4.916   1.096 -21.806  1.00 42.53      A    C
ATOM   3916  O   ASP A 916      -4.662   1.742 -22.824  1.00 44.54      A    O
ATOM   3917  CB  ASP A 916      -4.596   2.712 -19.910  1.00 42.17      A    C
ATOM   3918  CG  ASP A 916      -6.023   2.703 -19.333  1.00 44.93      A    C
ATOM   3919  OD1 ASP A 916      -6.619   1.616 -19.144  1.00 47.48      A    O
ATOM   3920  OD2 ASP A 916      -6.546   3.810 -19.064  1.00 48.28      A    O
ATOM   3921  N   GLY A 917      -5.835   0.136 -21.770  1.00 44.67      A    N
ATOM   3922  CA  GLY A 917      -6.595  -0.239 -22.940  1.00 48.97      A    C
ATOM   3923  C   GLY A 917      -5.974  -1.338 -23.777  1.00 52.25      A    C
ATOM   3924  O   GLY A 917      -6.670  -1.938 -24.607  1.00 52.35      A    O
ATOM   3925  N   ILE A 918      -4.687  -1.613 -23.588  1.00 46.37      A    N
ATOM   3926  CA  ILE A 918      -3.999  -2.705 -24.271  1.00 39.71      A    C
ATOM   3927  C   ILE A 918      -4.211  -3.975 -23.458  1.00 47.36      A    C
ATOM   3928  O   ILE A 918      -3.894  -3.993 -22.259  1.00 46.66      A    O
ATOM   3929  CB  ILE A 918      -2.516  -2.380 -24.452  1.00 40.73      A    C
ATOM   3930  CG1 ILE A 918      -2.371  -0.993 -25.104  1.00 47.00      A    C
ATOM   3931  CG2 ILE A 918      -1.799  -3.493 -25.216  1.00 40.59      A    C
ATOM   3932  CD1 ILE A 918      -1.045  -0.755 -25.833  1.00 45.73      A    C
ATOM   3933  N   PRO A 919      -4.766  -5.036 -24.046  1.00 46.72      A    N
ATOM   3934  CA  PRO A 919      -4.954  -6.283 -23.296  1.00 43.15      A    C
ATOM   3935  C   PRO A 919      -3.614  -6.898 -22.930  1.00 41.85      A    C
ATOM   3936  O   PRO A 919      -2.612  -6.703 -23.623  1.00 43.72      A    O
ATOM   3937  CB  PRO A 919      -5.725  -7.181 -24.274  1.00 49.08      A    C
ATOM   3938  CG  PRO A 919      -6.168  -6.268 -25.415  1.00 44.98      A    C
ATOM   3939  CD  PRO A 919      -5.213  -5.135 -25.449  1.00 43.07      A    C
ATOM   3940  N   ALA A 920      -3.602  -7.656 -21.826  1.00 42.79      A    N
ATOM   3941  CA  ALA A 920      -2.345  -8.243 -21.357  1.00 44.85      A    C
ATOM   3942  C   ALA A 920      -1.760  -9.213 -22.377  1.00 44.13      A    C
ATOM   3943  O   ALA A 920      -0.532  -9.302 -22.512  1.00 40.52      A    O
ATOM   3944  CB  ALA A 920      -2.546  -8.941 -20.008  1.00 39.45      A    C
ATOM   3945  N   SER A 921      -2.619  -9.923 -23.124  1.00 47.68      A    N
ATOM   3946  CA  SER A 921      -2.148 -10.888 -24.113  1.00 41.30      A    C
ATOM   3947  C   SER A 921      -1.279 -10.247 -25.192  1.00 44.31      A    C
ATOM   3948  O   SER A 921      -0.475 -10.947 -25.819  1.00 44.52      A    O
ATOM   3949  CB  SER A 921      -3.340 -11.601 -24.744  1.00 46.32      A    C
ATOM   3950  OG  SER A 921      -4.284 -10.651 -25.196  1.00 55.10      A    O
ATOM   3951  N   GLU A 922      -1.392  -8.932 -25.396  1.00 45.35      A    N
ATOM   3952  CA  GLU A 922      -0.621  -8.224 -26.411  1.00 43.13      A    C
ATOM   3953  C   GLU A 922       0.738  -7.728 -25.925  1.00 46.58      A    C
ATOM   3954  O   GLU A 922       1.549  -7.301 -26.760  1.00 42.59      A    O
ATOM   3955  CB  GLU A 922      -1.433  -7.028 -26.937  1.00 46.21      A    C
ATOM   3956  CG  GLU A 922      -1.289  -6.756 -28.436  1.00 53.09      A    C
ATOM   3957  CD  GLU A 922      -1.622  -7.978 -29.286  1.00 54.63      A    C
ATOM   3958  OE1 GLU A 922      -2.561  -8.720 -28.913  1.00 51.90      A    O
ATOM   3959  OE2 GLU A 922      -0.922  -8.213 -30.301  1.00 57.08      A    O
ATOM   3960  N   ILE A 923       1.017  -7.789 -24.612  1.00 42.97      A    N
ATOM   3961  CA  ILE A 923       2.155  -7.050 -24.060  1.00 39.31      A    C
ATOM   3962  C   ILE A 923       3.474  -7.590 -24.604  1.00 42.77      A    C
ATOM   3963  O   ILE A 923       4.342  -6.819 -25.037  1.00 40.93      A    O
ATOM   3964  CB  ILE A 923       2.143  -7.070 -22.519  1.00 38.75      A    C
ATOM   3965  CG1 ILE A 923       0.893  -6.386 -21.970  1.00 41.00      A    C
ATOM   3966  CG2 ILE A 923       3.397  -6.377 -21.990  1.00 33.45      A    C
ATOM   3967  CD1 ILE A 923       0.794  -4.917 -22.357  1.00 37.15      A    C
ATOM   3968  N   SER A 924       3.663  -8.914 -24.557  1.00 42.13      A    N
ATOM   3969  CA  SER A 924       4.896  -9.493 -25.090  1.00 47.15      A    C
ATOM   3970  C   SER A 924       5.154  -9.010 -26.512  1.00 45.91      A    C
ATOM   3971  O   SER A 924       6.283  -8.641 -26.861  1.00 47.72      A    O
ATOM   3972  CB  SER A 924       4.831 -11.020 -25.051  1.00 47.08      A    C
ATOM   3973  OG  SER A 924       3.842 -11.513 -25.939  1.00 48.53      A    O
ATOM   3974  N   SER A 925       4.102  -8.957 -27.330  1.00 47.02      A    N
ATOM   3975  CA  SER A 925       4.267  -8.578 -28.728  1.00 48.22      A    C
ATOM   3976  C   SER A 925       4.682  -7.123 -28.865  1.00 48.34      A    C
ATOM   3977  O   SER A 925       5.560  -6.799 -29.674  1.00 48.13      A    O
ATOM   3978  CB  SER A 925       2.973  -8.835 -29.501  1.00 48.16      A    C
ATOM   3979  OG  SER A 925       2.547 -10.169 -29.297  1.00 52.52      A    O
ATOM   3980  N   ILE A 926       4.066  -6.224 -28.096  1.00 41.67      A    N
ATOM   3981  CA  ILE A 926       4.460  -4.827 -28.246  1.00 47.20      A    C
ATOM   3982  C   ILE A 926       5.842  -4.588 -27.641  1.00 44.11      A    C
ATOM   3983  O   ILE A 926       6.580  -3.712 -28.104  1.00 40.70      A    O
ATOM   3984  CB  ILE A 926       3.391  -3.873 -27.670  1.00 47.39      A    C
ATOM   3985  CG1 ILE A 926       3.209  -4.045 -26.164  1.00 49.41      A    C
ATOM   3986  CG2 ILE A 926       2.050  -4.106 -28.361  1.00 47.55      A    C
ATOM   3987  CD1 ILE A 926       2.454  -2.890 -25.521  1.00 48.16      A    C
ATOM   3988  N   LEU A 927       6.241  -5.382 -26.641  1.00 43.13      A    N
ATOM   3989  CA  LEU A 927       7.612  -5.290 -26.139  1.00 44.63      A    C
ATOM   3990  C   LEU A 927       8.616  -5.754 -27.194  1.00 48.31      A    C
ATOM   3991  O   LEU A 927       9.658  -5.117 -27.393  1.00 47.34      A    O
ATOM   3992  CB  LEU A 927       7.765  -6.111 -24.859  1.00 39.95      A    C
ATOM   3993  CG  LEU A 927       7.000  -5.613 -23.619  1.00 43.67      A    C
ATOM   3994  CD1 LEU A 927       7.249  -6.526 -22.423  1.00 41.83      A    C
ATOM   3995  CD2 LEU A 927       7.347  -4.162 -23.276  1.00 35.20      A    C
ATOM   3996  N   GLU A 928       8.316  -6.854 -27.890  1.00 44.94      A    N
ATOM   3997  CA  GLU A 928       9.242  -7.341 -28.910  1.00 50.23      A    C
ATOM   3998  C   GLU A 928       9.384  -6.352 -30.059  1.00 46.04      A    C
ATOM   3999  O   GLU A 928      10.478  -6.208 -30.619  1.00 55.47      A    O
ATOM   4000  CB  GLU A 928       8.816  -8.717 -29.421  1.00 49.12      A    C
ATOM   4001  CG  GLU A 928       9.376  -9.848 -28.565  1.00 50.52      A    C
ATOM   4002  CD  GLU A 928       8.451 -11.050 -28.490  1.00 60.77      A    C
ATOM   4003  OE1 GLU A 928       7.290 -10.943 -28.947  1.00 59.76      A    O
ATOM   4004  OE2 GLU A 928       8.888 -12.106 -27.976  1.00 62.13      A    O
ATOM   4005  N   LYS A 929       8.311  -5.635 -30.409  1.00 42.79      A    N
ATOM   4006  CA  LYS A 929       8.466  -4.580 -31.415  1.00 41.36      A    C
ATOM   4007  C   LYS A 929       9.230  -3.359 -30.895  1.00 47.41      A    C
ATOM   4008  O   LYS A 929       9.371  -2.371 -31.633  1.00 43.37      A    O
ATOM   4009  CB  LYS A 929       7.099  -4.140 -31.949  1.00 48.93      A    C
ATOM   4010  CG  LYS A 929       6.160  -5.301 -32.251  1.00 50.41      A    C
ATOM   4011  CD  LYS A 929       5.118  -4.966 -33.298  1.00 52.12      A    C
ATOM   4012  CE  LYS A 929       4.966  -6.120 -34.286  1.00 57.04      A    C
ATOM   4013  NZ  LYS A 929       3.608  -6.185 -34.902  1.00 64.03      A    N
ATOM   4014  N   GLY A 930       9.728  -3.392 -29.655  1.00 46.08      A    N
ATOM   4015  CA  GLY A 930      10.452  -2.271 -29.094  1.00 43.66      A    C
ATOM   4016  C   GLY A 930       9.597  -1.176 -28.486  1.00 41.74      A    C
ATOM   4017  O   GLY A 930      10.152  -0.168 -28.027  1.00 42.30      A    O
ATOM   4018  N   GLU A 931       8.273  -1.328 -28.472  1.00 41.95      A    N
ATOM   4019  CA  GLU A 931       7.403  -0.313 -27.894  1.00 39.61      A    C
ATOM   4020  C   GLU A 931       7.483  -0.368 -26.370  1.00 37.67      A    C
ATOM   4021  O   GLU A 931       7.577  -1.445 -25.778  1.00 36.42      A    O
ATOM   4022  CB  GLU A 931       5.953  -0.526 -28.348  1.00 43.76      A    C
ATOM   4023  CG  GLU A 931       5.631  -0.016 -29.758  1.00 53.90      A    C
ATOM   4024  CD  GLU A 931       4.822  -1.015 -30.589  1.00 63.00      A    C
ATOM   4025  OE1 GLU A 931       4.028  -1.776 -29.986  1.00 62.55      A    O
ATOM   4026  OE2 GLU A 931       4.958  -1.027 -31.840  1.00 65.97      A    O
ATOM   4027  N   ARG A 932       7.438   0.803 -25.733  1.00 36.71      A    N
ATOM   4028  CA  ARG A 932       7.524   0.904 -24.282  1.00 35.32      A    C
ATOM   4029  C   ARG A 932       6.525   1.940 -23.772  1.00 35.25      A    C
ATOM   4030  O   ARG A 932       5.850   2.630 -24.547  1.00 28.77      A    O
ATOM   4031  CB  ARG A 932       8.948   1.269 -23.828  1.00 32.88      A    C
ATOM   4032  CG  ARG A 932      10.027   0.265 -24.227  1.00 35.66      A    C
ATOM   4033  CD  ARG A 932       9.894  -1.044 -23.452  1.00 35.39      A    C
ATOM   4034  NE  ARG A 932      11.036  -1.933 -23.672  1.00 37.31      A    N
ATOM   4035  CZ  ARG A 932      11.213  -2.681 -24.757  1.00 42.06      A    C
ATOM   4036  NH1 ARG A 932      10.327  -2.693 -25.741  1.00 40.71      A    N
ATOM   4037  NH2 ARG A 932      12.302  -3.439 -24.854  1.00 36.21      A    N
ATOM   4038  N   LEU A 933       6.442   2.043 -22.442  1.00 32.40      A    N
ATOM   4039  CA  LEU A 933       5.611   3.061 -21.823  1.00 29.25      A    C
ATOM   4040  C   LEU A 933       6.132   4.445 -22.196  1.00 31.58      A    C
ATOM   4041  O   LEU A 933       7.347   4.658 -22.245  1.00 34.94      A    O
ATOM   4042  CB  LEU A 933       5.597   2.897 -20.296  1.00 25.28      A    C
ATOM   4043  CG  LEU A 933       4.858   1.654 -19.820  1.00 26.31      A    C
ATOM   4044  CD1 LEU A 933       5.266   1.279 -18.397  1.00 26.41      A    C
ATOM   4045  CD2 LEU A 933       3.350   1.909 -19.902  1.00 26.46      A    C
ATOM   4046  N   PRO A 934       5.253   5.405 -22.442  1.00 32.75      A    N
ATOM   4047  CA  PRO A 934       5.687   6.713 -22.935  1.00 26.99      A    C
ATOM   4048  C   PRO A 934       6.298   7.561 -21.828  1.00 33.72      A    C
ATOM   4049  O   PRO A 934       6.136   7.308 -20.629  1.00 34.24      A    O
ATOM   4050  CB  PRO A 934       4.384   7.341 -23.441  1.00 33.96      A    C
ATOM   4051  CG  PRO A 934       3.330   6.747 -22.526  1.00 33.10      A    C
ATOM   4052  CD  PRO A 934       3.802   5.352 -22.178  1.00 31.82      A    C
ATOM   4053  N   GLN A 935       6.971   8.612 -22.260  1.00 31.24      A    N
ATOM   4054  CA  GLN A 935       7.664   9.490 -21.338  1.00 30.83      A    C
ATOM   4055  C   GLN A 935       6.655  10.306 -20.539  1.00 29.81      A    C
ATOM   4056  O   GLN A 935       5.863  11.045 -21.127  1.00 28.22      A    O
ATOM   4057  CB  GLN A 935       8.622  10.396 -22.106  1.00 28.63      A    C
ATOM   4058  CG  GLN A 935       9.420  11.351 -21.248  1.00 30.21      A    C
ATOM   4059  CD  GLN A 935      10.427  12.125 -22.062  1.00 35.92      A    C
ATOM   4060  OE1 GLN A 935      10.586  11.883 -23.264  1.00 37.80      A    O
ATOM   4061  NE2 GLN A 935      11.085  13.089 -21.429  1.00 34.30      A    N
ATOM   4062  N   PRO A 936       6.644  10.205 -19.216  1.00 30.40      A    N
ATOM   4063  CA  PRO A 936       5.710  10.994 -18.415  1.00 32.17      A    C
ATOM   4064  C   PRO A 936       5.960  12.477 -18.611  1.00 34.60      A    C
ATOM   4065  O   PRO A 936       7.118  12.913 -18.662  1.00 35.73      A    O
ATOM   4066  CB  PRO A 936       6.024  10.553 -16.970  1.00 28.95      A    C
ATOM   4067  CG  PRO A 936       6.645   9.196 -17.122  1.00 29.84      A    C
ATOM   4068  CD  PRO A 936       7.474   9.321 -18.382  1.00 29.43      A    C
ATOM   4069  N   PRO A 937       4.898  13.279 -18.715  1.00 31.26      A    N
ATOM   4070  CA  PRO A 937       5.063  14.704 -19.056  1.00 31.95      A    C
ATOM   4071  C   PRO A 937       5.934  15.496 -18.093  1.00 34.02      A    C
ATOM   4072  O   PRO A 937       6.515  16.512 -18.496  1.00 34.59      A    O
ATOM   4073  CB  PRO A 937       3.617  15.226 -19.044  1.00 34.85      A    C
ATOM   4074  CG  PRO A 937       2.782  14.042 -19.317  1.00 37.12      A    C
ATOM   4075  CD  PRO A 937       3.498  12.835 -18.799  1.00 30.13      A    C
ATOM   4076  N   ILE A 938       6.039  15.087 -16.824  1.00 31.60      A    N
ATOM   4077  CA  ILE A 938       6.901  15.818 -15.893  1.00 31.07      A    C
ATOM   4078  C   ILE A 938       8.362  15.394 -15.990  1.00 32.63      A    C
ATOM   4079  O   ILE A 938       9.242  16.112 -15.486  1.00 32.41      A    O
ATOM   4080  CB  ILE A 938       6.424  15.665 -14.430  1.00 31.89      A    C
ATOM   4081  CG1 ILE A 938       6.605  14.224 -13.933  1.00 30.34      A    C
ATOM   4082  CG2 ILE A 938       4.967  16.108 -14.291  1.00 31.06      A    C
ATOM   4083  CD1 ILE A 938       6.437  14.065 -12.410  1.00 26.72      A    C
ATOM   4084  N   CYS A 939       8.658  14.265 -16.637  1.00 29.37      A    N
ATOM   4085  CA  CYS A 939      10.008  13.703 -16.615  1.00 29.76      A    C
ATOM   4086  C   CYS A 939      10.904  14.348 -17.667  1.00 33.77      A    C
ATOM   4087  O   CYS A 939      10.547  14.371 -18.850  1.00 28.00      A    O
ATOM   4088  CB  CYS A 939       9.956  12.205 -16.882  1.00 29.54      A    C
ATOM   4089  SG  CYS A 939       9.339  11.204 -15.544  1.00 35.80      A    S
ATOM   4090  N   THR A 940      12.073  14.855 -17.240  1.00 30.37      A    N
ATOM   4091  CA  THR A 940      13.145  15.135 -18.186  1.00 30.05      A    C
ATOM   4092  C   THR A 940      13.679  13.826 -18.748  1.00 34.81      A    C
ATOM   4093  O   THR A 940      13.479  12.744 -18.180  1.00 30.45      A    O
ATOM   4094  CB  THR A 940      14.324  15.887 -17.547  1.00 26.49      A    C
ATOM   4095  OG1 THR A 940      14.882  15.096 -16.496  1.00 31.80      A    O
ATOM   4096  CG2 THR A 940      13.922  17.237 -17.004  1.00 30.01      A    C
ATOM   4097  N   ILE A 941      14.408  13.943 -19.862  1.00 31.53      A    N
ATOM   4098  CA  ILE A 941      14.931  12.759 -20.532  1.00 30.56      A    C
ATOM   4099  C   ILE A 941      15.815  11.943 -19.590  1.00 29.89      A    C
ATOM   4100  O   ILE A 941      15.809  10.706 -19.638  1.00 28.75      A    O
ATOM   4101  CB  ILE A 941      15.675  13.164 -21.824  1.00 36.80      A    C
ATOM   4102  CG1 ILE A 941      16.003  11.919 -22.639  1.00 33.16      A    C
ATOM   4103  CG2 ILE A 941      16.937  13.997 -21.522  1.00 28.47      A    C
ATOM   4104  CD1 ILE A 941      14.781  11.127 -23.040  1.00 29.92      A    C
ATOM   4105  N   ASP A 942      16.589  12.619 -18.723  1.00 26.98      A    N
ATOM   4106  CA  ASP A 942      17.439  11.914 -17.759  1.00 31.15      A    C
ATOM   4107  C   ASP A 942      16.653  10.846 -17.000  1.00 35.46      A    C
ATOM   4108  O   ASP A 942      17.083   9.690 -16.877  1.00 36.24      A    O
ATOM   4109  CB  ASP A 942      18.038  12.893 -16.745  1.00 38.27      A    C
ATOM   4110  CG  ASP A 942      18.697  14.100 -17.385  1.00 45.66      A    C
ATOM   4111  OD1 ASP A 942      17.974  15.020 -17.847  1.00 42.16      A    O
ATOM   4112  OD2 ASP A 942      19.948  14.137 -17.383  1.00 47.09      A    O
ATOM   4113  N   VAL A 943      15.487  11.223 -16.485  1.00 32.11      A    N
ATOM   4114  CA  VAL A 943      14.673  10.274 -15.739  1.00 32.46      A    C
ATOM   4115  C   VAL A 943      14.074   9.229 -16.666  1.00 29.57      A    C
ATOM   4116  O   VAL A 943      14.045   8.036 -16.343  1.00 30.93      A    O
ATOM   4117  CB  VAL A 943      13.590  11.025 -14.955  1.00 31.72      A    C
ATOM   4118  CG1 VAL A 943      12.738  10.032 -14.174  1.00 28.96      A    C
ATOM   4119  CG2 VAL A 943      14.252  12.040 -14.045  1.00 30.61      A    C
ATOM   4120  N   TYR A 944      13.608   9.650 -17.838  1.00 31.79      A    N
ATOM   4121  CA  TYR A 944      13.013   8.689 -18.760  1.00 31.20      A    C
ATOM   4122  C   TYR A 944      14.026   7.662 -19.248  1.00 28.35      A    C
ATOM   4123  O   TYR A 944      13.662   6.504 -19.466  1.00 29.84      A    O
ATOM   4124  CB  TYR A 944      12.384   9.406 -19.955  1.00 27.01      A    C
ATOM   4125  CG  TYR A 944      11.593   8.468 -20.844  1.00 32.52      A    C
ATOM   4126  CD1 TYR A 944      10.673   7.567 -20.301  1.00 27.19      A    C
ATOM   4127  CD2 TYR A 944      11.754   8.484 -22.239  1.00 34.08      A    C
ATOM   4128  CE1 TYR A 944       9.943   6.693 -21.118  1.00 31.54      A    C
ATOM   4129  CE2 TYR A 944      11.018   7.622 -23.059  1.00 27.08      A    C
ATOM   4130  CZ  TYR A 944      10.118   6.737 -22.497  1.00 30.22      A    C
ATOM   4131  OH  TYR A 944       9.400   5.884 -23.308  1.00 30.73      A    O
ATOM   4132  N   MET A 945      15.289   8.055 -19.436  1.00 30.33      A    N
ATOM   4133  CA  MET A 945      16.298   7.081 -19.865  1.00 32.25      A    C
ATOM   4134  C   MET A 945      16.486   5.979 -18.827  1.00 28.20      A    C
ATOM   4135  O   MET A 945      16.702   4.814 -19.180  1.00 27.34      A    O
ATOM   4136  CB  MET A 945      17.637   7.766 -20.137  1.00 23.23      A    C
ATOM   4137  CG  MET A 945      17.729   8.546 -21.457  1.00 34.09      A    C
ATOM   4138  SD  MET A 945      17.217   7.684 -22.965  1.00 39.92      A    S
ATOM   4139  CE  MET A 945      17.905   6.037 -22.769  1.00 38.81      A    C
ATOM   4140  N   ILE A 946      16.423   6.326 -17.541  1.00 31.51      A    N
ATOM   4141  CA  ILE A 946      16.512   5.301 -16.505  1.00 26.06      A    C
ATOM   4142  C   ILE A 946      15.418   4.261 -16.677  1.00 27.63      A    C
ATOM   4143  O   ILE A 946      15.670   3.055 -16.575  1.00 28.20      A    O
ATOM   4144  CB  ILE A 946      16.459   5.951 -15.120  1.00 31.98      A    C
ATOM   4145  CG1 ILE A 946      17.717   6.769 -14.915  1.00 28.55      A    C
ATOM   4146  CG2 ILE A 946      16.278   4.885 -14.037  1.00 32.79      A    C
ATOM   4147  CD1 ILE A 946      17.585   7.774 -13.849  1.00 35.24      A    C
ATOM   4148  N   MET A 947      14.185   4.701 -16.940  1.00 31.66      A    N
ATOM   4149  CA  MET A 947      13.099   3.738 -17.111  1.00 29.93      A    C
ATOM   4150  C   MET A 947      13.330   2.857 -18.330  1.00 30.35      A    C
ATOM   4151  O   MET A 947      13.156   1.635 -18.263  1.00 29.42      A    O
ATOM   4152  CB  MET A 947      11.751   4.449 -17.242  1.00 31.19      A    C
ATOM   4153  CG  MET A 947      11.446   5.453 -16.156  1.00 38.30      A    C
ATOM   4154  SD  MET A 947       9.841   6.230 -16.486  1.00 39.82      A    S
ATOM   4155  CE  MET A 947      10.077   7.794 -15.672  1.00 31.93      A    C
ATOM   4156  N   ARG A 948      13.709   3.465 -19.459  1.00 32.06      A    N
ATOM   4157  CA  ARG A 948      14.042   2.697 -20.657  1.00 34.54      A    C
ATOM   4158  C   ARG A 948      15.081   1.618 -20.368  1.00 28.85      A    C
ATOM   4159  O   ARG A 948      14.916   0.461 -20.767  1.00 32.69      A    O
ATOM   4160  CB  ARG A 948      14.540   3.645 -21.749  1.00 37.17      A    C
ATOM   4161  CG  ARG A 948      13.607   4.820 -21.978  1.00 38.37      A    C
ATOM   4162  CD  ARG A 948      12.472   4.446 -22.899  1.00 40.72      A    C
ATOM   4163  NE  ARG A 948      12.951   4.110 -24.241  1.00 51.13      A    N
ATOM   4164  CZ  ARG A 948      12.155   3.849 -25.269  1.00 44.27      A    C
ATOM   4165  NH1 ARG A 948      10.841   3.944 -25.164  1.00 41.12      A    N
ATOM   4166  NH2 ARG A 948      12.692   3.480 -26.429  1.00 46.96      A    N
ATOM   4167  N   LYS A 949      16.155   1.972 -19.655  1.00 31.75      A    N
ATOM   4168  CA  LYS A 949      17.184   0.983 -19.345  1.00 30.94      A    C
ATOM   4169  C   LYS A 949      16.624  -0.170 -18.525  1.00 32.88      A    C
ATOM   4170  O   LYS A 949      17.059  -1.318 -18.683  1.00 31.51      A    O
ATOM   4171  CB  LYS A 949      18.358   1.646 -18.628  1.00 30.02      A    C
ATOM   4172  CG  LYS A 949      19.185   2.522 -19.573  1.00 39.11      A    C
ATOM   4173  CD  LYS A 949      20.394   3.154 -18.894  1.00 34.13      A    C
ATOM   4174  CE  LYS A 949      20.855   4.369 -19.683  1.00 43.01      A    C
ATOM   4175  NZ  LYS A 949      21.957   5.082 -18.995  1.00 36.73      A    N
ATOM   4176  N   CYS A 950      15.651   0.106 -17.642  1.00 32.30      A    N
ATOM   4177  CA  CYS A 950      15.031  -0.989 -16.899  1.00 29.11      A    C
ATOM   4178  C   CYS A 950      14.251  -1.933 -17.797  1.00 29.98      A    C
ATOM   4179  O   CYS A 950      13.953  -3.056 -17.378  1.00 30.30      A    O
ATOM   4180  CB  CYS A 950      14.084  -0.461 -15.827  1.00 28.56      A    C
ATOM   4181  SG  CYS A 950      14.910   0.471 -14.546  1.00 29.08      A    S
ATOM   4182  N   TRP A 951      13.895  -1.502 -19.010  1.00 31.06      A    N
ATOM   4183  CA  TRP A 951      13.067  -2.314 -19.889  1.00 31.40      A    C
ATOM   4184  C   TRP A 951      13.847  -2.815 -21.109  1.00 36.58      A    C
ATOM   4185  O   TRP A 951      13.244  -3.208 -22.118  1.00 34.66      A    O
ATOM   4186  CB  TRP A 951      11.819  -1.536 -20.315  1.00 31.28      A    C
ATOM   4187  CG  TRP A 951      11.001  -0.954 -19.159  1.00 33.18      A    C
ATOM   4188  CD1 TRP A 951      10.703  -1.553 -17.965  1.00 29.29      A    C
ATOM   4189  CD2 TRP A 951      10.390   0.340 -19.120  1.00 30.80      A    C
ATOM   4190  NE1 TRP A 951       9.940  -0.701 -17.180  1.00 26.80      A    N
ATOM   4191  CE2 TRP A 951       9.734   0.462 -17.875  1.00 27.99      A    C
ATOM   4192  CE3 TRP A 951      10.327   1.409 -20.025  1.00 30.21      A    C
ATOM   4193  CZ2 TRP A 951       9.032   1.609 -17.514  1.00 26.95      A    C
ATOM   4194  CZ3 TRP A 951       9.641   2.549 -19.657  1.00 30.46      A    C
ATOM   4195  CH2 TRP A 951       8.997   2.637 -18.414  1.00 27.66      A    C
ATOM   4196  N   MET A 952      15.176  -2.832 -21.026  1.00 34.53      A    N
ATOM   4197  CA  MET A 952      15.975  -3.483 -22.056  1.00 36.13      A    C
ATOM   4198  C   MET A 952      15.720  -4.982 -22.067  1.00 37.43      A    C
ATOM   4199  O   MET A 952      15.418  -5.593 -21.034  1.00 35.35      A    O
ATOM   4200  CB  MET A 952      17.452  -3.165 -21.835  1.00 33.73      A    C
ATOM   4201  CG  MET A 952      17.637  -1.667 -21.920  1.00 40.61      A    C
ATOM   4202  SD  MET A 952      19.275  -1.086 -22.377  1.00 59.25      A    S
ATOM   4203  CE  MET A 952      20.169  -1.467 -20.913  1.00 37.73      A    C
ATOM   4204  N   ILE A 953      15.783  -5.567 -23.270  1.00 39.45      A    N
ATOM   4205  CA  ILE A 953      15.483  -6.989 -23.421  1.00 36.87      A    C
ATOM   4206  C   ILE A 953      16.542  -7.835 -22.731  1.00 40.24      A    C
ATOM   4207  O   ILE A 953      16.241  -8.882 -22.139  1.00 38.85      A    O
ATOM   4208  CB  ILE A 953      15.356  -7.353 -24.913  1.00 40.64      A    C
ATOM   4209  CG1 ILE A 953      14.353  -6.424 -25.600  1.00 39.96      A    C
ATOM   4210  CG2 ILE A 953      14.972  -8.831 -25.079  1.00 40.71      A    C
ATOM   4211  CD1 ILE A 953      12.936  -6.945 -25.579  1.00 38.19      A    C
ATOM   4212  N   ASP A 954      17.798  -7.407 -22.806  1.00 39.66      A    N
ATOM   4213  CA  ASP A 954      18.898  -8.127 -22.176  1.00 42.19      A    C
ATOM   4214  C   ASP A 954      18.944  -7.780 -20.686  1.00 38.61      A    C
ATOM   4215  O   ASP A 954      19.323  -6.663 -20.313  1.00 37.01      A    O
ATOM   4216  CB  ASP A 954      20.207  -7.775 -22.875  1.00 36.08      A    C
ATOM   4217  CG  ASP A 954      21.406  -8.407 -22.208  1.00 47.49      A    C
ATOM   4218  OD1 ASP A 954      21.236  -9.481 -21.585  1.00 50.34      A    O
ATOM   4219  OD2 ASP A 954      22.510  -7.823 -22.296  1.00 51.30      A    O
ATOM   4220  N   ALA A 955      18.605  -8.750 -19.829  1.00 37.58      A    N
ATOM   4221  CA  ALA A 955      18.462  -8.464 -18.400  1.00 39.53      A    C
ATOM   4222  C   ALA A 955      19.760  -7.971 -17.769  1.00 40.76      A    C
ATOM   4223  O   ALA A 955      19.727  -7.128 -16.865  1.00 43.12      A    O
ATOM   4224  CB  ALA A 955      17.963  -9.709 -17.665  1.00 37.99      A    C
ATOM   4225  N   ASP A 956      20.912  -8.474 -18.220  1.00 42.42      A    N
ATOM   4226  CA  ASP A 956      22.173  -8.042 -17.629  1.00 42.98      A    C
ATOM   4227  C   ASP A 956      22.517  -6.617 -18.026  1.00 40.60      A    C
ATOM   4228  O   ASP A 956      23.266  -5.947 -17.309  1.00 43.19      A    O
ATOM   4229  CB  ASP A 956      23.297  -8.996 -18.030  1.00 51.12      A    C
ATOM   4230  CG  ASP A 956      22.924 -10.451 -17.810  1.00 57.60      A    C
ATOM   4231  OD1 ASP A 956      22.956 -10.911 -16.644  1.00 58.00      A    O
ATOM   4232  OD2 ASP A 956      22.575 -11.126 -18.807  1.00 70.81      A    O
ATOM   4233  N   SER A 957      21.960  -6.138 -19.137  1.00 39.77      A    N
ATOM   4234  CA  SER A 957      22.130  -4.750 -19.530  1.00 43.73      A    C
ATOM   4235  C   SER A 957      21.308  -3.790 -18.673  1.00 39.34      A    C
ATOM   4236  O   SER A 957      21.639  -2.602 -18.624  1.00 36.47      A    O
ATOM   4237  CB  SER A 957      21.765  -4.590 -21.009  1.00 42.33      A    C
ATOM   4238  OG  SER A 957      22.796  -5.135 -21.824  1.00 44.32      A    O
ATOM   4239  N   ARG A 958      20.264  -4.271 -17.994  1.00 36.82      A    N
ATOM   4240  CA  ARG A 958      19.467  -3.407 -17.127  1.00 38.59      A    C
ATOM   4241  C   ARG A 958      20.308  -2.892 -15.954  1.00 36.94      A    C
ATOM   4242  O   ARG A 958      21.281  -3.534 -15.545  1.00 36.01      A    O
ATOM   4243  CB  ARG A 958      18.248  -4.167 -16.599  1.00 35.64      A    C
ATOM   4244  CG  ARG A 958      17.218  -4.480 -17.657  1.00 30.55      A    C
ATOM   4245  CD  ARG A 958      16.147  -5.416 -17.127  1.00 30.14      A    C
ATOM   4246  NE  ARG A 958      15.552  -6.162 -18.225  1.00 28.36      A    N
ATOM   4247  CZ  ARG A 958      15.059  -7.388 -18.133  1.00 30.63      A    C
ATOM   4248  NH1 ARG A 958      15.002  -8.025 -16.977  1.00 31.83      A    N
ATOM   4249  NH2 ARG A 958      14.616  -7.996 -19.237  1.00 34.68      A    N
ATOM   4250  N   PRO A 959      19.948  -1.742 -15.375  1.00 37.93      A    N
ATOM   4251  CA  PRO A 959      20.692  -1.252 -14.208  1.00 30.39      A    C
ATOM   4252  C   PRO A 959      20.578  -2.217 -13.035  1.00 36.68      A    C
ATOM   4253  O   PRO A 959      19.710  -3.094 -12.987  1.00 33.55      A    O
ATOM   4254  CB  PRO A 959      20.022   0.097 -13.884  1.00 28.59      A    C
ATOM   4255  CG  PRO A 959      19.277   0.474 -15.086  1.00 33.66      A    C
ATOM   4256  CD  PRO A 959      18.856  -0.823 -15.748  1.00 37.05      A    C
ATOM   4257  N   LYS A 960      21.489  -2.050 -12.079  1.00 34.29      A    N
ATOM   4258  CA  LYS A 960      21.435  -2.750 -10.807  1.00 35.29      A    C
ATOM   4259  C   LYS A 960      20.746  -1.850  -9.786  1.00 31.77      A    C
ATOM   4260  O   LYS A 960      20.811  -0.619  -9.873  1.00 31.66      A    O
ATOM   4261  CB  LYS A 960      22.835  -3.135 -10.301  1.00 34.07      A    C
ATOM   4262  CG  LYS A 960      23.755  -3.806 -11.336  1.00 35.80      A    C
ATOM   4263  CD  LYS A 960      23.129  -5.068 -11.899  1.00 38.49      A    C
ATOM   4264  CE  LYS A 960      24.096  -5.851 -12.797  1.00 42.91      A    C
ATOM   4265  NZ  LYS A 960      23.765  -5.648 -14.254  1.00 45.29      A    N
ATOM   4266  N   PHE A 961      20.089  -2.474  -8.810  1.00 29.02      A    N
ATOM   4267  CA  PHE A 961      19.384  -1.690  -7.803  1.00 30.46      A    C
ATOM   4268  C   PHE A 961      20.324  -0.710  -7.107  1.00 32.68      A    C
ATOM   4269  O   PHE A 961      19.969   0.454  -6.889  1.00 29.26      A    O
ATOM   4270  CB  PHE A 961      18.694  -2.633  -6.822  1.00 28.30      A    C
ATOM   4271  CG  PHE A 961      17.358  -3.117  -7.323  1.00 31.17      A    C
ATOM   4272  CD1 PHE A 961      16.366  -2.203  -7.658  1.00 23.60      A    C
ATOM   4273  CD2 PHE A 961      17.107  -4.465  -7.501  1.00 29.17      A    C
ATOM   4274  CE1 PHE A 961      15.144  -2.630  -8.145  1.00 25.09      A    C
ATOM   4275  CE2 PHE A 961      15.878  -4.891  -7.987  1.00 30.35      A    C
ATOM   4276  CZ  PHE A 961      14.904  -3.972  -8.306  1.00 25.67      A    C
ATOM   4277  N   ARG A 962      21.560  -1.136  -6.824  1.00 33.41      A    N
ATOM   4278  CA  ARG A 962      22.511  -0.226  -6.190  1.00 34.74      A    C
ATOM   4279  C   ARG A 962      22.907   0.931  -7.110  1.00 31.68      A    C
ATOM   4280  O   ARG A 962      23.165   2.042  -6.629  1.00 34.74      A    O
ATOM   4281  CB  ARG A 962      23.739  -1.005  -5.719  1.00 30.85      A    C
ATOM   4282  CG  ARG A 962      24.450  -1.781  -6.805  1.00 33.18      A    C
ATOM   4283  CD  ARG A 962      25.477  -2.739  -6.194  1.00 39.14      A    C
ATOM   4284  NE  ARG A 962      26.487  -3.155  -7.157  1.00 47.83      A    N
ATOM   4285  CZ  ARG A 962      26.424  -4.258  -7.890  1.00 51.11      A    C
ATOM   4286  NH1 ARG A 962      25.407  -5.102  -7.787  1.00 55.46      A    N
ATOM   4287  NH2 ARG A 962      27.405  -4.520  -8.750  1.00 56.76      A    N
ATOM   4288  N   GLU A 963      22.962   0.707  -8.420  1.00 30.25      A    N
ATOM   4289  CA  GLU A 963      23.173   1.824  -9.343  1.00 33.90      A    C
ATOM   4290  C   GLU A 963      21.969   2.769  -9.347  1.00 32.77      A    C
ATOM   4291  O   GLU A 963      22.121   3.999  -9.391  1.00 35.36      A    O
ATOM   4292  CB  GLU A 963      23.450   1.286 -10.749  1.00 35.24      A    C
ATOM   4293  CG  GLU A 963      24.729   0.447 -10.853  1.00 42.43      A    C
ATOM   4294  CD  GLU A 963      25.093   0.066 -12.292  1.00 49.28      A    C
ATOM   4295  OE1 GLU A 963      24.215  -0.440 -13.044  1.00 43.49      A    O
ATOM   4296  OE2 GLU A 963      26.276   0.267 -12.669  1.00 52.69      A    O
ATOM   4297  N   LEU A 964      20.762   2.211  -9.278  1.00 31.03      A    N
ATOM   4298  CA  LEU A 964      19.567   3.048  -9.217  1.00 31.43      A    C
ATOM   4299  C   LEU A 964      19.543   3.912  -7.957  1.00 30.61      A    C
ATOM   4300  O   LEU A 964      19.161   5.089  -8.022  1.00 28.09      A    O
ATOM   4301  CB  LEU A 964      18.315   2.174  -9.313  1.00 28.55      A    C
ATOM   4302  CG  LEU A 964      18.109   1.487 -10.676  1.00 31.96      A    C
ATOM   4303  CD1 LEU A 964      17.101   0.336 -10.593  1.00 26.53      A    C
ATOM   4304  CD2 LEU A 964      17.655   2.511 -11.710  1.00 28.58      A    C
ATOM   4305  N   ILE A 965      19.964   3.362  -6.806  1.00 28.29      A    N
ATOM   4306  CA  ILE A 965      20.031   4.170  -5.581  1.00 25.72      A    C
ATOM   4307  C   ILE A 965      20.905   5.400  -5.803  1.00 30.46      A    C
ATOM   4308  O   ILE A 965      20.550   6.521  -5.413  1.00 29.54      A    O
ATOM   4309  CB  ILE A 965      20.564   3.349  -4.391  1.00 27.10      A    C
ATOM   4310  CG1 ILE A 965      19.629   2.197  -3.990  1.00 24.99      A    C
ATOM   4311  CG2 ILE A 965      20.831   4.266  -3.205  1.00 22.32      A    C
ATOM   4312  CD1 ILE A 965      20.348   1.184  -3.095  1.00 29.56      A    C
ATOM   4313  N   ILE A 966      22.074   5.205  -6.414  1.00 34.46      A    N
ATOM   4314  CA  ILE A 966      23.033   6.293  -6.584  1.00 32.46      A    C
ATOM   4315  C   ILE A 966      22.478   7.348  -7.536  1.00 32.52      A    C
ATOM   4316  O   ILE A 966      22.538   8.554  -7.260  1.00 28.14      A    O
ATOM   4317  CB  ILE A 966      24.374   5.719  -7.078  1.00 35.87      A    C
ATOM   4318  CG1 ILE A 966      25.150   5.083  -5.924  1.00 35.54      A    C
ATOM   4319  CG2 ILE A 966      25.212   6.797  -7.764  1.00 36.68      A    C
ATOM   4320  CD1 ILE A 966      26.215   4.098  -6.383  1.00 31.42      A    C
ATOM   4321  N   GLU A 967      21.914   6.912  -8.665  1.00 28.80      A    N
ATOM   4322  CA  GLU A 967      21.466   7.869  -9.669  1.00 30.29      A    C
ATOM   4323  C   GLU A 967      20.282   8.691  -9.169  1.00 30.48      A    C
ATOM   4324  O   GLU A 967      20.268   9.916  -9.321  1.00 32.44      A    O
ATOM   4325  CB  GLU A 967      21.129   7.139 -10.972  1.00 30.81      A    C
ATOM   4326  CG  GLU A 967      20.646   8.065 -12.091  1.00 40.18      A    C
ATOM   4327  CD  GLU A 967      21.736   9.017 -12.587  1.00 50.87      A    C
ATOM   4328  OE1 GLU A 967      22.931   8.755 -12.296  1.00 48.57      A    O
ATOM   4329  OE2 GLU A 967      21.392  10.026 -13.262  1.00 52.09      A    O
ATOM   4330  N   PHE A 968      19.292   8.048  -8.541  1.00 28.86      A    N
ATOM   4331  CA  PHE A 968      18.164   8.817  -8.025  1.00 29.48      A    C
ATOM   4332  C   PHE A 968      18.570   9.702  -6.844  1.00 32.25      A    C
ATOM   4333  O   PHE A 968      18.003  10.790  -6.663  1.00 27.55      A    O
ATOM   4334  CB  PHE A 968      17.015   7.884  -7.647  1.00 25.08      A    C
ATOM   4335  CG  PHE A 968      16.131   7.503  -8.817  1.00 26.94      A    C
ATOM   4336  CD1 PHE A 968      15.289   8.440  -9.407  1.00 21.99      A    C
ATOM   4337  CD2 PHE A 968      16.127   6.208  -9.304  1.00 26.38      A    C
ATOM   4338  CE1 PHE A 968      14.494   8.102 -10.472  1.00 27.03      A    C
ATOM   4339  CE2 PHE A 968      15.305   5.856 -10.366  1.00 28.02      A    C
ATOM   4340  CZ  PHE A 968      14.496   6.806 -10.952  1.00 27.70      A    C
ATOM   4341  N   SER A 969      19.555   9.276  -6.046  1.00 28.29      A    N
ATOM   4342  CA  SER A 969      20.013  10.120  -4.943  1.00 33.83      A    C
ATOM   4343  C   SER A 969      20.667  11.391  -5.474  1.00 32.03      A    C
ATOM   4344  O   SER A 969      20.374  12.499  -5.009  1.00 31.05      A    O
ATOM   4345  CB  SER A 969      20.979   9.337  -4.050  1.00 30.23      A    C
ATOM   4346  OG  SER A 969      20.344   8.174  -3.542  1.00 29.04      A    O
ATOM   4347  N   LYS A 970      21.544  11.238  -6.472  1.00 31.20      A    N
ATOM   4348  CA  LYS A 970      22.102  12.375  -7.190  1.00 33.87      A    C
ATOM   4349  C   LYS A 970      21.000  13.315  -7.672  1.00 34.42      A    C
ATOM   4350  O   LYS A 970      21.039  14.525  -7.416  1.00 31.36      A    O
ATOM   4351  CB  LYS A 970      22.948  11.865  -8.369  1.00 38.90      A    C
ATOM   4352  CG  LYS A 970      23.396  12.944  -9.361  1.00 47.39      A    C
ATOM   4353  CD  LYS A 970      23.646  12.390 -10.777  1.00 45.11      A    C
ATOM   4354  CE  LYS A 970      22.560  12.879 -11.749  1.00 51.62      A    C
ATOM   4355  NZ  LYS A 970      22.698  12.370 -13.161  1.00 51.75      A    N
ATOM   4356  N   MET A 971      19.992  12.767  -8.355  1.00 30.25      A    N
ATOM   4357  CA  MET A 971      18.929  13.607  -8.891  1.00 29.90      A    C
ATOM   4358  C   MET A 971      18.151  14.312  -7.782  1.00 34.01      A    C
ATOM   4359  O   MET A 971      17.784  15.485  -7.923  1.00 30.88      A    O
ATOM   4360  CB  MET A 971      18.004  12.764  -9.755  1.00 31.36      A    C
ATOM   4361  CG  MET A 971      18.598  12.417 -11.102  1.00 34.54      A    C
ATOM   4362  SD  MET A 971      17.363  11.572 -12.108  1.00 37.64      A    S
ATOM   4363  CE  MET A 971      17.354  10.003 -11.306  1.00 34.94      A    C
ATOM   4364  N   ALA A 972      17.913  13.622  -6.660  1.00 32.21      A    N
ATOM   4365  CA  ALA A 972      17.221  14.239  -5.532  1.00 35.11      A    C
ATOM   4366  C   ALA A 972      17.955  15.458  -4.980  1.00 40.77      A    C
ATOM   4367  O   ALA A 972      17.332  16.288  -4.302  1.00 40.20      A    O
ATOM   4368  CB  ALA A 972      17.019  13.212  -4.412  1.00 36.63      A    C
ATOM   4369  N   ARG A 973      19.258  15.590  -5.252  1.00 35.15      A    N
ATOM   4370  CA  ARG A 973      20.009  16.747  -4.783  1.00 41.98      A    C
ATOM   4371  C   ARG A 973      19.761  17.992  -5.619  1.00 41.07      A    C
ATOM   4372  O   ARG A 973      20.132  19.095  -5.198  1.00 39.20      A    O
ATOM   4373  CB  ARG A 973      21.508  16.422  -4.746  1.00 40.44      A    C
ATOM   4374  CG  ARG A 973      21.861  15.513  -3.564  1.00 41.84      A    C
ATOM   4375  CD  ARG A 973      23.263  14.939  -3.635  1.00 39.60      A    C
ATOM   4376  NE  ARG A 973      23.412  13.843  -2.681  1.00 54.97      A    N
ATOM   4377  CZ  ARG A 973      23.720  12.590  -3.004  1.00 55.61      A    C
ATOM   4378  NH1 ARG A 973      24.007  12.241  -4.254  1.00 44.28      A    N
ATOM   4379  NH2 ARG A 973      23.738  11.660  -2.049  1.00 57.49      A    N
ATOM   4380  N   ASP A 974      19.112  17.849  -6.761  1.00 35.24      A    N
ATOM   4381  CA  ASP A 974      18.760  18.977  -7.616  1.00 37.58      A    C
ATOM   4382  C   ASP A 974      17.422  18.653  -8.268  1.00 37.05      A    C
ATOM   4383  O   ASP A 974      17.327  18.576  -9.501  1.00 36.67      A    O
ATOM   4384  CB  ASP A 974      19.862  19.230  -8.655  1.00 34.81      A    C
ATOM   4385  CG  ASP A 974      19.772  20.610  -9.289  1.00 42.88      A    C
ATOM   4386  OD1 ASP A 974      18.914  21.414  -8.857  1.00 44.83      A    O
ATOM   4387  OD2 ASP A 974      20.550  20.886 -10.231  1.00 46.86      A    O
ATOM   4388  N   PRO A 975      16.367  18.468  -7.463  1.00 37.37      A    N
ATOM   4389  CA  PRO A 975      15.172  17.770  -7.968  1.00 34.78      A    C
ATOM   4390  C   PRO A 975      14.489  18.481  -9.113  1.00 31.97      A    C
ATOM   4391  O   PRO A 975      13.947  17.819 -10.012  1.00 29.39      A    O
ATOM   4392  CB  PRO A 975      14.267  17.691  -6.730  1.00 34.55      A    C
ATOM   4393  CG  PRO A 975      14.721  18.819  -5.849  1.00 38.09      A    C
ATOM   4394  CD  PRO A 975      16.203  18.918  -6.067  1.00 35.90      A    C
ATOM   4395  N   GLN A 976      14.499  19.817  -9.107  1.00 35.74      A    N
ATOM   4396  CA  GLN A 976      13.814  20.587 -10.136  1.00 36.00      A    C
ATOM   4397  C   GLN A 976      14.552  20.565 -11.464  1.00 39.65      A    C
ATOM   4398  O   GLN A 976      13.966  20.935 -12.488  1.00 36.49      A    O
ATOM   4399  CB  GLN A 976      13.624  22.033  -9.677  1.00 38.75      A    C
ATOM   4400  CG  GLN A 976      12.537  22.191  -8.637  1.00 35.96      A    C
ATOM   4401  CD  GLN A 976      12.436  23.611  -8.119  1.00 50.47      A    C
ATOM   4402  OE1 GLN A 976      11.998  23.845  -6.990  1.00 54.03      A    O
ATOM   4403  NE2 GLN A 976      12.834  24.573  -8.950  1.00 50.04      A    N
ATOM   4404  N   ARG A 977      15.812  20.136 -11.477  1.00 37.00      A    N
ATOM   4405  CA  ARG A 977      16.509  19.945 -12.736  1.00 35.31      A    C
ATOM   4406  C   ARG A 977      16.052  18.687 -13.464  1.00 34.16      A    C
ATOM   4407  O   ARG A 977      16.260  18.589 -14.677  1.00 36.48      A    O
ATOM   4408  CB  ARG A 977      18.023  19.888 -12.488  1.00 39.37      A    C
ATOM   4409  CG  ARG A 977      18.874  20.171 -13.716  1.00 47.66      A    C
ATOM   4410  CD  ARG A 977      20.368  20.160 -13.389  1.00 52.61      A    C
ATOM   4411  NE  ARG A 977      21.144  19.647 -14.513  1.00 56.13      A    N
ATOM   4412  CZ  ARG A 977      22.431  19.330 -14.466  1.00 59.10      A    C
ATOM   4413  NH1 ARG A 977      23.132  19.439 -13.348  1.00 58.21      A    N
ATOM   4414  NH2 ARG A 977      23.034  18.905 -15.574  1.00 59.96      A    N
ATOM   4415  N   TYR A 978      15.418  17.729 -12.764  1.00 33.34      A    N
ATOM   4416  CA  TYR A 978      15.084  16.443 -13.370  1.00 29.24      A    C
ATOM   4417  C   TYR A 978      13.589  16.164 -13.493  1.00 28.40      A    C
ATOM   4418  O   TYR A 978      13.208  15.261 -14.240  1.00 28.38      A    O
ATOM   4419  CB  TYR A 978      15.765  15.306 -12.590  1.00 27.18      A    C
ATOM   4420  CG  TYR A 978      17.281  15.458 -12.597  1.00 32.35      A    C
ATOM   4421  CD1 TYR A 978      18.033  15.093 -13.711  1.00 37.37      A    C
ATOM   4422  CD2 TYR A 978      17.954  16.005 -11.504  1.00 34.33      A    C
ATOM   4423  CE1 TYR A 978      19.420  15.249 -13.738  1.00 37.43      A    C
ATOM   4424  CE2 TYR A 978      19.335  16.167 -11.519  1.00 39.16      A    C
ATOM   4425  CZ  TYR A 978      20.064  15.789 -12.642  1.00 42.71      A    C
ATOM   4426  OH  TYR A 978      21.432  15.943 -12.655  1.00 38.69      A    O
ATOM   4427  N   LEU A 979      12.735  16.900 -12.802  1.00 28.79      A    N
ATOM   4428  CA  LEU A 979      11.297  16.799 -13.000  1.00 31.73      A    C
ATOM   4429  C   LEU A 979      10.726  18.202 -13.148  1.00 28.18      A    C
ATOM   4430  O   LEU A 979      11.202  19.154 -12.524  1.00 29.87      A    O
ATOM   4431  CB  LEU A 979      10.605  16.054 -11.839  1.00 30.49      A    C
ATOM   4432  CG  LEU A 979      10.929  14.566 -11.661  1.00 30.04      A    C
ATOM   4433  CD1 LEU A 979      10.421  14.088 -10.307  1.00 27.11      A    C
ATOM   4434  CD2 LEU A 979      10.330  13.740 -12.816  1.00 26.58      A    C
ATOM   4435  N   VAL A 980       9.707  18.326 -13.983  1.00 24.51      A    N
ATOM   4436  CA  VAL A 980       9.118  19.621 -14.298  1.00 31.13      A    C
ATOM   4437  C   VAL A 980       7.700  19.627 -13.744  1.00 31.85      A    C
ATOM   4438  O   VAL A 980       6.773  19.114 -14.372  1.00 30.83      A    O
ATOM   4439  CB  VAL A 980       9.134  19.905 -15.802  1.00 32.65      A    C
ATOM   4440  CG1 VAL A 980       8.465  21.226 -16.082  1.00 29.94      A    C
ATOM   4441  CG2 VAL A 980      10.568  19.919 -16.299  1.00 35.35      A    C
ATOM   4442  N   ILE A 981       7.520  20.243 -12.580  1.00 34.49      A    N
ATOM   4443  CA  ILE A 981       6.241  20.261 -11.884  1.00 33.82      A    C
ATOM   4444  C   ILE A 981       5.816  21.711 -11.657  1.00 34.51      A    C
ATOM   4445  O   ILE A 981       6.583  22.508 -11.105  1.00 35.22      A    O
ATOM   4446  CB  ILE A 981       6.333  19.482 -10.561  1.00 37.95      A    C
ATOM   4447  CG1 ILE A 981       6.698  18.010 -10.851  1.00 39.03      A    C
ATOM   4448  CG2 ILE A 981       5.041  19.593  -9.791  1.00 36.42      A    C
ATOM   4449  CD1 ILE A 981       7.525  17.331  -9.751  1.00 32.09      A    C
ATOM   4450  N   GLN A 982       4.603  22.053 -12.107  1.00 37.38      A    N
ATOM   4451  CA  GLN A 982       4.040  23.374 -11.858  1.00 35.02      A    C
ATOM   4452  C   GLN A 982       3.866  23.584 -10.364  1.00 35.08      A    C
ATOM   4453  O   GLN A 982       3.252  22.756  -9.689  1.00 36.94      A    O
ATOM   4454  CB  GLN A 982       2.690  23.506 -12.561  1.00 44.00      A    C
ATOM   4455  CG  GLN A 982       2.754  23.925 -14.015  1.00 52.53      A    C
ATOM   4456  CD  GLN A 982       2.490  25.410 -14.162  1.00 60.25      A    C
ATOM   4457  OE1 GLN A 982       3.426  26.209 -14.246  1.00 58.41      A    O
ATOM   4458  NE2 GLN A 982       1.208  25.795 -14.141  1.00 56.95      A    N
ATOM   4459  N   GLY A 983       4.399  24.689  -9.845  1.00 38.29      A    N
ATOM   4460  CA  GLY A 983       4.296  24.973  -8.426  1.00 43.43      A    C
ATOM   4461  C   GLY A 983       5.236  24.176  -7.549  1.00 44.66      A    C
ATOM   4462  O   GLY A 983       5.033  24.120  -6.331  1.00 39.71      A    O
ATOM   4463  N   ASP A 984       6.273  23.572  -8.141  1.00 40.79      A    N
ATOM   4464  CA  ASP A 984       7.183  22.693  -7.409  1.00 38.59      A    C
ATOM   4465  C   ASP A 984       7.840  23.417  -6.237  1.00 45.88      A    C
ATOM   4466  O   ASP A 984       8.022  22.835  -5.159  1.00 42.18      A    O
ATOM   4467  CB  ASP A 984       8.238  22.154  -8.379  1.00 35.64      A    C
ATOM   4468  CG  ASP A 984       8.815  20.810  -7.956  1.00 38.33      A    C
ATOM   4469  OD1 ASP A 984       8.250  20.145  -7.057  1.00 34.93      A    O
ATOM   4470  OD2 ASP A 984       9.852  20.423  -8.553  1.00 37.10      A    O
ATOM   4471  N   GLU A 985       8.183  24.699  -6.427  1.00 50.34      A    N
ATOM   4472  CA  GLU A 985       8.868  25.478  -5.396  1.00 52.83      A    C
ATOM   4473  C   GLU A 985       8.105  25.494  -4.075  1.00 50.02      A    C
ATOM   4474  O   GLU A 985       8.711  25.638  -3.004  1.00 55.86      A    O
ATOM   4475  CB  GLU A 985       9.079  26.905  -5.891  1.00 55.64      A    C
ATOM   4476  CG  GLU A 985       9.827  27.795  -4.919  1.00 66.50      A    C
ATOM   4477  CD  GLU A 985      11.326  27.711  -5.116  1.00 73.79      A    C
ATOM   4478  OE1 GLU A 985      11.835  28.359  -6.060  1.00 74.27      A    O
ATOM   4479  OE2 GLU A 985      11.990  26.987  -4.336  1.00 77.29      A    O
ATOM   4480  N   ARG A 986       6.787  25.342  -4.121  1.00 47.75      A    N
ATOM   4481  CA  ARG A 986       5.964  25.375  -2.918  1.00 51.47      A    C
ATOM   4482  C   ARG A 986       5.677  23.983  -2.359  1.00 47.91      A    C
ATOM   4483  O   ARG A 986       4.917  23.858  -1.392  1.00 57.71      A    O
ATOM   4484  CB  ARG A 986       4.661  26.134  -3.208  1.00 43.82      A    C
ATOM   4485  CG  ARG A 986       4.904  27.607  -3.553  1.00 49.60      A    C
ATOM   4486  CD  ARG A 986       4.069  28.090  -4.748  1.00 53.68      A    C
ATOM   4487  NE  ARG A 986       2.733  27.505  -4.747  1.00 49.22      A    N
ATOM   4488  CZ  ARG A 986       2.028  27.240  -5.839  1.00 53.96      A    C
ATOM   4489  NH1 ARG A 986       2.473  27.556  -7.053  1.00 45.21      A    N
ATOM   4490  NH2 ARG A 986       0.853  26.627  -5.715  1.00 53.96      A    N
ATOM   4491  N   MET A 987       6.294  22.943  -2.919  1.00 49.35      A    N
ATOM   4492  CA  MET A 987       6.002  21.573  -2.516  1.00 48.39      A    C
ATOM   4493  C   MET A 987       7.259  20.871  -2.015  1.00 49.70      A    C
ATOM   4494  O   MET A 987       7.702  19.879  -2.598  1.00 53.56      A    O
ATOM   4495  CB  MET A 987       5.402  20.802  -3.689  1.00 41.51      A    C
ATOM   4496  CG  MET A 987       3.964  21.129  -3.927  1.00 42.05      A    C
ATOM   4497  SD  MET A 987       3.347  20.138  -5.270  1.00 52.59      A    S
ATOM   4498  CE  MET A 987       4.435  20.649  -6.567  1.00 43.81      A    C
ATOM   4499  N   HIS A 988       7.833  21.374  -0.929  1.00 50.22      A    N
ATOM   4500  CA  HIS A 988       9.060  20.822  -0.376  1.00 50.35      A    C
ATOM   4501  C   HIS A 988       8.763  19.740   0.657  1.00 45.12      A    C
ATOM   4502  O   HIS A 988       7.621  19.530   1.071  1.00 43.12      A    O
ATOM   4503  CB  HIS A 988       9.880  21.939   0.260  1.00 55.51      A    C
ATOM   4504  CG  HIS A 988       9.091  22.754   1.236  1.00 64.18      A    C
ATOM   4505  ND1 HIS A 988       8.544  22.219   2.383  1.00 55.42      A    N
ATOM   4506  CD2 HIS A 988       8.695  24.047   1.198  1.00 64.54      A    C
ATOM   4507  CE1 HIS A 988       7.878  23.159   3.029  1.00 60.40      A    C
ATOM   4508  NE2 HIS A 988       7.953  24.278   2.331  1.00 65.10      A    N
ATOM   4509  N   LEU A 989       9.823  19.054   1.081  1.00 46.85      A    N
ATOM   4510  CA  LEU A 989       9.731  18.133   2.202  1.00 44.43      A    C
ATOM   4511  C   LEU A 989       9.384  18.906   3.472  1.00 42.36      A    C
ATOM   4512  O   LEU A 989       9.575  20.123   3.537  1.00 43.28      A    O
ATOM   4513  CB  LEU A 989      11.044  17.376   2.371  1.00 39.98      A    C
ATOM   4514  CG  LEU A 989      11.435  16.550   1.148  1.00 41.87      A    C
ATOM   4515  CD1 LEU A 989      12.942  16.315   1.112  1.00 48.87      A    C
ATOM   4516  CD2 LEU A 989      10.663  15.243   1.115  1.00 37.58      A    C
ATOM   4517  N   PRO A 990       8.846  18.230   4.488  1.00 44.12      A    N
ATOM   4518  CA  PRO A 990       8.396  18.949   5.689  1.00 40.29      A    C
ATOM   4519  C   PRO A 990       9.548  19.661   6.382  1.00 33.72      A    C
ATOM   4520  O   PRO A 990      10.710  19.288   6.248  1.00 31.40      A    O
ATOM   4521  CB  PRO A 990       7.814  17.840   6.574  1.00 40.22      A    C
ATOM   4522  CG  PRO A 990       8.369  16.570   6.026  1.00 38.99      A    C
ATOM   4523  CD  PRO A 990       8.518  16.795   4.562  1.00 40.10      A    C
ATOM   4524  N   SER A 991       9.211  20.705   7.128  1.00 36.03      A    N
ATOM   4525  CA  SER A 991      10.201  21.401   7.933  1.00 37.83      A    C
ATOM   4526  C   SER A 991      10.750  20.445   8.983  1.00 39.34      A    C
ATOM   4527  O   SER A 991      10.178  19.376   9.227  1.00 37.09      A    O
ATOM   4528  CB  SER A 991       9.576  22.618   8.606  1.00 39.18      A    C
ATOM   4529  OG  SER A 991       8.638  22.197   9.586  1.00 41.75      A    O
ATOM   4530  N   PRO A 992      11.866  20.798   9.627  1.00 41.56      A    N
ATOM   4531  CA  PRO A 992      12.324  19.965  10.749  1.00 38.95      A    C
ATOM   4532  C   PRO A 992      11.259  19.795  11.823  1.00 40.08      A    C
ATOM   4533  O   PRO A 992      11.090  18.688  12.352  1.00 39.16      A    O
ATOM   4534  CB  PRO A 992      13.560  20.723  11.262  1.00 40.03      A    C
ATOM   4535  CG  PRO A 992      14.047  21.489  10.065  1.00 42.80      A    C
ATOM   4536  CD  PRO A 992      12.816  21.887   9.316  1.00 37.56      A    C
ATOM   4537  N   THR A 993      10.509  20.857  12.132  1.00 36.40      A    N
ATOM   4538  CA  THR A 993       9.449  20.754  13.133  1.00 39.12      A    C
ATOM   4539  C   THR A 993       8.432  19.682  12.752  1.00 39.54      A    C
ATOM   4540  O   THR A 993       8.114  18.794  13.556  1.00 35.13      A    O
ATOM   4541  CB  THR A 993       8.758  22.108  13.313  1.00 37.79      A    C
ATOM   4542  OG1 THR A 993       9.726  23.089  13.688  1.00 44.89      A    O
ATOM   4543  CG2 THR A 993       7.685  22.034  14.409  1.00 37.82      A    C
ATOM   4544  N   ASP A 994       7.935  19.727  11.515  1.00 33.94      A    N
ATOM   4545  CA  ASP A 994       6.895  18.781  11.125  1.00 33.81      A    C
ATOM   4546  C   ASP A 994       7.446  17.373  10.983  1.00 37.25      A    C
ATOM   4547  O   ASP A 994       6.732  16.401  11.251  1.00 34.78      A    O
ATOM   4548  CB  ASP A 994       6.239  19.239   9.830  1.00 35.19      A    C
ATOM   4549  CG  ASP A 994       5.558  20.579   9.982  1.00 40.79      A    C
ATOM   4550  OD1 ASP A 994       5.437  21.066  11.132  1.00 43.20      A    O
ATOM   4551  OD2 ASP A 994       5.169  21.165   8.957  1.00 50.17      A    O
ATOM   4552  N   SER A 995       8.710  17.248  10.569  1.00 35.00      A    N
ATOM   4553  CA  SER A 995       9.350  15.938  10.494  1.00 37.21      A    C
ATOM   4554  C   SER A 995       9.503  15.305  11.877  1.00 37.81      A    C
ATOM   4555  O   SER A 995       9.266  14.102  12.047  1.00 39.39      A    O
ATOM   4556  CB  SER A 995      10.712  16.071   9.818  1.00 40.02      A    C
ATOM   4557  OG  SER A 995      11.222  14.792   9.500  1.00 51.11      A    O
ATOM   4558  N   ASN A 996       9.914  16.097  12.872  1.00 33.76      A    N
ATOM   4559  CA  ASN A 996      10.058  15.585  14.230  1.00 36.08      A    C
ATOM   4560  C   ASN A 996       8.728  15.090  14.789  1.00 34.26      A    C
ATOM   4561  O   ASN A 996       8.695  14.094  15.520  1.00 32.27      A    O
ATOM   4562  CB  ASN A 996      10.639  16.677  15.138  1.00 38.62      A    C
ATOM   4563  CG  ASN A 996      12.134  16.883  14.928  1.00 40.08      A    C
ATOM   4564  OD1 ASN A 996      12.820  15.998  14.421  1.00 40.66      A    O
ATOM   4565  ND2 ASN A 996      12.644  18.047  15.329  1.00 37.68      A    N
ATOM   4566  N   PHE A 997       7.627  15.762  14.438  1.00 32.71      A    N
ATOM   4567  CA  PHE A 997       6.302  15.415  14.945  1.00 28.21      A    C
ATOM   4568  C   PHE A 997       5.786  14.136  14.299  1.00 34.41      A    C
ATOM   4569  O   PHE A 997       5.287  13.241  14.995  1.00 27.16      A    O
ATOM   4570  CB  PHE A 997       5.345  16.583  14.692  1.00 29.02      A    C
ATOM   4571  CG  PHE A 997       3.996  16.444  15.355  1.00 30.99      A    C
ATOM   4572  CD1 PHE A 997       3.833  16.729  16.700  1.00 29.66      A    C
ATOM   4573  CD2 PHE A 997       2.885  16.084  14.619  1.00 33.00      A    C
ATOM   4574  CE1 PHE A 997       2.583  16.625  17.313  1.00 32.58      A    C
ATOM   4575  CE2 PHE A 997       1.624  15.981  15.233  1.00 32.79      A    C
ATOM   4576  CZ  PHE A 997       1.478  16.255  16.574  1.00 30.82      A    C
ATOM   4577  N   TYR A 998       5.923  14.027  12.971  1.00 29.27      A    N
ATOM   4578  CA  TYR A 998       5.575  12.794  12.274  1.00 30.62      A    C
ATOM   4579  C   TYR A 998       6.300  11.595  12.873  1.00 29.48      A    C
ATOM   4580  O   TYR A 998       5.683  10.565  13.173  1.00 31.37      A    O
ATOM   4581  CB  TYR A 998       5.917  12.928  10.783  1.00 36.61      A    C
ATOM   4582  CG  TYR A 998       4.716  13.077   9.894  1.00 36.79      A    C
ATOM   4583  CD1 TYR A 998       3.800  12.033   9.745  1.00 37.68      A    C
ATOM   4584  CD2 TYR A 998       4.493  14.252   9.193  1.00 39.01      A    C
ATOM   4585  CE1 TYR A 998       2.689  12.168   8.920  1.00 38.61      A    C
ATOM   4586  CE2 TYR A 998       3.388  14.396   8.363  1.00 38.82      A    C
ATOM   4587  CZ  TYR A 998       2.488  13.357   8.231  1.00 36.38      A    C
ATOM   4588  OH  TYR A 998       1.391  13.501   7.407  1.00 33.97      A    O
ATOM   4589  N   ARG A 999       7.623  11.704  13.032  1.00 31.41      A    N
ATOM   4590  CA  ARG A 999       8.420  10.578  13.509  1.00 32.45      A    C
ATOM   4591  C   ARG A 999       7.973  10.138  14.900  1.00 31.83      A    C
ATOM   4592  O   ARG A 999       7.797   8.939  15.164  1.00 32.61      A    O
ATOM   4593  CB  ARG A 999       9.910  10.951  13.506  1.00 32.80      A    C
ATOM   4594  CG  ARG A 999      10.591  10.844  12.130  1.00 41.93      A    C
ATOM   4595  CD  ARG A 999      12.080  10.462  12.231  1.00 49.92      A    C
ATOM   4596  NE  ARG A 999      12.341   9.078  11.828  1.00 64.35      A    N
ATOM   4597  CZ  ARG A 999      12.484   8.645  10.577  1.00 62.01      A    C
ATOM   4598  NH1 ARG A 999      12.401   9.466   9.541  1.00 57.37      A    N
ATOM   4599  NH2 ARG A 999      12.712   7.350  10.362  1.00 55.72      A    N
ATOM   4600  N   ALA A1000       7.756  11.100  15.799  1.00 30.95      A    N
ATOM   4601  CA  ALA A1000       7.417  10.746  17.173  1.00 34.27      A    C
ATOM   4602  C   ALA A1000       6.097   9.991  17.236  1.00 32.33      A    C
ATOM   4603  O   ALA A1000       5.942   9.068  18.042  1.00 34.87      A    O
ATOM   4604  CB  ALA A1000       7.372  12.002  18.051  1.00 31.96      A    C
ATOM   4605  N   LEU A1001       5.151  10.334  16.362  1.00 32.14      A    N
ATOM   4606  CA  LEU A1001       3.818   9.747  16.436  1.00 34.54      A    C
ATOM   4607  C   LEU A1001       3.686   8.468  15.635  1.00 32.86      A    C
ATOM   4608  O   LEU A1001       2.925   7.577  16.025  1.00 41.20      A    O
ATOM   4609  CB  LEU A1001       2.768  10.737  15.932  1.00 32.24      A    C
ATOM   4610  CG  LEU A1001       2.323  11.845  16.877  1.00 35.47      A    C
ATOM   4611  CD1 LEU A1001       1.228  12.629  16.188  1.00 29.04      A    C
ATOM   4612  CD2 LEU A1001       1.815  11.255  18.193  1.00 29.81      A    C
ATOM   4613  N   MET A1002       4.395   8.359  14.521  1.00 34.26      A    N
ATOM   4614  CA  MET A1002       4.144   7.299  13.560  1.00 36.87      A    C
ATOM   4615  C   MET A1002       5.371   6.532  13.112  1.00 29.68      A    C
ATOM   4616  O   MET A1002       5.206   5.513  12.435  1.00 35.89      A    O
ATOM   4617  CB  MET A1002       3.479   7.871  12.303  1.00 35.62      A    C
ATOM   4618  CG  MET A1002       2.348   8.810  12.591  1.00 34.95      A    C
ATOM   4619  SD  MET A1002       1.625   9.263  11.028  1.00 38.54      A    S
ATOM   4620  CE  MET A1002       1.402   7.612  10.361  1.00 37.86      A    C
ATOM   4621  N   ASP A1003       6.579   6.978  13.439  1.00 25.94      A    N
ATOM   4622  CA  ASP A1003       7.735   6.430  12.755  1.00 30.93      A    C
ATOM   4623  C   ASP A1003       8.988   6.535  13.611  1.00 35.25      A    C
ATOM   4624  O   ASP A1003       9.952   7.200  13.235  1.00 28.03      A    O
ATOM   4625  CB  ASP A1003       7.936   7.158  11.420  1.00 30.49      A    C
ATOM   4626  CG  ASP A1003       8.753   6.350  10.426  1.00 35.23      A    C
ATOM   4627  OD1 ASP A1003       9.138   5.213  10.748  1.00 31.25      A    O
ATOM   4628  OD2 ASP A1003       8.996   6.852   9.304  1.00 35.71      A    O
ATOM   4629  N   GLU A1004       8.980   5.867  14.768  1.00 35.70      A    N
ATOM   4630  CA  GLU A1004      10.100   5.967  15.692  1.00 40.16      A    C
ATOM   4631  C   GLU A1004      11.339   5.212  15.213  1.00 38.96      A    C
ATOM   4632  O   GLU A1004      12.406   5.375  15.812  1.00 42.36      A    O
ATOM   4633  CB  GLU A1004       9.670   5.457  17.077  1.00 36.02      A    C
ATOM   4634  CG  GLU A1004       8.509   6.243  17.721  1.00 35.46      A    C
ATOM   4635  CD  GLU A1004       8.192   5.761  19.147  1.00 47.63      A    C
ATOM   4636  OE1 GLU A1004       7.684   4.621  19.292  1.00 39.75      A    O
ATOM   4637  OE2 GLU A1004       8.476   6.516  20.114  1.00 41.95      A    O
ATOM   4638  N   GLU A1005      11.236   4.415  14.154  1.00 42.38      A    N
ATOM   4639  CA  GLU A1005      12.367   3.598  13.684  1.00 48.44      A    C
ATOM   4640  C   GLU A1005      13.388   4.411  12.869  1.00 47.03      A    C
ATOM   4641  O   GLU A1005      13.057   5.455  12.300  1.00 51.79      A    O
ATOM   4642  CB  GLU A1005      11.852   2.410  12.856  1.00 44.44      A    C
ATOM   4643  CG  GLU A1005      11.596   2.700  11.374  1.00 45.36      A    C
ATOM   4644  CD  GLU A1005      11.096   1.464  10.593  1.00 45.29      A    C
ATOM   4645  OE1 GLU A1005      11.903   0.563  10.282  1.00 51.79      A    O
ATOM   4646  OE2 GLU A1005       9.885   1.384  10.294  1.00 42.86      A    O
ATOM   4647  N   MET A1007      16.417   6.018  10.731  1.00 70.32      A    N
ATOM   4648  CA  MET A1007      16.611   5.677   9.325  1.00 67.15      A    C
ATOM   4649  C   MET A1007      16.790   6.920   8.454  1.00 78.32      A    C
ATOM   4650  O   MET A1007      17.604   6.911   7.528  1.00 81.13      A    O
ATOM   4651  CB  MET A1007      15.430   4.855   8.818  1.00 59.34      A    C
ATOM   4652  N   ASP A1008      16.013   7.967   8.771  1.00 80.11      A    N
ATOM   4653  CA  ASP A1008      15.982   9.265   8.089  1.00 77.71      A    C
ATOM   4654  C   ASP A1008      16.533   9.231   6.666  1.00 78.70      A    C
ATOM   4655  O   ASP A1008      15.946   8.606   5.773  1.00 74.18      A    O
ATOM   4656  CB  ASP A1008      16.745  10.306   8.915  1.00 77.27      A    C
ATOM   4657  N   ASP A1009      17.655   9.916   6.449  1.00 79.88      A    N
ATOM   4658  CA  ASP A1009      18.434   9.827   5.215  1.00 79.36      A    C
ATOM   4659  C   ASP A1009      17.666  10.314   3.991  1.00 70.05      A    C
ATOM   4660  O   ASP A1009      18.033   9.970   2.860  1.00 67.53      A    O
ATOM   4661  CB  ASP A1009      18.939   8.399   4.976  1.00 77.01      A    C
ATOM   4662  N   VAL A1010      16.616  11.083   4.209  1.00 67.45      A    N
ATOM   4663  CA  VAL A1010      15.951  11.661   3.060  1.00 65.50      A    C
ATOM   4664  C   VAL A1010      17.022  12.505   2.396  1.00 63.66      A    C
ATOM   4665  O   VAL A1010      17.796  13.162   3.082  1.00 65.23      A    O
ATOM   4666  CB  VAL A1010      14.696  12.497   3.422  1.00 62.63      A    C
ATOM   4667  CG1 VAL A1010      14.850  13.941   2.979  1.00 59.26      A    C
ATOM   4668  CG2 VAL A1010      13.448  11.884   2.809  1.00 48.55      A    C
ATOM   4669  N   VAL A1011      17.103  12.462   1.075  1.00 60.04      A    N
ATOM   4670  CA  VAL A1011      18.040  13.300   0.354  1.00 57.43      A    C
ATOM   4671  C   VAL A1011      17.429  14.669   0.159  1.00 57.31      A    C
ATOM   4672  O   VAL A1011      16.298  14.792  -0.275  1.00 50.69      A    O
ATOM   4673  CB  VAL A1011      18.388  12.705  -1.011  1.00 54.48      A    C
ATOM   4674  CG1 VAL A1011      19.468  13.527  -1.690  1.00 48.72      A    C
ATOM   4675  CG2 VAL A1011      18.810  11.254  -0.865  1.00 48.73      A    C
ATOM   4676  N   ASP A1012      18.190  15.702   0.483  1.00 62.63      A    N
ATOM   4677  CA  ASP A1012      17.652  17.045   0.370  1.00 64.68      A    C
ATOM   4678  C   ASP A1012      18.308  17.800  -0.782  1.00 60.66      A    C
ATOM   4679  O   ASP A1012      19.455  17.531  -1.154  1.00 56.21      A    O
ATOM   4680  CB  ASP A1012      17.832  17.824   1.674  1.00 65.38      A    C
ATOM   4681  CG  ASP A1012      16.639  18.717   1.982  1.00 73.99      A    C
ATOM   4682  OD1 ASP A1012      15.880  19.045   1.038  1.00 69.85      A    O
ATOM   4683  OD2 ASP A1012      16.457  19.083   3.168  1.00 82.70      A    O
ATOM   4684  N   ALA A1013      17.553  18.757  -1.340  1.00 60.66      A    N
ATOM   4685  CA  ALA A1013      18.035  19.673  -2.373  1.00 66.84      A    C
ATOM   4686  C   ALA A1013      19.308  20.395  -1.937  1.00 69.34      A    C
ATOM   4687  O   ALA A1013      19.668  20.374  -0.754  1.00 70.47      A    O
ATOM   4688  CB  ALA A1013      16.950  20.695  -2.737  1.00 58.25      A    C
ATOM   4689  N   ASP A1014      19.985  21.040  -2.888  1.00 69.86      A    N
ATOM   4690  CA  ASP A1014      21.281  21.684  -2.646  1.00 74.01      A    C
ATOM   4691  C   ASP A1014      22.327  20.658  -2.205  1.00 73.27      A    C
ATOM   4692  O   ASP A1014      22.945  19.987  -3.033  1.00 65.47      A    O
ATOM   4693  CB  ASP A1014      21.160  22.798  -1.595  1.00 74.41      A    C
ATOM   4694  CG  ASP A1014      20.650  24.101  -2.177  1.00 83.03      A    C
ATOM   4695  OD1 ASP A1014      19.565  24.094  -2.806  1.00 79.38      A    O
ATOM   4696  OD2 ASP A1014      21.331  25.135  -1.987  1.00 89.17      A    O
TER
ATOM   4697  N   GLN B 701      43.243 -17.729  14.518  1.00 52.32      A    N
ATOM   4698  CA  GLN B 701      44.133 -17.039  15.443  1.00 53.72      A    C
ATOM   4699  C   GLN B 701      43.415 -15.983  16.257  1.00 48.05      A    C
ATOM   4700  O   GLN B 701      42.201 -15.792  16.142  1.00 47.40      A    O
ATOM   4701  CB  GLN B 701      45.294 -16.379  14.703  1.00 52.54      A    C
ATOM   4702  CG  GLN B 701      46.312 -17.343  14.167  1.00 55.59      A    C
ATOM   4703  CD  GLN B 701      47.558 -16.637  13.711  1.00 51.66      A    C
ATOM   4704  OE1 GLN B 701      48.099 -16.941  12.648  1.00 64.33      A    O
ATOM   4705  NE2 GLN B 701      48.018 -15.671  14.503  1.00 53.05      A    N
ATOM   4706  N   ALA B 702      44.201 -15.288  17.070  1.00 45.81      A    N
ATOM   4707  CA  ALA B 702      43.700 -14.224  17.922  1.00 48.83      A    C
ATOM   4708  C   ALA B 702      43.461 -12.920  17.169  1.00 41.70      A    C
ATOM   4709  O   ALA B 702      42.877 -11.996  17.745  1.00 41.05      A    O
ATOM   4710  CB  ALA B 702      44.676 -13.989  19.080  1.00 49.21      A    C
ATOM   4711  N   LEU B 703      43.887 -12.817  15.906  1.00 37.83      A    N
ATOM   4712  CA  LEU B 703      43.671 -11.576  15.176  1.00 37.32      A    C
ATOM   4713  C   LEU B 703      42.261 -11.451  14.612  1.00 35.58      A    C
ATOM   4714  O   LEU B 703      41.883 -10.353  14.190  1.00 36.06      A    O
ATOM   4715  CB  LEU B 703      44.712 -11.426  14.060  1.00 35.49      A    C
ATOM   4716  CG  LEU B 703      46.155 -11.408  14.564  1.00 37.46      A    C
ATOM   4717  CD1 LEU B 703      47.163 -11.727  13.458  1.00 39.56      A    C
ATOM   4718  CD2 LEU B 703      46.448 -10.053  15.184  1.00 43.53      A    C
ATOM   4719  N   LEU B 704      41.472 -12.525  14.617  1.00 33.54      A    N
ATOM   4720  CA  LEU B 704      40.111 -12.518  14.090  1.00 33.61      A    C
ATOM   4721  C   LEU B 704      39.143 -12.872  15.213  1.00 35.61      A    C
ATOM   4722  O   LEU B 704      39.186 -13.983  15.750  1.00 36.40      A    O
ATOM   4723  CB  LEU B 704      39.968 -13.500  12.925  1.00 34.08      A    C
ATOM   4724  CG  LEU B 704      38.586 -13.536  12.259  1.00 31.75      A    C
ATOM   4725  CD1 LEU B 704      38.339 -12.267  11.465  1.00 27.30      A    C
ATOM   4726  CD2 LEU B 704      38.459 -14.755  11.361  1.00 33.93      A    C
ATOM   4727  N   ARG B 705      38.282 -11.927  15.568  1.00 34.99      A    N
ATOM   4728  CA  ARG B 705      37.259 -12.130  16.584  1.00 32.23      A    C
ATOM   4729  C   ARG B 705      36.041 -12.792  15.947  1.00 34.66      A    C
ATOM   4730  O   ARG B 705      35.466 -12.258  14.995  1.00 32.48      A    O
ATOM   4731  CB  ARG B 705      36.887 -10.776  17.198  1.00 37.14      A    C
ATOM   4732  CG  ARG B 705      35.925 -10.781  18.406  1.00 41.63      A    C
ATOM   4733  CD  ARG B 705      36.484 -11.455  19.646  1.00 47.76      A    C
ATOM   4734  NE  ARG B 705      35.597 -11.355  20.808  1.00 55.04      A    N
ATOM   4735  CZ  ARG B 705      35.166 -10.231  21.372  1.00 51.80      A    C
ATOM   4736  NH1 ARG B 705      35.548  -9.042  20.938  1.00 52.64      A    N
ATOM   4737  NH2 ARG B 705      34.330 -10.304  22.406  1.00 48.64      A    N
ATOM   4738  N   ILE B 706      35.642 -13.954  16.454  1.00 37.22      A    N
ATOM   4739  CA  ILE B 706      34.400 -14.590  16.021  1.00 36.15      A    C
ATOM   4740  C   ILE B 706      33.275 -14.011  16.865  1.00 39.34      A    C
ATOM   4741  O   ILE B 706      33.271 -14.168  18.089  1.00 37.92      A    O
ATOM   4742  CB  ILE B 706      34.465 -16.115  16.165  1.00 43.80      A    C
ATOM   4743  CG1 ILE B 706      35.772 -16.648  15.577  1.00 44.43      A    C
ATOM   4744  CG2 ILE B 706      33.256 -16.764  15.492  1.00 38.64      A    C
ATOM   4745  CD1 ILE B 706      35.853 -16.508  14.075  1.00 42.68      A    C
ATOM   4746  N   LEU B 707      32.333 -13.323  16.221  1.00 35.79      A    N
ATOM   4747  CA  LEU B 707      31.270 -12.639  16.938  1.00 38.60      A    C
ATOM   4748  C   LEU B 707      29.980 -13.439  16.866  1.00 41.19      A    C
ATOM   4749  O   LEU B 707      29.687 -14.093  15.861  1.00 34.99      A    O
ATOM   4750  CB  LEU B 707      31.022 -11.236  16.378  1.00 37.21      A    C
ATOM   4751  CG  LEU B 707      31.793 -10.104  17.062  1.00 43.01      A    C
ATOM   4752  CD1 LEU B 707      33.175 -10.093  16.485  1.00 42.87      A    C
ATOM   4753  CD2 LEU B 707      31.132  -8.740  16.883  1.00 43.20      A    C
ATOM   4754  N   LYS B 708      29.209 -13.373  17.951  1.00 39.58      A    N
ATOM   4755  CA  LYS B 708      27.837 -13.857  17.960  1.00 40.82      A    C
ATOM   4756  C   LYS B 708      26.908 -12.730  17.531  1.00 42.58      A    C
ATOM   4757  O   LYS B 708      27.188 -11.550  17.759  1.00 46.15      A    O
ATOM   4758  CB  LYS B 708      27.447 -14.366  19.353  1.00 39.57      A    C
ATOM   4759  N   GLU B 709      25.793 -13.103  16.908  1.00 41.14      A    N
ATOM   4760  CA  GLU B 709      24.836 -12.113  16.418  1.00 46.89      A    C
ATOM   4761  C   GLU B 709      24.270 -11.239  17.533  1.00 49.29      A    C
ATOM   4762  O   GLU B 709      23.693 -10.177  17.257  1.00 48.86      A    O
ATOM   4763  CB  GLU B 709      23.688 -12.824  15.699  1.00 49.05      A    C
ATOM   4764  CG  GLU B 709      23.768 -12.810  14.201  1.00 50.90      A    C
ATOM   4765  CD  GLU B 709      22.623 -13.583  13.573  1.00 59.68      A    C
ATOM   4766  OE1 GLU B 709      22.117 -14.516  14.240  1.00 61.36      A    O
ATOM   4767  OE2 GLU B 709      22.231 -13.260  12.425  1.00 61.85      A    O
ATOM   4768  N   THR B 710      24.419 -11.655  18.781  1.00 50.79      A    N
ATOM   4769  CA  THR B 710      23.834 -10.953  19.909  1.00 44.98      A    C
ATOM   4770  C   THR B 710      24.706  -9.824  20.435  1.00 43.97      A    C
ATOM   4771  O   THR B 710      24.266  -9.097  21.332  1.00 45.46      A    O
ATOM   4772  CB  THR B 710      23.535 -11.950  21.031  1.00 44.12      A    C
ATOM   4773  OG1 THR B 710      24.768 -12.499  21.529  1.00 49.49      A    O
ATOM   4774  CG2 THR B 710      22.649 -13.070  20.507  1.00 47.13      A    C
ATOM   4775  N   GLU B 711      25.924  -9.651  19.911  1.00 43.65      A    N
ATOM   4776  CA  GLU B 711      26.806  -8.606  20.418  1.00 44.35      A    C
ATOM   4777  C   GLU B 711      27.101  -7.509  19.399  1.00 38.40      A    C
ATOM   4778  O   GLU B 711      28.061  -6.759  19.585  1.00 39.21      A    O
ATOM   4779  CB  GLU B 711      28.115  -9.197  20.944  1.00 47.86      A    C
ATOM   4780  CG  GLU B 711      28.724 -10.320  20.131  1.00 44.64      A    C
ATOM   4781  CD  GLU B 711      29.756 -11.089  20.945  1.00 52.45      A    C
ATOM   4782  OE1 GLU B 711      29.779 -10.899  22.184  1.00 57.37      A    O
ATOM   4783  OE2 GLU B 711      30.541 -11.874  20.361  1.00 47.11      A    O
ATOM   4784  N   PHE B 712      26.298  -7.383  18.341  1.00 44.11      A    N
ATOM   4785  CA  PHE B 712      26.404  -6.233  17.447  1.00 35.79      A    C
ATOM   4786  C   PHE B 712      25.088  -6.054  16.708  1.00 32.63      A    C
ATOM   4787  O   PHE B 712      24.266  -6.968  16.639  1.00 36.24      A    O
ATOM   4788  CB  PHE B 712      27.580  -6.357  16.465  1.00 32.59      A    C
ATOM   4789  CG  PHE B 712      27.438  -7.462  15.452  1.00 34.67      A    C
ATOM   4790  CD1 PHE B 712      27.855  -8.751  15.758  1.00 32.30      A    C
ATOM   4791  CD2 PHE B 712      26.925  -7.210  14.180  1.00 33.56      A    C
ATOM   4792  CE1 PHE B 712      27.750  -9.772  14.826  1.00 38.46      A    C
ATOM   4793  CE2 PHE B 712      26.819  -8.237  13.236  1.00 30.03      A    C
ATOM   4794  CZ  PHE B 712      27.231  -9.514  13.559  1.00 34.66      A    C
ATOM   4795  N   LYS B 713      24.904  -4.856  16.158  1.00 30.23      A    N
ATOM   4796  CA  LYS B 713      23.644  -4.452  15.546  1.00 35.96      A    C
ATOM   4797  C   LYS B 713      23.945  -3.511  14.390  1.00 34.87      A    C
ATOM   4798  O   LYS B 713      24.661  -2.523  14.577  1.00 35.96      A    O
ATOM   4799  CB  LYS B 713      22.733  -3.757  16.565  1.00 33.90      A    C
ATOM   4800  N   LYS B 714      23.422  -3.825  13.204  1.00 32.52      A    N
ATOM   4801  CA  LYS B 714      23.431  -2.868  12.106  1.00 28.70      A    C
ATOM   4802  C   LYS B 714      22.558  -1.674  12.454  1.00 32.94      A    C
ATOM   4803  O   LYS B 714      21.505  -1.819  13.078  1.00 42.26      A    O
ATOM   4804  CB  LYS B 714      22.925  -3.525  10.819  1.00 33.78      A    C
ATOM   4805  CG  LYS B 714      23.791  -4.692  10.340  1.00 38.34      A    C
ATOM   4806  CD  LYS B 714      23.267  -5.348   9.052  1.00 38.70      A    C
ATOM   4807  CE  LYS B 714      22.471  -6.615   9.331  1.00 40.90      A    C
ATOM   4808  NZ  LYS B 714      23.255  -7.647  10.074  1.00 44.03      A    N
ATOM   4809  N   ILE B 715      22.996  -0.484  12.056  1.00 33.96      A    N
ATOM   4810  CA  ILE B 715      22.270   0.740  12.386  1.00 35.84      A    C
ATOM   4811  C   ILE B 715      21.770   1.453  11.133  1.00 39.79      A    C
ATOM   4812  O   ILE B 715      20.563   1.659  10.969  1.00 36.41      A    O
ATOM   4813  CB  ILE B 715      23.138   1.682  13.242  1.00 36.32      A    C
ATOM   4814  CG1 ILE B 715      23.774   0.905  14.392  1.00 43.16      A    C
ATOM   4815  CG2 ILE B 715      22.311   2.839  13.776  1.00 43.53      A    C
ATOM   4816  CD1 ILE B 715      22.899   0.836  15.621  1.00 37.60      A    C
ATOM   4817  N   LYS B 716      22.691   1.825  10.235  1.00 41.01      A    N
ATOM   4818  CA  LYS B 716      22.365   2.600   9.044  1.00 36.16      A    C
ATOM   4819  C   LYS B 716      23.173   2.059   7.875  1.00 36.79      A    C
ATOM   4820  O   LYS B 716      24.320   1.655   8.053  1.00 34.83      A    O
ATOM   4821  CB  LYS B 716      22.664   4.098   9.251  1.00 34.74      A    C
ATOM   4822  N   VAL B 717      22.567   2.028   6.685  1.00 40.89      A    N
ATOM   4823  CA  VAL B 717      23.276   1.632   5.470  1.00 33.80      A    C
ATOM   4824  C   VAL B 717      24.181   2.773   5.035  1.00 36.48      A    C
ATOM   4825  O   VAL B 717      23.733   3.919   4.931  1.00 34.23      A    O
ATOM   4826  CB  VAL B 717      22.287   1.285   4.343  1.00 34.57      A    C
ATOM   4827  CG1 VAL B 717      23.032   1.137   3.026  1.00 28.18      A    C
ATOM   4828  CG2 VAL B 717      21.501   0.021   4.656  1.00 33.50      A    C
ATOM   4829  N   LEU B 718      25.443   2.458   4.733  1.00 39.09      A    N
ATOM   4830  CA  LEU B 718      26.379   3.447   4.202  1.00 34.20      A    C
ATOM   4831  C   LEU B 718      26.534   3.368   2.686  1.00 33.21      A    C
ATOM   4832  O   LEU B 718      26.708   4.404   2.042  1.00 38.66      A    O
ATOM   4833  CB  LEU B 718      27.751   3.297   4.882  1.00 30.82      A    C
ATOM   4834  CG  LEU B 718      27.742   3.430   6.420  1.00 33.90      A    C
ATOM   4835  CD1 LEU B 718      29.103   3.105   7.066  1.00 30.41      A    C
ATOM   4836  CD2 LEU B 718      27.280   4.820   6.860  1.00 34.81      A    C
ATOM   4837  N   GLY B 719      26.470   2.177   2.103  1.00 33.78      A    N
ATOM   4838  CA  GLY B 719      26.519   2.019   0.657  1.00 36.52      A    C
ATOM   4839  C   GLY B 719      26.570   0.550   0.317  1.00 34.83      A    C
ATOM   4840  O   GLY B 719      26.733  -0.303   1.189  1.00 35.50      A    O
ATOM   4841  N   SER B 720      26.428   0.258  -0.973  1.00 35.59      A    N
ATOM   4842  CA  SER B 720      26.504  -1.111  -1.468  1.00 39.12      A    C
ATOM   4843  C   SER B 720      27.419  -1.172  -2.679  1.00 35.87      A    C
ATOM   4844  O   SER B 720      27.503  -0.219  -3.450  1.00 39.87      A    O
ATOM   4845  CB  SER B 720      25.140  -1.680  -1.879  1.00 34.22      A    C
ATOM   4846  OG  SER B 720      24.210  -1.621  -0.823  1.00 41.41      A    O
ATOM   4847  N   GLY B 721      28.069  -2.319  -2.855  1.00 36.70      A    N
ATOM   4848  CA  GLY B 721      28.938  -2.555  -3.988  1.00 40.42      A    C
ATOM   4849  C   GLY B 721      28.717  -3.932  -4.576  1.00 44.69      A    C
ATOM   4850  O   GLY B 721      27.729  -4.593  -4.250  1.00 42.90      A    O
ATOM   4851  N   ALA B 722      29.626  -4.381  -5.442  1.00 43.00      A    N
ATOM   4852  CA  ALA B 722      29.476  -5.705  -6.032  1.00 49.50      A    C
ATOM   4853  C   ALA B 722      29.485  -6.792  -4.965  1.00 50.33      A    C
ATOM   4854  O   ALA B 722      28.683  -7.732  -5.029  1.00 51.75      A    O
ATOM   4855  CB  ALA B 722      30.576  -5.954  -7.060  1.00 51.69      A    C
ATOM   4856  N   PHE B 723      30.373  -6.669  -3.963  1.00 48.24      A    N
ATOM   4857  CA  PHE B 723      30.509  -7.691  -2.925  1.00 43.56      A    C
ATOM   4858  C   PHE B 723      29.405  -7.646  -1.874  1.00 46.00      A    C
ATOM   4859  O   PHE B 723      29.176  -8.649  -1.189  1.00 49.06      A    O
ATOM   4860  CB  PHE B 723      31.839  -7.563  -2.174  1.00 48.95      A    C
ATOM   4861  CG  PHE B 723      33.050  -7.329  -3.044  1.00 47.15      A    C
ATOM   4862  CD1 PHE B 723      33.457  -8.276  -3.974  1.00 45.59      A    C
ATOM   4863  CD2 PHE B 723      33.830  -6.186  -2.861  1.00 47.36      A    C
ATOM   4864  CE1 PHE B 723      34.601  -8.060  -4.745  1.00 51.23      A    C
ATOM   4865  CE2 PHE B 723      34.973  -5.962  -3.609  1.00 47.63      A    C
ATOM   4866  CZ  PHE B 723      35.361  -6.896  -4.559  1.00 51.93      A    C
ATOM   4867  N   GLY B 724      28.746  -6.520  -1.687  1.00 42.19      A    N
ATOM   4868  CA  GLY B 724      27.740  -6.511  -0.640  1.00 40.89      A    C
ATOM   4869  C   GLY B 724      27.430  -5.094  -0.204  1.00 41.12      A    C
ATOM   4870  O   GLY B 724      27.628  -4.141  -0.963  1.00 36.57      A    O
ATOM   4871  N   THR B 725      26.941  -4.988   1.032  1.00 32.11      A    N
ATOM   4872  CA  THR B 725      26.465  -3.740   1.604  1.00 34.49      A    C
ATOM   4873  C   THR B 725      27.207  -3.456   2.907  1.00 34.60      A    C
ATOM   4874  O   THR B 725      27.506  -4.371   3.684  1.00 29.73      A    O
ATOM   4875  CB  THR B 725      24.933  -3.807   1.828  1.00 37.57      A    C
ATOM   4876  OG1 THR B 725      24.291  -3.984   0.558  1.00 41.78      A    O
ATOM   4877  CG2 THR B 725      24.374  -2.537   2.460  1.00 31.12      A    C
ATOM   4878  N   VAL B 726      27.517  -2.183   3.129  1.00 33.06      A    N
ATOM   4879  CA  VAL B 726      28.286  -1.739   4.283  1.00 33.65      A    C
ATOM   4880  C   VAL B 726      27.372  -0.956   5.205  1.00 29.54      A    C
ATOM   4881  O   VAL B 726      26.689  -0.022   4.767  1.00 28.44      A    O
ATOM   4882  CB  VAL B 726      29.489  -0.880   3.870  1.00 33.00      A    C
ATOM   4883  CG1 VAL B 726      30.269  -0.450   5.118  1.00 33.18      A    C
ATOM   4884  CG2 VAL B 726      30.360  -1.641   2.898  1.00 36.67      A    C
ATOM   4885  N   TYR B 727      27.390  -1.322   6.482  1.00 28.83      A    N
ATOM   4886  CA  TYR B 727      26.579  -0.705   7.517  1.00 29.84      A    C
ATOM   4887  C   TYR B 727      27.465   0.012   8.519  1.00 29.82      A    C
ATOM   4888  O   TYR B 727      28.579  -0.432   8.800  1.00 26.77      A    O
ATOM   4889  CB  TYR B 727      25.765  -1.760   8.266  1.00 31.65      A    C
ATOM   4890  CG  TYR B 727      24.677  -2.367   7.445  1.00 33.78      A    C
ATOM   4891  CD1 TYR B 727      24.940  -3.428   6.584  1.00 32.59      A    C
ATOM   4892  CD2 TYR B 727      23.376  -1.880   7.532  1.00 32.24      A    C
ATOM   4893  CE1 TYR B 727      23.940  -3.993   5.824  1.00 29.76      A    C
ATOM   4894  CE2 TYR B 727      22.377  -2.431   6.791  1.00 34.16      A    C
ATOM   4895  CZ  TYR B 727      22.661  -3.478   5.925  1.00 36.02      A    C
ATOM   4896  OH  TYR B 727      21.651  -4.011   5.178  1.00 31.89      A    O
ATOM   4897  N   LYS B 728      26.969   1.121   9.055  1.00 29.67      A    N
ATOM   4898  CA  LYS B 728      27.453   1.583  10.345  1.00 33.72      A    C
ATOM   4899  C   LYS B 728      26.753   0.748  11.403  1.00 35.02      A    C
ATOM   4900  O   LYS B 728      25.534   0.530  11.326  1.00 31.84      A    O
ATOM   4901  CB  LYS B 728      27.162   3.067  10.557  1.00 35.23      A    C
ATOM   4902  CG  LYS B 728      27.290   3.524  12.015  1.00 36.59      A    C
ATOM   4903  CD  LYS B 728      27.284   5.053  12.068  1.00 37.56      A    C
ATOM   4904  CE  LYS B 728      27.531   5.591  13.452  1.00 46.04      A    C
ATOM   4905  NZ  LYS B 728      27.984   7.013  13.386  1.00 54.36      A    N
ATOM   4906  N   GLY B 729      27.527   0.250  12.365  1.00 28.59      A    N
ATOM   4907  CA  GLY B 729      27.024  -0.683  13.348  1.00 30.90      A    C
ATOM   4908  C   GLY B 729      27.476  -0.306  14.747  1.00 30.91      A    C
ATOM   4909  O   GLY B 729      28.196   0.676  14.949  1.00 28.77      A    O
ATOM   4910  N   LEU B 730      27.021  -1.105  15.712  1.00 32.94      A    N
ATOM   4911  CA  LEU B 730      27.417  -0.949  17.107  1.00 30.82      A    C
ATOM   4912  C   LEU B 730      27.832  -2.303  17.661  1.00 34.67      A    C
ATOM   4913  O   LEU B 730      27.095  -3.287  17.522  1.00 34.40      A    O
ATOM   4914  CB  LEU B 730      26.273  -0.374  17.960  1.00 35.30      A    C
ATOM   4915  CG  LEU B 730      25.930   1.101  17.746  1.00 37.56      A    C
ATOM   4916  CD1 LEU B 730      24.704   1.460  18.562  1.00 42.84      A    C
ATOM   4917  CD2 LEU B 730      27.122   1.995  18.115  1.00 30.87      A    C
ATOM   4918  N   TRP B 731      28.992  -2.358  18.299  1.00 27.87      A    N
ATOM   4919  CA  TRP B 731      29.389  -3.544  19.037  1.00 31.18      A    C
ATOM   4920  C   TRP B 731      29.062  -3.347  20.515  1.00 31.36      A    C
ATOM   4921  O   TRP B 731      29.217  -2.245  21.058  1.00 28.45      A    O
ATOM   4922  CB  TRP B 731      30.879  -3.829  18.835  1.00 30.66      A    C
ATOM   4923  CG  TRP B 731      31.443  -4.844  19.746  1.00 33.61      A    C
ATOM   4924  CD1 TRP B 731      30.993  -6.120  19.935  1.00 33.46      A    C
ATOM   4925  CD2 TRP B 731      32.601  -4.699  20.578  1.00 33.25      A    C
ATOM   4926  NE1 TRP B 731      31.789  -6.770  20.847  1.00 31.76      A    N
ATOM   4927  CE2 TRP B 731      32.784  -5.921  21.256  1.00 35.53      A    C
ATOM   4928  CE3 TRP B 731      33.499  -3.655  20.817  1.00 33.49      A    C
ATOM   4929  CZ2 TRP B 731      33.834  -6.129  22.157  1.00 35.40      A    C
ATOM   4930  CZ3 TRP B 731      34.539  -3.865  21.717  1.00 35.18      A    C
ATOM   4931  CH2 TRP B 731      34.698  -5.091  22.373  1.00 29.13      A    C
ATOM   4932  N   ILE B 732      28.564  -4.405  21.147  1.00 35.46      A    N
ATOM   4933  CA  ILE B 732      28.186  -4.375  22.564  1.00 36.86      A    C
ATOM   4934  C   ILE B 732      29.084  -5.337  23.327  1.00 36.47      A    C
ATOM   4935  O   ILE B 732      28.821  -6.548  23.353  1.00 39.45      A    O
ATOM   4936  CB  ILE B 732      26.707  -4.736  22.773  1.00 43.13      A    C
ATOM   4937  N   PRO B 733      30.155  -4.852  23.943  1.00 31.22      A    N
ATOM   4938  CA  PRO B 733      31.064  -5.757  24.647  1.00 32.87      A    C
ATOM   4939  C   PRO B 733      30.342  -6.483  25.776  1.00 38.99      A    C
ATOM   4940  O   PRO B 733      29.365  -5.985  26.343  1.00 32.76      A    O
ATOM   4941  CB  PRO B 733      32.164  -4.825  25.171  1.00 34.88      A    C
ATOM   4942  CG  PRO B 733      31.597  -3.433  25.048  1.00 33.09      A    C
ATOM   4943  CD  PRO B 733      30.621  -3.457  23.946  1.00 34.32      A    C
ATOM   4944  N   GLU B 734      30.815  -7.694  26.061  1.00 45.21      A    N
ATOM   4945  CA  GLU B 734      30.181  -8.540  27.060  1.00 49.35      A    C
ATOM   4946  C   GLU B 734      30.272  -7.884  28.429  1.00 44.77      A    C
ATOM   4947  O   GLU B 734      31.351  -7.473  28.862  1.00 48.61      A    O
ATOM   4948  CB  GLU B 734      30.848  -9.920  27.084  1.00 45.38      A    C
ATOM   4949  N   GLY B 735      29.130  -7.766  29.098  1.00 45.37      A    N
ATOM   4950  CA  GLY B 735      29.107  -7.254  30.455  1.00 47.20      A    C
ATOM   4951  C   GLY B 735      29.298  -5.763  30.574  1.00 42.57      A    C
ATOM   4952  O   GLY B 735      29.635  -5.286  31.659  1.00 36.22      A    O
ATOM   4953  N   GLU B 736      29.098  -5.006  29.494  1.00 40.26      A    N
ATOM   4954  CA  GLU B 736      29.186  -3.553  29.548  1.00 37.97      A    C
ATOM   4955  C   GLU B 736      27.888  -2.931  29.058  1.00 39.47      A    C
ATOM   4956  O   GLU B 736      27.018  -3.605  28.494  1.00 42.85      A    O
ATOM   4957  CB  GLU B 736      30.379  -3.024  28.726  1.00 39.23      A    C
ATOM   4958  CG  GLU B 736      31.665  -3.751  29.041  1.00 32.47      A    C
ATOM   4959  CD  GLU B 736      32.297  -3.251  30.332  1.00 33.80      A    C
ATOM   4960  OE1 GLU B 736      31.783  -2.267  30.917  1.00 36.14      A    O
ATOM   4961  OE2 GLU B 736      33.278  -3.874  30.792  1.00 36.05      A    O
ATOM   4962  N   LYS B 737      27.760  -1.629  29.305  1.00 35.70      A    N
ATOM   4963  CA  LYS B 737      26.644  -0.843  28.799  1.00 43.32      A    C
ATOM   4964  C   LYS B 737      26.962  -0.092  27.512  1.00 48.88      A    C
ATOM   4965  O   LYS B 737      26.044   0.166  26.724  1.00 56.59      A    O
ATOM   4966  CB  LYS B 737      26.178   0.161  29.858  1.00 43.91      A    C
ATOM   4967  N   VAL B 738      28.234   0.238  27.257  1.00 38.94      A    N
ATOM   4968  CA  VAL B 738      28.564   1.119  26.140  1.00 40.13      A    C
ATOM   4969  C   VAL B 738      28.381   0.415  24.795  1.00 39.62      A    C
ATOM   4970  O   VAL B 738      28.485  -0.813  24.678  1.00 40.19      A    O
ATOM   4971  CB  VAL B 738      30.000   1.652  26.295  1.00 39.32      A    C
ATOM   4972  CG1 VAL B 738      30.249   2.063  27.736  1.00 35.69      A    C
ATOM   4973  CG2 VAL B 738      31.003   0.601  25.851  1.00 36.13      A    C
ATOM   4974  N   LYS B 739      28.105   1.211  23.764  1.00 37.30      A    N
ATOM   4975  CA  LYS B 739      28.009   0.742  22.387  1.00 35.76      A    C
ATOM   4976  C   LYS B 739      29.142   1.380  21.597  1.00 34.71      A    C
ATOM   4977  O   LYS B 739      29.324   2.598  21.660  1.00 35.49      A    O
ATOM   4978  CB  LYS B 739      26.672   1.121  21.752  1.00 33.53      A    C
ATOM   4979  CG  LYS B 739      25.481   1.193  22.713  1.00 48.68      A    C
ATOM   4980  CD  LYS B 739      24.709  -0.115  22.782  1.00 39.05      A    C
ATOM   4981  CE  LYS B 739      23.390   0.088  23.529  1.00 50.66      A    C
ATOM   4982  NZ  LYS B 739      23.476  -0.288  24.982  1.00 53.32      A    N
[truncated: 388,614 more chars]
