# Supplementary material for: Linking ATP and allosteric sites to achieve superadditive binding with bivalent EGFR kinase inhibitors
Source: Commun Chem. 2024 Feb 20;7:38. doi: 10.1038/s42004-024-01108-3 (PMC10879502; doi:10.1038/s42004-024-01108-3)
Supplement: Supplementary file 7 — Supplementary Data 4 [file 42004_2024_1108_MOESM7_ESM.txt]

REMARK   3
REMARK   3 REFINEMENT.
REMARK   3   PROGRAM     : PHENIX (1.19.2_4158: ???)
REMARK   3   AUTHORS     : Adams,Afonine,Bunkoczi,Burnley,Chen,Dar,Davis,
REMARK   3               : Draizen,Echols,Gildea,Gros,Grosse-Kunstleve,Headd,
REMARK   3               : Hintze,Hung,Ioerger,Liebschner,McCoy,McKee,Moriarty,
REMARK   3               : Oeffner,Poon,Read,Richardson,Richardson,Sacchettini,
REMARK   3               : Sauter,Sobolev,Storoni,Terwilliger,Williams,Zwart
REMARK   3
REMARK   3  X-RAY DATA.
REMARK   3  
REMARK   3  REFINEMENT TARGET : ML
REMARK   3  
REMARK   3  DATA USED IN REFINEMENT.
REMARK   3   RESOLUTION RANGE HIGH (ANGSTROMS) : 2.20    
REMARK   3   RESOLUTION RANGE LOW  (ANGSTROMS) : 65.03   
REMARK   3   MIN(FOBS/SIGMA_FOBS)              : 1.36  
REMARK   3   COMPLETENESS FOR RANGE        (%) : 98.34 
REMARK   3   NUMBER OF REFLECTIONS             : 59495     
REMARK   3   NUMBER OF REFLECTIONS (NON-ANOMALOUS) : 59495     
REMARK   3  
REMARK   3  FIT TO DATA USED IN REFINEMENT.
REMARK   3   R VALUE     (WORKING + TEST SET) : 0.2039
REMARK   3   R VALUE            (WORKING SET) : 0.2019
REMARK   3   FREE R VALUE                     : 0.2611
REMARK   3   FREE R VALUE TEST SET SIZE   (%) : 3.35  
REMARK   3   FREE R VALUE TEST SET COUNT      : 1995      
REMARK   3  
REMARK   3  FIT TO DATA USED IN REFINEMENT (IN BINS).
REMARK   3   BIN  RESOLUTION RANGE  COMPL.    NWORK NFREE   RWORK  RFREE  CCWORK CCFREE
REMARK   3     1   65.03 -    5.30    0.98     4169   144  0.1853 0.2379   0.940  0.888
REMARK   3     2    5.30 -    4.21    1.00     4201   146  0.1612 0.2209   0.931  0.858
REMARK   3     3    4.21 -    3.68    0.99     4175   145  0.1742 0.2171   0.922  0.849
REMARK   3     4    3.68 -    3.34    0.95     3963   138  0.1972 0.2655   0.911  0.806
REMARK   3     5    3.34 -    3.10    0.99     4129   144  0.2139 0.2748   0.894  0.833
REMARK   3     6    3.10 -    2.92    0.99     4136   143  0.2223 0.3099   0.898  0.776
REMARK   3     7    2.92 -    2.77    0.99     4149   145  0.2391 0.2888   0.880  0.785
REMARK   3     8    2.77 -    2.65    0.99     4118   141  0.2353 0.3089   0.891  0.801
REMARK   3     9    2.65 -    2.55    0.99     4142   145  0.2263 0.2984   0.879  0.780
REMARK   3    10    2.55 -    2.46    0.96     3960   136  0.2262 0.2918   0.865  0.786
REMARK   3    11    2.46 -    2.38    0.97     4067   141  0.2398 0.3212   0.853  0.757
REMARK   3    12    2.38 -    2.32    0.98     4088   142  0.2471 0.2719   0.856  0.770
REMARK   3    13    2.32 -    2.26    0.99     4093   141  0.2720 0.3129   0.834  0.775
REMARK   3    14    2.26 -    2.20    0.99     4110   144  0.2903 0.3621   0.825  0.694
REMARK   3  
REMARK   3  BULK SOLVENT MODELLING.
REMARK   3   METHOD USED        : FLAT BULK SOLVENT MODEL
REMARK   3   SOLVENT RADIUS     : 1.11    
REMARK   3   SHRINKAGE RADIUS   : 0.90    
REMARK   3   GRID STEP FACTOR   : 4.00    
REMARK   3  
REMARK   3  ERROR ESTIMATES.
REMARK   3   COORDINATE ERROR (MAXIMUM-LIKELIHOOD BASED)     : 0.31    
REMARK   3   PHASE ERROR (DEGREES, MAXIMUM-LIKELIHOOD BASED) : 27.36   
REMARK   3  
REMARK   3  STRUCTURE FACTORS CALCULATION ALGORITHM : FFT
REMARK   3  B VALUES.
REMARK   3   FROM WILSON PLOT           (A**2) : 41.55   
REMARK   3  
REMARK   3  GEOMETRY RESTRAINTS LIBRARY: GEOSTD + MONOMER LIBRARY + CDL V1.2
REMARK   3  DEVIATIONS FROM IDEAL VALUES.
REMARK   3    BOND      :  0.009   0.079   9620
REMARK   3    ANGLE     :  1.010  10.685  13053
REMARK   3    CHIRALITY :  0.055   0.242   1479
REMARK   3    PLANARITY :  0.009   0.091   1625
REMARK   3    DIHEDRAL  : 18.015 150.013   3557
REMARK   3    MIN NONBONDED DISTANCE : 1.893
REMARK   3  
REMARK   3  MOLPROBITY STATISTICS.
REMARK   3    ALL-ATOM CLASHSCORE : 7.57
REMARK   3    RAMACHANDRAN PLOT:
REMARK   3      OUTLIERS :  0.77 %
REMARK   3      ALLOWED  :  3.34 %
REMARK   3      FAVORED  : 95.88 %
REMARK   3    ROTAMER OUTLIERS :  1.83 %
REMARK   3    CBETA DEVIATIONS :  0.00 %
REMARK   3    PEPTIDE PLANE:
REMARK   3      CIS-PROLINE     : 0.00 %
REMARK   3      CIS-GENERAL     : 0.00 %
REMARK   3      TWISTED PROLINE : 0.00 %
REMARK   3      TWISTED GENERAL : 0.00 %
REMARK   3  
REMARK   3  RAMA-Z (RAMACHANDRAN PLOT Z-SCORE):
REMARK   3  INTERPRETATION: BAD |RAMA-Z| > 3; SUSPICIOUS 2 < |RAMA-Z| < 3; GOOD |RAMA-Z| < 2.
REMARK   3  SCORES FOR WHOLE/HELIX/SHEET/LOOP ARE SCALED INDEPENDENTLY;
REMARK   3  THEREFORE, THE VALUES ARE NOT RELATED IN A SIMPLE MANNER.
REMARK   3    WHOLE: -2.19 (0.21), RESIDUES: 1167
REMARK   3    HELIX: -1.95 (0.18), RESIDUES: 499
REMARK   3    SHEET: -0.97 (0.35), RESIDUES: 156
REMARK   3    LOOP : -0.85 (0.27), RESIDUES: 512
REMARK   3  
REMARK   3                  min    max   mean <Bi,j>   iso aniso
REMARK   3     Overall:   24.18  80.27  43.75   2.55  9610     0
REMARK   3     Protein:   24.18  80.27  43.71   2.54  9307     0
REMARK   3     Water:     31.11  62.87  42.98    N/A   197     0
REMARK   3     Other:     34.95  67.15  48.36    N/A   106     0
REMARK   3     Chain  A:  24.59  80.27  44.27    N/A  2330     0
REMARK   3     Chain  C:  24.72  74.89  45.77    N/A  2315     0
REMARK   3     Chain  B:  25.17  74.45  42.80    N/A  2376     0
REMARK   3     Chain  E:  42.74  58.97  50.86    N/A     2     0
REMARK   3     Chain  D:  24.18  72.64  42.00    N/A  2286     0
REMARK   3     Chain  G:  37.66  67.15  51.85    N/A    62     0
REMARK   3     Chain  F:  34.95  53.03  43.08    N/A    42     0
REMARK   3     Chain  S:  31.11  62.87  42.98    N/A   197     0
REMARK   3     Histogram:
REMARK   3         Values      Number of atoms
REMARK   3      24.18 - 29.79       227
REMARK   3      29.79 - 35.40      1493
REMARK   3      35.40 - 41.01      2583
REMARK   3      41.01 - 46.62      2191
REMARK   3      46.62 - 52.23      1370
REMARK   3      52.23 - 57.84       867
REMARK   3      57.84 - 63.45       558
REMARK   3      63.45 - 69.05       244
REMARK   3      69.05 - 74.66        71
REMARK   3      74.66 - 80.27         6
REMARK   3  
REMARK   3
CRYST1   70.606  100.485   87.318  90.00 102.32  90.00 P 1 21 1
SCALE1      0.014163  0.000000  0.003094        0.00000
SCALE2      0.000000  0.009952  0.000000        0.00000
SCALE3      0.000000  0.000000  0.011722        0.00000
ATOM      1  N   GLN D 701      10.080  23.440  21.931  1.00 41.74      A    N
ATOM      2  CA  GLN D 701      11.047  24.340  22.559  1.00 49.86      A    C
ATOM      3  C   GLN D 701      11.868  23.646  23.668  1.00 51.01      A    C
ATOM      4  O   GLN D 701      13.081  23.838  23.761  1.00 48.74      A    O
ATOM      5  CB  GLN D 701      10.336  25.572  23.136  1.00 48.00      A    C
ATOM      6  N   ALA D 702      11.205  22.873  24.527  1.00 49.43      A    N
ATOM      7  CA  ALA D 702      11.925  22.024  25.466  1.00 50.15      A    C
ATOM      8  C   ALA D 702      12.409  20.725  24.823  1.00 47.71      A    C
ATOM      9  O   ALA D 702      12.858  19.818  25.536  1.00 49.58      A    O
ATOM     10  CB  ALA D 702      11.052  21.711  26.690  1.00 48.21      A    C
ATOM     11  N   LEU D 703      12.307  20.599  23.505  1.00 45.59      A    N
ATOM     12  CA  LEU D 703      12.862  19.443  22.813  1.00 44.14      A    C
ATOM     13  C   LEU D 703      14.282  19.673  22.341  1.00 43.24      A    C
ATOM     14  O   LEU D 703      14.929  18.729  21.876  1.00 42.57      A    O
ATOM     15  CB  LEU D 703      12.009  19.071  21.597  1.00 42.31      A    C
ATOM     16  CG  LEU D 703      10.538  18.787  21.847  1.00 43.81      A    C
ATOM     17  CD1 LEU D 703       9.791  18.733  20.515  1.00 40.55      A    C
ATOM     18  CD2 LEU D 703      10.404  17.497  22.632  1.00 44.49      A    C
ATOM     19  N   LEU D 704      14.774  20.899  22.429  1.00 42.48      A    N
ATOM     20  CA  LEU D 704      16.117  21.231  21.983  1.00 39.23      A    C
ATOM     21  C   LEU D 704      16.862  21.885  23.133  1.00 41.21      A    C
ATOM     22  O   LEU D 704      16.426  22.919  23.650  1.00 42.85      A    O
ATOM     23  CB  LEU D 704      16.065  22.147  20.764  1.00 41.26      A    C
ATOM     24  CG  LEU D 704      17.415  22.628  20.283  1.00 39.10      A    C
ATOM     25  CD1 LEU D 704      18.164  21.471  19.650  1.00 36.69      A    C
ATOM     26  CD2 LEU D 704      17.177  23.776  19.333  1.00 37.86      A    C
ATOM     27  N   ARG D 705      17.975  21.278  23.535  1.00 36.46      A    N
ATOM     28  CA  ARG D 705      18.768  21.774  24.643  1.00 39.05      A    C
ATOM     29  C   ARG D 705      19.904  22.652  24.123  1.00 39.50      A    C
ATOM     30  O   ARG D 705      20.740  22.195  23.343  1.00 41.53      A    O
ATOM     31  CB  ARG D 705      19.298  20.596  25.458  1.00 41.71      A    C
ATOM     32  CG  ARG D 705      20.557  20.858  26.213  1.00 39.67      A    C
ATOM     33  CD  ARG D 705      20.268  21.008  27.665  1.00 44.36      A    C
ATOM     34  NE  ARG D 705      21.495  21.208  28.420  1.00 43.70      A    N
ATOM     35  CZ  ARG D 705      21.756  20.629  29.581  1.00 44.76      A    C
ATOM     36  NH1 ARG D 705      20.875  19.828  30.169  1.00 44.94      A    N
ATOM     37  NH2 ARG D 705      22.928  20.851  30.164  1.00 45.63      A    N
ATOM     38  N   ILE D 706      19.935  23.912  24.552  1.00 43.27      A    N
ATOM     39  CA  ILE D 706      20.983  24.846  24.142  1.00 44.56      A    C
ATOM     40  C   ILE D 706      22.217  24.595  24.990  1.00 43.06      A    C
ATOM     41  O   ILE D 706      22.187  24.779  26.208  1.00 44.00      A    O
ATOM     42  CB  ILE D 706      20.520  26.302  24.282  1.00 46.21      A    C
ATOM     43  CG1 ILE D 706      19.104  26.457  23.757  1.00 45.13      A    C
ATOM     44  CG2 ILE D 706      21.484  27.246  23.566  1.00 46.83      A    C
ATOM     45  CD1 ILE D 706      19.053  26.686  22.303  1.00 45.47      A    C
ATOM     46  N   LEU D 707      23.307  24.203  24.346  1.00 43.24      A    N
ATOM     47  CA  LEU D 707      24.520  23.800  25.035  1.00 43.58      A    C
ATOM     48  C   LEU D 707      25.521  24.951  25.105  1.00 46.24      A    C
ATOM     49  O   LEU D 707      25.472  25.900  24.319  1.00 49.78      A    O
ATOM     50  CB  LEU D 707      25.149  22.598  24.324  1.00 43.05      A    C
ATOM     51  CG  LEU D 707      24.396  21.274  24.445  1.00 43.36      A    C
ATOM     52  CD1 LEU D 707      25.065  20.200  23.603  1.00 43.33      A    C
ATOM     53  CD2 LEU D 707      24.311  20.834  25.888  1.00 42.89      A    C
ATOM     54  N   LYS D 708      26.450  24.856  26.050  1.00 46.53      A    N
ATOM     55  CA  LYS D 708      27.546  25.813  26.126  1.00 48.86      A    C
ATOM     56  C   LYS D 708      28.877  25.095  25.946  1.00 46.34      A    C
ATOM     57  O   LYS D 708      29.023  23.928  26.320  1.00 45.37      A    O
ATOM     58  CB  LYS D 708      27.516  26.608  27.446  1.00 50.14      A    C
ATOM     59  CG  LYS D 708      27.708  25.792  28.701  1.00 51.25      A    C
ATOM     60  CD  LYS D 708      27.465  26.653  29.945  1.00 56.92      A    C
ATOM     61  CE  LYS D 708      25.966  26.914  30.160  1.00 58.02      A    C
ATOM     62  NZ  LYS D 708      25.692  27.544  31.494  1.00 62.21      A    N
ATOM     63  N   GLU D 709      29.838  25.800  25.351  1.00 47.44      A    N
ATOM     64  CA  GLU D 709      31.077  25.163  24.926  1.00 47.18      A    C
ATOM     65  C   GLU D 709      31.748  24.417  26.061  1.00 47.33      A    C
ATOM     66  O   GLU D 709      32.430  23.413  25.832  1.00 46.30      A    O
ATOM     67  CB  GLU D 709      32.033  26.210  24.363  1.00 49.19      A    C
ATOM     68  CG  GLU D 709      31.706  26.662  22.963  1.00 53.23      A    C
ATOM     69  CD  GLU D 709      32.722  27.649  22.426  1.00 59.34      A    C
ATOM     70  OE1 GLU D 709      32.864  28.740  23.026  1.00 56.90      A    O
ATOM     71  OE2 GLU D 709      33.367  27.338  21.397  1.00 63.46      A    O
ATOM     72  N   THR D 710      31.551  24.881  27.293  1.00 48.91      A    N
ATOM     73  CA  THR D 710      32.246  24.318  28.439  1.00 47.93      A    C
ATOM     74  C   THR D 710      31.620  23.026  28.948  1.00 47.42      A    C
ATOM     75  O   THR D 710      32.273  22.309  29.717  1.00 46.63      A    O
ATOM     76  CB  THR D 710      32.304  25.350  29.568  1.00 47.96      A    C
ATOM     77  OG1 THR D 710      31.084  25.320  30.315  1.00 50.77      A    O
ATOM     78  CG2 THR D 710      32.493  26.749  28.997  1.00 49.61      A    C
ATOM     79  N   GLU D 711      30.396  22.685  28.539  1.00 44.41      A    N
ATOM     80  CA  GLU D 711      29.798  21.448  29.039  1.00 47.40      A    C
ATOM     81  C   GLU D 711      29.953  20.259  28.092  1.00 44.69      A    C
ATOM     82  O   GLU D 711      29.405  19.187  28.379  1.00 41.01      A    O
ATOM     83  CB  GLU D 711      28.314  21.663  29.387  1.00 45.75      A    C
ATOM     84  CG  GLU D 711      27.358  21.894  28.227  1.00 45.97      A    C
ATOM     85  CD  GLU D 711      25.922  22.150  28.723  1.00 48.40      A    C
ATOM     86  OE1 GLU D 711      25.401  21.317  29.498  1.00 45.19      A    O
ATOM     87  OE2 GLU D 711      25.327  23.192  28.356  1.00 48.02      A    O
ATOM     88  N   PHE D 712      30.701  20.407  26.997  1.00 43.48      A    N
ATOM     89  CA  PHE D 712      31.011  19.279  26.131  1.00 43.12      A    C
ATOM     90  C   PHE D 712      32.338  19.538  25.434  1.00 44.32      A    C
ATOM     91  O   PHE D 712      32.768  20.686  25.292  1.00 44.62      A    O
ATOM     92  CB  PHE D 712      29.894  19.015  25.102  1.00 39.78      A    C
ATOM     93  CG  PHE D 712      29.775  20.073  24.023  1.00 40.28      A    C
ATOM     94  CD1 PHE D 712      29.040  21.219  24.232  1.00 40.18      A    C
ATOM     95  CD2 PHE D 712      30.380  19.897  22.792  1.00 41.79      A    C
ATOM     96  CE1 PHE D 712      28.920  22.187  23.253  1.00 42.55      A    C
ATOM     97  CE2 PHE D 712      30.255  20.867  21.798  1.00 42.59      A    C
ATOM     98  CZ  PHE D 712      29.529  22.005  22.027  1.00 42.54      A    C
ATOM     99  N   LYS D 713      32.986  18.457  24.990  1.00 42.18      A    N
ATOM    100  CA  LYS D 713      34.199  18.588  24.196  1.00 44.94      A    C
ATOM    101  C   LYS D 713      34.242  17.517  23.110  1.00 45.47      A    C
ATOM    102  O   LYS D 713      33.711  16.414  23.281  1.00 45.14      A    O
ATOM    103  CB  LYS D 713      35.465  18.521  25.083  1.00 49.51      A    C
ATOM    104  CG  LYS D 713      35.804  17.158  25.678  1.00 50.43      A    C
ATOM    105  CD  LYS D 713      37.325  16.982  25.822  1.00 54.01      A    C
ATOM    106  CE  LYS D 713      37.863  17.418  27.192  1.00 56.88      A    C
ATOM    107  NZ  LYS D 713      37.949  16.292  28.183  1.00 59.76      A    N
ATOM    108  N   LYS D 714      34.869  17.872  21.983  1.00 41.93      A    N
ATOM    109  CA  LYS D 714      35.155  16.924  20.909  1.00 43.98      A    C
ATOM    110  C   LYS D 714      36.339  16.039  21.272  1.00 43.68      A    C
ATOM    111  O   LYS D 714      37.371  16.522  21.745  1.00 44.90      A    O
ATOM    112  CB  LYS D 714      35.466  17.674  19.606  1.00 44.33      A    C
ATOM    113  CG  LYS D 714      34.434  18.719  19.254  1.00 44.89      A    C
ATOM    114  CD  LYS D 714      34.737  19.415  17.938  1.00 46.29      A    C
ATOM    115  CE  LYS D 714      34.375  20.907  17.982  1.00 45.55      A    C
ATOM    116  NZ  LYS D 714      34.704  21.568  19.282  1.00 44.90      A    N
ATOM    117  N   ILE D 715      36.211  14.743  20.998  1.00 41.48      A    N
ATOM    118  CA  ILE D 715      37.187  13.765  21.470  1.00 42.62      A    C
ATOM    119  C   ILE D 715      37.909  13.093  20.306  1.00 48.54      A    C
ATOM    120  O   ILE D 715      39.089  12.740  20.411  1.00 50.53      A    O
ATOM    121  CB  ILE D 715      36.503  12.719  22.366  1.00 46.24      A    C
ATOM    122  CG1 ILE D 715      36.054  13.379  23.664  1.00 44.87      A    C
ATOM    123  CG2 ILE D 715      37.446  11.571  22.694  1.00 46.87      A    C
ATOM    124  CD1 ILE D 715      37.187  13.753  24.553  1.00 45.39      A    C
ATOM    125  N   LYS D 716      37.210  12.887  19.196  1.00 44.17      A    N
ATOM    126  CA  LYS D 716      37.862  12.268  18.051  1.00 44.68      A    C
ATOM    127  C   LYS D 716      36.990  12.496  16.831  1.00 42.26      A    C
ATOM    128  O   LYS D 716      35.768  12.572  16.941  1.00 40.11      A    O
ATOM    129  CB  LYS D 716      38.101  10.769  18.281  1.00 45.90      A    C
ATOM    130  CG  LYS D 716      37.090   9.861  17.602  1.00 45.47      A    C
ATOM    131  CD  LYS D 716      37.413   8.399  17.876  1.00 46.98      A    C
ATOM    132  CE  LYS D 716      38.105   7.731  16.707  1.00 50.89      A    C
ATOM    133  NZ  LYS D 716      37.773   6.275  16.732  1.00 54.38      A    N
ATOM    134  N   VAL D 717      37.631  12.633  15.683  1.00 41.70      A    N
ATOM    135  CA  VAL D 717      36.947  12.955  14.440  1.00 39.62      A    C
ATOM    136  C   VAL D 717      36.443  11.662  13.806  1.00 41.55      A    C
ATOM    137  O   VAL D 717      37.054  10.595  13.943  1.00 40.19      A    O
ATOM    138  CB  VAL D 717      37.881  13.746  13.499  1.00 42.20      A    C
ATOM    139  CG1 VAL D 717      38.956  12.839  12.925  1.00 38.55      A    C
ATOM    140  CG2 VAL D 717      37.084  14.410  12.385  1.00 42.21      A    C
ATOM    141  N   LEU D 718      35.289  11.748  13.127  1.00 40.67      A    N
ATOM    142  CA  LEU D 718      34.672  10.585  12.503  1.00 38.66      A    C
ATOM    143  C   LEU D 718      34.455  10.723  11.006  1.00 43.77      A    C
ATOM    144  O   LEU D 718      34.432   9.709  10.299  1.00 43.12      A    O
ATOM    145  CB  LEU D 718      33.319  10.282  13.161  1.00 41.35      A    C
ATOM    146  CG  LEU D 718      33.434   9.847  14.627  1.00 40.81      A    C
ATOM    147  CD1 LEU D 718      32.069   9.839  15.273  1.00 41.19      A    C
ATOM    148  CD2 LEU D 718      34.073   8.478  14.716  1.00 39.62      A    C
ATOM    149  N   GLY D 719      34.290  11.933  10.500  1.00 42.13      A    N
ATOM    150  CA  GLY D 719      33.877  12.094   9.133  1.00 43.26      A    C
ATOM    151  C   GLY D 719      33.736  13.563   8.832  1.00 46.34      A    C
ATOM    152  O   GLY D 719      33.581  14.394   9.735  1.00 46.55      A    O
ATOM    153  N   SER D 720      33.816  13.872   7.545  1.00 46.25      A    N
ATOM    154  CA  SER D 720      33.849  15.249   7.095  1.00 50.59      A    C
ATOM    155  C   SER D 720      32.989  15.362   5.851  1.00 53.61      A    C
ATOM    156  O   SER D 720      32.346  14.397   5.424  1.00 55.60      A    O
ATOM    157  CB  SER D 720      35.294  15.719   6.849  1.00 50.94      A    C
ATOM    158  OG  SER D 720      35.614  15.813   5.466  1.00 55.52      A    O
ATOM    159  N   GLY D 721      32.976  16.559   5.281  1.00 56.39      A    N
ATOM    160  CA  GLY D 721      32.223  16.820   4.074  1.00 60.39      A    C
ATOM    161  C   GLY D 721      32.240  18.301   3.764  1.00 61.23      A    C
ATOM    162  O   GLY D 721      32.990  19.075   4.370  1.00 62.00      A    O
ATOM    163  N   ALA D 722      31.402  18.681   2.796  1.00 62.95      A    N
ATOM    164  CA  ALA D 722      31.202  20.102   2.531  1.00 62.00      A    C
ATOM    165  C   ALA D 722      30.383  20.745   3.637  1.00 62.69      A    C
ATOM    166  O   ALA D 722      30.650  21.888   4.029  1.00 63.68      A    O
ATOM    167  CB  ALA D 722      30.523  20.303   1.175  1.00 65.27      A    C
ATOM    168  N   PHE D 723      29.390  20.017   4.158  1.00 59.23      A    N
ATOM    169  CA  PHE D 723      28.548  20.500   5.245  1.00 57.76      A    C
ATOM    170  C   PHE D 723      29.405  20.877   6.444  1.00 59.34      A    C
ATOM    171  O   PHE D 723      29.517  22.056   6.803  1.00 56.69      A    O
ATOM    172  CB  PHE D 723      27.532  19.432   5.647  1.00 58.06      A    C
ATOM    173  N   GLY D 724      30.012  19.872   7.056  1.00 58.02      A    N
ATOM    174  CA  GLY D 724      30.887  20.109   8.178  1.00 55.03      A    C
ATOM    175  C   GLY D 724      31.606  18.845   8.567  1.00 52.27      A    C
ATOM    176  O   GLY D 724      31.664  17.884   7.800  1.00 52.53      A    O
ATOM    177  N   THR D 725      32.133  18.851   9.786  1.00 49.79      A    N
ATOM    178  CA  THR D 725      32.902  17.740  10.323  1.00 46.40      A    C
ATOM    179  C   THR D 725      32.104  17.039  11.414  1.00 42.12      A    C
ATOM    180  O   THR D 725      31.316  17.665  12.124  1.00 43.87      A    O
ATOM    181  CB  THR D 725      34.239  18.233  10.865  1.00 45.60      A    C
ATOM    182  OG1 THR D 725      34.817  19.120   9.902  1.00 51.80      A    O
ATOM    183  CG2 THR D 725      35.189  17.082  11.091  1.00 45.16      A    C
ATOM    184  N   VAL D 726      32.290  15.725  11.518  1.00 39.17      A    N
ATOM    185  CA  VAL D 726      31.584  14.884  12.478  1.00 40.71      A    C
ATOM    186  C   VAL D 726      32.578  14.360  13.496  1.00 39.78      A    C
ATOM    187  O   VAL D 726      33.610  13.787  13.117  1.00 37.55      A    O
ATOM    188  CB  VAL D 726      30.863  13.715  11.783  1.00 40.91      A    C
ATOM    189  CG1 VAL D 726      30.219  12.805  12.830  1.00 37.80      A    C
ATOM    190  CG2 VAL D 726      29.832  14.235  10.832  1.00 39.16      A    C
ATOM    191  N   TYR D 727      32.247  14.528  14.791  1.00 38.97      A    N
ATOM    192  CA  TYR D 727      33.116  14.173  15.900  1.00 37.23      A    C
ATOM    193  C   TYR D 727      32.384  13.247  16.863  1.00 39.52      A    C
ATOM    194  O   TYR D 727      31.173  13.389  17.084  1.00 39.77      A    O
ATOM    195  CB  TYR D 727      33.580  15.424  16.687  1.00 39.79      A    C
ATOM    196  CG  TYR D 727      34.274  16.502  15.863  1.00 42.28      A    C
ATOM    197  CD1 TYR D 727      33.542  17.474  15.200  1.00 43.01      A    C
ATOM    198  CD2 TYR D 727      35.667  16.568  15.792  1.00 43.71      A    C
ATOM    199  CE1 TYR D 727      34.160  18.472  14.458  1.00 44.81      A    C
ATOM    200  CE2 TYR D 727      36.305  17.571  15.055  1.00 44.02      A    C
ATOM    201  CZ  TYR D 727      35.541  18.517  14.388  1.00 47.20      A    C
ATOM    202  OH  TYR D 727      36.142  19.516  13.639  1.00 50.17      A    O
ATOM    203  N   LYS D 728      33.106  12.275  17.404  1.00 36.92      A    N
ATOM    204  CA  LYS D 728      32.728  11.696  18.678  1.00 38.35      A    C
ATOM    205  C   LYS D 728      33.097  12.699  19.763  1.00 40.49      A    C
ATOM    206  O   LYS D 728      34.213  13.233  19.773  1.00 40.46      A    O
ATOM    207  CB  LYS D 728      33.436  10.362  18.926  1.00 38.06      A    C
ATOM    208  CG  LYS D 728      33.137   9.770  20.319  1.00 39.67      A    C
ATOM    209  CD  LYS D 728      33.954   8.504  20.590  1.00 45.25      A    C
ATOM    210  CE  LYS D 728      33.687   7.950  21.984  1.00 42.80      A    C
ATOM    211  NZ  LYS D 728      34.561   6.770  22.271  1.00 49.72      A    N
ATOM    212  N   GLY D 729      32.151  12.976  20.658  1.00 38.17      A    N
ATOM    213  CA  GLY D 729      32.358  13.955  21.703  1.00 37.42      A    C
ATOM    214  C   GLY D 729      31.865  13.435  23.030  1.00 36.66      A    C
ATOM    215  O   GLY D 729      31.361  12.315  23.130  1.00 35.21      A    O
ATOM    216  N   LEU D 730      32.026  14.273  24.053  1.00 39.97      A    N
ATOM    217  CA  LEU D 730      31.653  13.918  25.419  1.00 38.75      A    C
ATOM    218  C   LEU D 730      30.861  15.057  26.037  1.00 36.11      A    C
ATOM    219  O   LEU D 730      31.341  16.190  26.085  1.00 40.87      A    O
ATOM    220  CB  LEU D 730      32.893  13.622  26.261  1.00 39.94      A    C
ATOM    221  CG  LEU D 730      33.560  12.294  25.918  1.00 40.03      A    C
ATOM    222  CD1 LEU D 730      34.833  12.145  26.718  1.00 38.11      A    C
ATOM    223  CD2 LEU D 730      32.623  11.177  26.269  1.00 39.55      A    C
ATOM    224  N   TRP D 731      29.651  14.766  26.492  1.00 37.34      A    N
ATOM    225  CA  TRP D 731      28.858  15.711  27.273  1.00 38.73      A    C
ATOM    226  C   TRP D 731      29.187  15.522  28.756  1.00 38.02      A    C
ATOM    227  O   TRP D 731      29.181  14.394  29.258  1.00 38.41      A    O
ATOM    228  CB  TRP D 731      27.360  15.499  27.016  1.00 34.27      A    C
ATOM    229  CG  TRP D 731      26.452  16.350  27.854  1.00 38.95      A    C
ATOM    230  CD1 TRP D 731      26.548  17.697  28.055  1.00 40.12      A    C
ATOM    231  CD2 TRP D 731      25.309  15.909  28.617  1.00 40.28      A    C
ATOM    232  NE1 TRP D 731      25.542  18.122  28.896  1.00 42.54      A    N
ATOM    233  CE2 TRP D 731      24.767  17.049  29.252  1.00 40.50      A    C
ATOM    234  CE3 TRP D 731      24.694  14.668  28.820  1.00 37.60      A    C
ATOM    235  CZ2 TRP D 731      23.629  16.990  30.055  1.00 37.64      A    C
ATOM    236  CZ3 TRP D 731      23.561  14.610  29.622  1.00 39.01      A    C
ATOM    237  CH2 TRP D 731      23.043  15.764  30.228  1.00 38.31      A    C
ATOM    238  N   ILE D 732      29.506  16.617  29.440  1.00 40.70      A    N
ATOM    239  CA  ILE D 732      29.760  16.570  30.880  1.00 39.68      A    C
ATOM    240  C   ILE D 732      28.671  17.380  31.573  1.00 41.37      A    C
ATOM    241  O   ILE D 732      28.773  18.614  31.631  1.00 43.37      A    O
ATOM    242  CB  ILE D 732      31.157  17.112  31.231  1.00 42.84      A    C
ATOM    243  CG1 ILE D 732      32.240  16.384  30.425  1.00 46.78      A    C
ATOM    244  CG2 ILE D 732      31.424  16.995  32.744  1.00 45.83      A    C
ATOM    245  CD1 ILE D 732      33.004  17.289  29.408  1.00 43.31      A    C
ATOM    246  N   PRO D 733      27.607  16.755  32.083  1.00 37.82      A    N
ATOM    247  CA  PRO D 733      26.519  17.541  32.672  1.00 40.19      A    C
ATOM    248  C   PRO D 733      27.011  18.285  33.901  1.00 44.16      A    C
ATOM    249  O   PRO D 733      27.872  17.811  34.641  1.00 41.12      A    O
ATOM    250  CB  PRO D 733      25.465  16.492  33.024  1.00 39.86      A    C
ATOM    251  CG  PRO D 733      26.206  15.237  33.156  1.00 39.46      A    C
ATOM    252  CD  PRO D 733      27.391  15.312  32.242  1.00 39.34      A    C
ATOM    253  N   GLU D 734      26.446  19.475  34.106  1.00 48.22      A    N
ATOM    254  CA  GLU D 734      26.969  20.411  35.093  1.00 49.17      A    C
ATOM    255  C   GLU D 734      26.870  19.829  36.493  1.00 47.29      A    C
ATOM    256  O   GLU D 734      25.798  19.398  36.927  1.00 46.20      A    O
ATOM    257  CB  GLU D 734      26.202  21.723  35.017  1.00 53.58      A    C
ATOM    258  CG  GLU D 734      27.003  22.875  34.445  1.00 61.37      A    C
ATOM    259  CD  GLU D 734      26.124  24.039  34.031  1.00 64.30      A    C
ATOM    260  OE1 GLU D 734      24.887  23.973  34.241  1.00 68.86      A    O
ATOM    261  OE2 GLU D 734      26.673  25.024  33.502  1.00 65.57      A    O
ATOM    262  N   GLY D 735      27.991  19.835  37.202  1.00 44.95      A    N
ATOM    263  CA  GLY D 735      28.024  19.370  38.569  1.00 44.52      A    C
ATOM    264  C   GLY D 735      28.158  17.877  38.717  1.00 45.66      A    C
ATOM    265  O   GLY D 735      28.125  17.382  39.850  1.00 46.01      A    O
ATOM    266  N   GLU D 736      28.316  17.143  37.616  1.00 41.33      A    N
ATOM    267  CA  GLU D 736      28.484  15.703  37.648  1.00 39.30      A    C
ATOM    268  C   GLU D 736      29.904  15.319  37.261  1.00 43.91      A    C
ATOM    269  O   GLU D 736      30.653  16.105  36.672  1.00 48.48      A    O
ATOM    270  CB  GLU D 736      27.497  15.002  36.701  1.00 39.60      A    C
ATOM    271  CG  GLU D 736      26.054  15.284  36.976  1.00 37.34      A    C
ATOM    272  CD  GLU D 736      25.591  14.630  38.254  1.00 39.53      A    C
ATOM    273  OE1 GLU D 736      26.393  13.863  38.856  1.00 40.90      A    O
ATOM    274  OE2 GLU D 736      24.441  14.894  38.662  1.00 32.78      A    O
ATOM    275  N   LYS D 737      30.251  14.079  37.588  1.00 43.92      A    N
ATOM    276  CA  LYS D 737      31.542  13.484  37.282  1.00 46.88      A    C
ATOM    277  C   LYS D 737      31.412  12.376  36.231  1.00 47.22      A    C
ATOM    278  O   LYS D 737      32.159  11.393  36.254  1.00 49.34      A    O
ATOM    279  CB  LYS D 737      32.190  12.943  38.558  1.00 44.64      A    C
ATOM    280  CG  LYS D 737      32.090  13.882  39.780  1.00 52.33      A    C
ATOM    281  CD  LYS D 737      33.207  14.938  39.799  1.00 53.10      A    C
ATOM    282  CE  LYS D 737      32.837  16.161  40.644  1.00 52.70      A    C
ATOM    283  NZ  LYS D 737      31.564  16.796  40.193  1.00 51.78      A    N
ATOM    284  N   VAL D 738      30.458  12.511  35.317  1.00 42.04      A    N
ATOM    285  CA  VAL D 738      30.278  11.549  34.243  1.00 40.13      A    C
ATOM    286  C   VAL D 738      30.540  12.240  32.913  1.00 41.04      A    C
ATOM    287  O   VAL D 738      30.318  13.442  32.747  1.00 43.79      A    O
ATOM    288  CB  VAL D 738      28.871  10.883  34.259  1.00 40.33      A    C
ATOM    289  CG1 VAL D 738      28.519  10.389  35.645  1.00 40.82      A    C
ATOM    290  CG2 VAL D 738      27.799  11.847  33.782  1.00 37.80      A    C
ATOM    291  N   LYS D 739      31.031  11.460  31.964  1.00 35.49      A    N
ATOM    292  CA  LYS D 739      31.244  11.905  30.596  1.00 41.06      A    C
ATOM    293  C   LYS D 739      30.414  11.008  29.696  1.00 37.39      A    C
ATOM    294  O   LYS D 739      30.628   9.796  29.659  1.00 38.10      A    O
ATOM    295  CB  LYS D 739      32.729  11.850  30.217  1.00 37.33      A    C
ATOM    296  CG  LYS D 739      33.542  13.007  30.790  1.00 43.05      A    C
ATOM    297  CD  LYS D 739      34.739  12.500  31.591  1.00 51.65      A    C
ATOM    298  CE  LYS D 739      35.573  13.643  32.173  1.00 51.93      A    C
ATOM    299  NZ  LYS D 739      35.031  14.149  33.478  1.00 48.85      A    N
ATOM    300  N   ILE D 740      29.457  11.592  28.995  1.00 35.43      A    N
ATOM    301  CA  ILE D 740      28.486  10.819  28.227  1.00 38.78      A    C
ATOM    302  C   ILE D 740      28.799  10.986  26.745  1.00 33.95      A    C
ATOM    303  O   ILE D 740      28.918  12.119  26.265  1.00 34.12      A    O
ATOM    304  CB  ILE D 740      27.049  11.244  28.558  1.00 39.47      A    C
ATOM    305  CG1 ILE D 740      26.777  10.944  30.035  1.00 37.06      A    C
ATOM    306  CG2 ILE D 740      26.060  10.519  27.642  1.00 36.95      A    C
ATOM    307  CD1 ILE D 740      25.879  11.931  30.712  1.00 42.54      A    C
ATOM    308  N   PRO D 741      28.983   9.899  26.000  1.00 36.79      A    N
ATOM    309  CA  PRO D 741      29.315  10.015  24.569  1.00 34.94      A    C
ATOM    310  C   PRO D 741      28.189  10.621  23.737  1.00 34.84      A    C
ATOM    311  O   PRO D 741      27.022  10.232  23.853  1.00 34.37      A    O
ATOM    312  CB  PRO D 741      29.573   8.563  24.149  1.00 37.37      A    C
ATOM    313  CG  PRO D 741      29.971   7.866  25.396  1.00 37.06      A    C
ATOM    314  CD  PRO D 741      29.195   8.537  26.520  1.00 38.16      A    C
ATOM    315  N   VAL D 742      28.566  11.564  22.860  1.00 34.27      A    N
ATOM    316  CA  VAL D 742      27.658  12.177  21.899  1.00 30.52      A    C
ATOM    317  C   VAL D 742      28.324  12.249  20.529  1.00 35.78      A    C
ATOM    318  O   VAL D 742      29.555  12.227  20.392  1.00 34.57      A    O
ATOM    319  CB  VAL D 742      27.212  13.608  22.298  1.00 32.88      A    C
ATOM    320  CG1 VAL D 742      26.205  13.582  23.450  1.00 33.68      A    C
ATOM    321  CG2 VAL D 742      28.434  14.482  22.642  1.00 33.02      A    C
ATOM    322  N   ALA D 743      27.480  12.483  19.536  1.00 31.93      A    N
ATOM    323  CA  ALA D 743      27.972  12.735  18.215  1.00 33.98      A    C
ATOM    324  C   ALA D 743      27.770  14.224  17.990  1.00 34.73      A    C
ATOM    325  O   ALA D 743      26.805  14.793  18.472  1.00 33.71      A    O
ATOM    326  CB  ALA D 743      27.215  11.944  17.208  1.00 34.04      A    C
ATOM    327  N   ILE D 744      28.693  14.854  17.292  1.00 35.99      A    N
ATOM    328  CA  ILE D 744      28.633  16.270  17.098  1.00 35.49      A    C
ATOM    329  C   ILE D 744      28.998  16.616  15.692  1.00 38.56      A    C
ATOM    330  O   ILE D 744      29.989  16.139  15.175  1.00 37.42      A    O
ATOM    331  CB  ILE D 744      29.616  17.019  18.026  1.00 35.58      A    C
ATOM    332  CG1 ILE D 744      29.339  16.720  19.495  1.00 38.10      A    C
ATOM    333  CG2 ILE D 744      29.555  18.518  17.784  1.00 39.25      A    C
ATOM    334  CD1 ILE D 744      30.532  16.976  20.383  1.00 35.15      A    C
ATOM    335  N   LYS D 745      28.188  17.458  15.080  1.00 37.34      A    N
ATOM    336  CA  LYS D 745      28.492  17.925  13.765  1.00 39.18      A    C
ATOM    337  C   LYS D 745      28.826  19.385  13.823  1.00 41.54      A    C
ATOM    338  O   LYS D 745      28.004  20.190  14.199  1.00 40.85      A    O
ATOM    339  CB  LYS D 745      27.328  17.702  12.812  1.00 41.24      A    C
ATOM    340  CG  LYS D 745      27.570  18.213  11.407  1.00 43.37      A    C
ATOM    341  CD  LYS D 745      26.262  18.541  10.714  1.00 44.63      A    C
ATOM    342  CE  LYS D 745      26.337  18.223   9.232  1.00 49.86      A    C
ATOM    343  NZ  LYS D 745      25.130  18.679   8.495  1.00 51.83      A    N
ATOM    344  N   GLU D 746      30.048  19.724  13.465  1.00 40.49      A    N
ATOM    345  CA  GLU D 746      30.402  21.120  13.393  1.00 44.53      A    C
ATOM    346  C   GLU D 746      30.296  21.573  11.955  1.00 46.41      A    C
ATOM    347  O   GLU D 746      30.875  20.989  11.064  1.00 49.18      A    O
ATOM    348  CB  GLU D 746      31.792  21.375  13.934  1.00 46.53      A    C
ATOM    349  CG  GLU D 746      32.214  22.829  13.826  1.00 48.62      A    C
ATOM    350  CD  GLU D 746      32.990  23.306  15.033  1.00 48.39      A    C
ATOM    351  OE1 GLU D 746      34.051  22.726  15.318  1.00 52.30      A    O
ATOM    352  OE2 GLU D 746      32.542  24.264  15.690  1.00 48.53      A    O
ATOM    353  N   LEU D 747      29.526  22.607  11.737  1.00 45.99      A    N
ATOM    354  CA  LEU D 747      29.345  23.104  10.396  1.00 49.48      A    C
ATOM    355  C   LEU D 747      30.565  23.864   9.906  1.00 53.90      A    C
ATOM    356  O   LEU D 747      31.305  24.424  10.700  1.00 50.60      A    O
ATOM    357  CB  LEU D 747      28.066  23.928  10.313  1.00 48.43      A    C
ATOM    358  CG  LEU D 747      26.817  23.129  10.663  1.00 48.72      A    C
ATOM    359  CD1 LEU D 747      25.592  24.021  10.686  1.00 51.64      A    C
ATOM    360  CD2 LEU D 747      26.634  21.998   9.671  1.00 48.34      A    C
ATOM    361  N   ARG D 748      30.730  23.943   8.601  1.00 54.49      A    N
ATOM    362  CA  ARG D 748      31.957  24.488   8.025  1.00 59.05      A    C
ATOM    363  C   ARG D 748      32.103  25.980   8.318  1.00 59.14      A    C
ATOM    364  O   ARG D 748      33.048  26.410   8.988  1.00 60.17      A    O
ATOM    365  CB  ARG D 748      31.970  24.230   6.513  1.00 58.12      A    C
ATOM    366  CG  ARG D 748      33.270  23.667   5.955  1.00 61.27      A    C
ATOM    367  CD  ARG D 748      33.685  22.369   6.648  1.00 63.35      A    C
ATOM    368  NE  ARG D 748      34.896  21.804   6.060  1.00 66.39      A    N
ATOM    369  CZ  ARG D 748      35.351  20.581   6.297  1.00 64.22      A    C
ATOM    370  NH1 ARG D 748      34.742  19.766   7.146  1.00 61.95      A    N
ATOM    371  NH2 ARG D 748      36.437  20.158   5.656  1.00 64.85      A    N
ATOM    372  N   GLU D 749      31.188  26.788   7.800  1.00 58.49      A    N
ATOM    373  CA  GLU D 749      31.279  28.239   7.918  1.00 61.60      A    C
ATOM    374  C   GLU D 749      30.327  28.702   9.013  1.00 60.87      A    C
ATOM    375  O   GLU D 749      29.109  28.555   8.880  1.00 65.12      A    O
ATOM    376  CB  GLU D 749      30.950  28.914   6.586  1.00 61.88      A    C
ATOM    377  N   ALA D 750      30.882  29.243  10.098  1.00 61.76      A    N
ATOM    378  CA  ALA D 750      30.064  29.994  11.039  1.00 61.48      A    C
ATOM    379  C   ALA D 750      29.599  31.291  10.380  1.00 60.63      A    C
ATOM    380  O   ALA D 750      30.071  31.680   9.306  1.00 61.25      A    O
ATOM    381  CB  ALA D 750      30.836  30.297  12.326  1.00 61.76      A    C
ATOM    382  N   THR D 751      28.655  31.965  11.023  1.00 56.11      A    N
ATOM    383  CA  THR D 751      28.200  33.233  10.482  1.00 56.47      A    C
ATOM    384  C   THR D 751      27.632  34.076  11.610  1.00 53.61      A    C
ATOM    385  O   THR D 751      27.702  33.710  12.783  1.00 53.58      A    O
ATOM    386  CB  THR D 751      27.171  33.033   9.358  1.00 55.12      A    C
ATOM    387  N   SER D 752      27.064  35.198  11.229  1.00 50.92      A    N
ATOM    388  CA  SER D 752      26.527  36.244  12.076  1.00 49.65      A    C
ATOM    389  C   SER D 752      25.543  35.731  13.123  1.00 47.80      A    C
ATOM    390  O   SER D 752      25.123  34.563  13.083  1.00 47.00      A    O
ATOM    391  CB  SER D 752      25.841  37.273  11.185  1.00 45.34      A    C
ATOM    392  OG  SER D 752      24.805  36.629  10.475  1.00 43.62      A    O
ATOM    393  N   PRO D 753      25.181  36.578  14.089  1.00 45.43      A    N
ATOM    394  CA  PRO D 753      24.068  36.234  14.988  1.00 42.78      A    C
ATOM    395  C   PRO D 753      22.733  36.143  14.286  1.00 44.37      A    C
ATOM    396  O   PRO D 753      21.878  35.351  14.711  1.00 42.71      A    O
ATOM    397  CB  PRO D 753      24.068  37.369  16.024  1.00 45.35      A    C
ATOM    398  CG  PRO D 753      25.234  38.264  15.707  1.00 44.58      A    C
ATOM    399  CD  PRO D 753      26.076  37.603  14.656  1.00 47.24      A    C
ATOM    400  N   LYS D 754      22.512  36.936  13.231  1.00 45.27      A    N
ATOM    401  CA  LYS D 754      21.256  36.820  12.502  1.00 43.68      A    C
ATOM    402  C   LYS D 754      21.147  35.458  11.826  1.00 42.21      A    C
ATOM    403  O   LYS D 754      20.082  34.830  11.859  1.00 38.76      A    O
ATOM    404  CB  LYS D 754      21.116  37.959  11.491  1.00 42.96      A    C
ATOM    405  CG  LYS D 754      20.806  39.313  12.149  1.00 42.38      A    C
ATOM    406  CD  LYS D 754      19.335  39.411  12.522  1.00 42.79      A    C
ATOM    407  CE  LYS D 754      19.046  40.657  13.339  1.00 41.59      A    C
ATOM    408  NZ  LYS D 754      18.461  41.745  12.502  1.00 43.02      A    N
ATOM    409  N   ALA D 755      22.252  34.957  11.262  1.00 38.64      A    N
ATOM    410  CA  ALA D 755      22.223  33.620  10.673  1.00 43.19      A    C
ATOM    411  C   ALA D 755      22.073  32.540  11.749  1.00 45.10      A    C
ATOM    412  O   ALA D 755      21.388  31.532  11.526  1.00 43.13      A    O
ATOM    413  CB  ALA D 755      23.481  33.385   9.835  1.00 43.99      A    C
ATOM    414  N   ASN D 756      22.719  32.731  12.916  1.00 45.08      A    N
ATOM    415  CA  ASN D 756      22.541  31.823  14.055  1.00 43.26      A    C
ATOM    416  C   ASN D 756      21.084  31.766  14.493  1.00 43.09      A    C
ATOM    417  O   ASN D 756      20.574  30.699  14.850  1.00 42.83      A    O
ATOM    418  CB  ASN D 756      23.404  32.273  15.239  1.00 44.10      A    C
ATOM    419  CG  ASN D 756      24.796  31.677  15.225  1.00 45.90      A    C
ATOM    420  OD1 ASN D 756      25.147  30.901  14.337  1.00 48.30      A    O
ATOM    421  ND2 ASN D 756      25.596  32.042  16.208  1.00 47.95      A    N
ATOM    422  N   LYS D 757      20.405  32.915  14.513  1.00 44.05      A    N
ATOM    423  CA  LYS D 757      18.990  32.915  14.866  1.00 43.94      A    C
ATOM    424  C   LYS D 757      18.171  32.149  13.841  1.00 47.55      A    C
ATOM    425  O   LYS D 757      17.191  31.484  14.204  1.00 49.41      A    O
ATOM    426  CB  LYS D 757      18.475  34.348  14.994  1.00 44.21      A    C
ATOM    427  CG  LYS D 757      17.161  34.494  15.744  1.00 42.88      A    C
ATOM    428  CD  LYS D 757      15.963  34.619  14.826  1.00 49.71      A    C
ATOM    429  CE  LYS D 757      14.678  34.559  15.633  1.00 51.78      A    C
ATOM    430  NZ  LYS D 757      14.728  33.418  16.588  1.00 51.97      A    N
ATOM    431  N   GLU D 758      18.557  32.209  12.562  1.00 45.49      A    N
ATOM    432  CA  GLU D 758      17.842  31.406  11.576  1.00 47.41      A    C
ATOM    433  C   GLU D 758      18.117  29.928  11.791  1.00 45.24      A    C
ATOM    434  O   GLU D 758      17.195  29.107  11.734  1.00 43.22      A    O
ATOM    435  CB  GLU D 758      18.217  31.815  10.156  1.00 48.07      A    C
ATOM    436  CG  GLU D 758      17.912  30.730   9.122  1.00 50.12      A    C
ATOM    437  CD  GLU D 758      17.669  31.289   7.731  1.00 57.86      A    C
ATOM    438  OE1 GLU D 758      18.419  32.201   7.312  1.00 60.38      A    O
ATOM    439  OE2 GLU D 758      16.717  30.820   7.063  1.00 60.53      A    O
ATOM    440  N   ILE D 759      19.376  29.575  12.057  1.00 44.55      A    N
ATOM    441  CA  ILE D 759      19.705  28.174  12.318  1.00 45.65      A    C
ATOM    442  C   ILE D 759      18.929  27.662  13.529  1.00 44.12      A    C
ATOM    443  O   ILE D 759      18.271  26.616  13.463  1.00 43.00      A    O
ATOM    444  CB  ILE D 759      21.225  27.994  12.492  1.00 44.29      A    C
ATOM    445  CG1 ILE D 759      21.905  28.062  11.114  1.00 43.96      A    C
ATOM    446  CG2 ILE D 759      21.521  26.658  13.137  1.00 40.81      A    C
ATOM    447  CD1 ILE D 759      23.208  28.812  11.093  1.00 43.55      A    C
ATOM    448  N   LEU D 760      18.963  28.412  14.640  1.00 44.47      A    N
ATOM    449  CA  LEU D 760      18.228  28.002  15.835  1.00 43.87      A    C
ATOM    450  C   LEU D 760      16.748  27.827  15.528  1.00 43.13      A    C
ATOM    451  O   LEU D 760      16.134  26.839  15.944  1.00 42.41      A    O
ATOM    452  CB  LEU D 760      18.428  29.017  16.969  1.00 44.30      A    C
ATOM    453  CG  LEU D 760      17.811  28.671  18.329  1.00 45.65      A    C
ATOM    454  CD1 LEU D 760      18.184  27.250  18.760  1.00 43.69      A    C
ATOM    455  CD2 LEU D 760      18.209  29.690  19.418  1.00 43.89      A    C
ATOM    456  N   ASP D 761      16.167  28.755  14.764  1.00 47.10      A    N
ATOM    457  CA  ASP D 761      14.769  28.621  14.362  1.00 46.38      A    C
ATOM    458  C   ASP D 761      14.514  27.288  13.660  1.00 46.48      A    C
ATOM    459  O   ASP D 761      13.505  26.620  13.922  1.00 46.84      A    O
ATOM    460  CB  ASP D 761      14.375  29.784  13.448  1.00 49.45      A    C
ATOM    461  CG  ASP D 761      13.902  31.015  14.217  1.00 51.53      A    C
ATOM    462  OD1 ASP D 761      14.315  31.217  15.384  1.00 49.33      A    O
ATOM    463  OD2 ASP D 761      13.101  31.781  13.636  1.00 54.20      A    O
ATOM    464  N   GLU D 762      15.418  26.847  12.816  1.00 43.88      A    N
ATOM    465  CA  GLU D 762      15.175  25.616  12.110  1.00 47.63      A    C
ATOM    466  C   GLU D 762      15.478  24.446  13.036  1.00 46.81      A    C
ATOM    467  O   GLU D 762      14.783  23.445  13.021  1.00 45.28      A    O
ATOM    468  CB  GLU D 762      15.994  25.580  10.833  1.00 46.81      A    C
ATOM    469  CG  GLU D 762      15.292  26.184   9.631  1.00 53.23      A    C
ATOM    470  CD  GLU D 762      14.058  25.403   9.212  1.00 62.24      A    C
ATOM    471  OE1 GLU D 762      14.017  24.174   9.431  1.00 61.16      A    O
ATOM    472  OE2 GLU D 762      13.123  26.017   8.658  1.00 65.79      A    O
ATOM    473  N   ALA D 763      16.507  24.580  13.848  1.00 44.01      A    N
ATOM    474  CA  ALA D 763      16.851  23.560  14.831  1.00 44.17      A    C
ATOM    475  C   ALA D 763      15.668  23.196  15.719  1.00 42.93      A    C
ATOM    476  O   ALA D 763      15.555  22.043  16.159  1.00 43.06      A    O
ATOM    477  CB  ALA D 763      18.013  24.052  15.694  1.00 41.94      A    C
ATOM    478  N   TYR D 764      14.788  24.158  16.012  1.00 41.57      A    N
ATOM    479  CA  TYR D 764      13.617  23.842  16.819  1.00 43.35      A    C
ATOM    480  C   TYR D 764      12.670  22.908  16.079  1.00 43.22      A    C
ATOM    481  O   TYR D 764      11.951  22.121  16.707  1.00 42.55      A    O
ATOM    482  CB  TYR D 764      12.884  25.123  17.230  1.00 45.15      A    C
ATOM    483  CG  TYR D 764      13.531  25.800  18.406  1.00 45.08      A    C
ATOM    484  CD1 TYR D 764      13.747  25.101  19.585  1.00 44.09      A    C
ATOM    485  CD2 TYR D 764      13.948  27.128  18.339  1.00 45.97      A    C
ATOM    486  CE1 TYR D 764      14.351  25.708  20.679  1.00 48.83      A    C
ATOM    487  CE2 TYR D 764      14.557  27.742  19.429  1.00 44.33      A    C
ATOM    488  CZ  TYR D 764      14.755  27.024  20.597  1.00 46.94      A    C
ATOM    489  OH  TYR D 764      15.361  27.608  21.696  1.00 51.52      A    O
ATOM    490  N   VAL D 765      12.654  22.919  14.767  1.00 41.91      A    N
ATOM    491  CA  VAL D 765      11.808  21.952  14.082  1.00 41.18      A    C
ATOM    492  C   VAL D 765      12.463  20.591  14.072  1.00 39.77      A    C
ATOM    493  O   VAL D 765      11.813  19.602  14.323  1.00 39.88      A    O
ATOM    494  CB  VAL D 765      11.497  22.377  12.646  1.00 43.82      A    C
ATOM    495  CG1 VAL D 765      10.771  21.278  11.893  1.00 40.78      A    C
ATOM    496  CG2 VAL D 765      10.704  23.668  12.644  1.00 44.99      A    C
ATOM    497  N   MET D 766      13.743  20.550  13.777  1.00 37.36      A    N
ATOM    498  CA  MET D 766      14.482  19.310  13.779  1.00 38.78      A    C
ATOM    499  C   MET D 766      14.405  18.605  15.110  1.00 39.68      A    C
ATOM    500  O   MET D 766      14.303  17.402  15.171  1.00 39.76      A    O
ATOM    501  CB  MET D 766      15.934  19.586  13.475  1.00 38.61      A    C
ATOM    502  CG  MET D 766      16.222  20.369  12.212  1.00 45.69      A    C
ATOM    503  SD  MET D 766      18.000  20.478  11.913  1.00 60.00      A    S
ATOM    504  CE  MET D 766      18.233  22.242  11.795  1.00 52.98      A    C
ATOM    505  N   ALA D 767      14.478  19.361  16.181  1.00 38.52      A    N
ATOM    506  CA  ALA D 767      14.362  18.771  17.510  1.00 38.52      A    C
ATOM    507  C   ALA D 767      13.012  18.115  17.756  1.00 39.13      A    C
ATOM    508  O   ALA D 767      12.885  17.337  18.709  1.00 38.97      A    O
ATOM    509  CB  ALA D 767      14.585  19.821  18.598  1.00 39.03      A    C
ATOM    510  N   SER D 768      12.007  18.407  16.930  1.00 38.35      A    N
ATOM    511  CA  SER D 768      10.644  17.949  17.167  1.00 37.53      A    C
ATOM    512  C   SER D 768      10.280  16.702  16.373  1.00 39.87      A    C
ATOM    513  O   SER D 768       9.178  16.176  16.565  1.00 40.01      A    O
ATOM    514  CB  SER D 768       9.643  19.071  16.838  1.00 36.10      A    C
ATOM    515  OG  SER D 768       9.526  19.243  15.433  1.00 39.22      A    O
ATOM    516  N   VAL D 769      11.167  16.203  15.507  1.00 38.39      A    N
ATOM    517  CA  VAL D 769      10.899  14.951  14.806  1.00 37.45      A    C
ATOM    518  C   VAL D 769      10.973  13.796  15.788  1.00 39.36      A    C
ATOM    519  O   VAL D 769      12.011  13.555  16.414  1.00 44.66      A    O
ATOM    520  CB  VAL D 769      11.873  14.739  13.634  1.00 40.99      A    C
ATOM    521  CG1 VAL D 769      11.719  15.838  12.613  1.00 36.62      A    C
ATOM    522  CG2 VAL D 769      13.307  14.642  14.128  1.00 39.79      A    C
ATOM    523  N   ASP D 770       9.872  13.077  15.936  1.00 40.72      A    N
ATOM    524  CA  ASP D 770       9.820  11.900  16.801  1.00 40.66      A    C
ATOM    525  C   ASP D 770       9.417  10.719  15.931  1.00 38.37      A    C
ATOM    526  O   ASP D 770       8.241  10.570  15.584  1.00 41.40      A    O
ATOM    527  CB  ASP D 770       8.841  12.093  17.947  1.00 44.69      A    C
ATOM    528  CG  ASP D 770       9.269  11.369  19.203  1.00 50.49      A    C
ATOM    529  OD1 ASP D 770      10.199  10.532  19.118  1.00 45.74      A    O
ATOM    530  OD2 ASP D 770       8.676  11.648  20.274  1.00 53.57      A    O
ATOM    531  N   ASN D 771      10.391   9.910  15.548  1.00 34.25      A    N
ATOM    532  CA  ASN D 771      10.114   8.737  14.743  1.00 30.12      A    C
ATOM    533  C   ASN D 771      11.320   7.812  14.782  1.00 30.44      A    C
ATOM    534  O   ASN D 771      12.450   8.258  14.552  1.00 31.38      A    O
ATOM    535  CB  ASN D 771       9.783   9.137  13.298  1.00 33.56      A    C
ATOM    536  CG  ASN D 771       9.358   7.952  12.465  1.00 33.19      A    C
ATOM    537  OD1 ASN D 771      10.175   7.349  11.768  1.00 29.78      A    O
ATOM    538  ND2 ASN D 771       8.080   7.571  12.579  1.00 32.99      A    N
ATOM    539  N   PRO D 772      11.119   6.519  15.007  1.00 31.42      A    N
ATOM    540  CA  PRO D 772      12.255   5.594  15.130  1.00 31.39      A    C
ATOM    541  C   PRO D 772      13.215   5.604  13.949  1.00 31.43      A    C
ATOM    542  O   PRO D 772      14.365   5.185  14.098  1.00 30.12      A    O
ATOM    543  CB  PRO D 772      11.577   4.218  15.241  1.00 30.16      A    C
ATOM    544  CG  PRO D 772      10.215   4.509  15.746  1.00 32.59      A    C
ATOM    545  CD  PRO D 772       9.826   5.803  15.091  1.00 31.97      A    C
ATOM    546  N   HIS D 773      12.772   6.041  12.767  1.00 28.66      A    N
ATOM    547  CA  HIS D 773      13.607   5.947  11.570  1.00 30.38      A    C
ATOM    548  C   HIS D 773      14.074   7.301  11.065  1.00 29.35      A    C
ATOM    549  O   HIS D 773      14.454   7.425   9.895  1.00 31.94      A    O
ATOM    550  CB  HIS D 773      12.852   5.191  10.486  1.00 27.62      A    C
ATOM    551  CG  HIS D 773      12.475   3.818  10.921  1.00 28.84      A    C
ATOM    552  ND1 HIS D 773      13.418   2.838  11.145  1.00 27.71      A    N
ATOM    553  CD2 HIS D 773      11.283   3.294  11.300  1.00 27.85      A    C
ATOM    554  CE1 HIS D 773      12.816   1.748  11.590  1.00 27.92      A    C
ATOM    555  NE2 HIS D 773      11.521   1.999  11.695  1.00 29.13      A    N
ATOM    556  N   VAL D 774      14.024   8.325  11.910  1.00 29.25      A    N
ATOM    557  CA  VAL D 774      14.586   9.630  11.596  1.00 30.69      A    C
ATOM    558  C   VAL D 774      15.397  10.103  12.797  1.00 31.72      A    C
ATOM    559  O   VAL D 774      14.985   9.937  13.951  1.00 31.01      A    O
ATOM    560  CB  VAL D 774      13.508  10.670  11.239  1.00 31.27      A    C
ATOM    561  CG1 VAL D 774      14.130  11.813  10.488  1.00 34.37      A    C
ATOM    562  CG2 VAL D 774      12.417  10.056  10.388  1.00 29.97      A    C
ATOM    563  N   CYS D 775      16.551  10.686  12.517  1.00 31.00      A    N
ATOM    564  CA  CYS D 775      17.413  11.233  13.549  1.00 31.72      A    C
ATOM    565  C   CYS D 775      16.814  12.508  14.127  1.00 30.53      A    C
ATOM    566  O   CYS D 775      16.301  13.353  13.397  1.00 32.32      A    O
ATOM    567  CB  CYS D 775      18.791  11.517  12.963  1.00 32.94      A    C
ATOM    568  SG  CYS D 775      19.732  10.015  12.611  1.00 37.46      A    S
ATOM    569  N   ARG D 776      16.879  12.649  15.440  1.00 30.50      A    N
ATOM    570  CA  ARG D 776      16.355  13.835  16.101  1.00 31.49      A    C
ATOM    571  C   ARG D 776      17.532  14.666  16.582  1.00 30.08      A    C
ATOM    572  O   ARG D 776      18.413  14.150  17.270  1.00 29.62      A    O
ATOM    573  CB  ARG D 776      15.430  13.463  17.271  1.00 32.76      A    C
ATOM    574  CG  ARG D 776      14.763  14.657  17.985  1.00 35.71      A    C
ATOM    575  CD  ARG D 776      13.680  14.199  18.987  1.00 37.93      A    C
ATOM    576  NE  ARG D 776      14.201  14.090  20.346  1.00 40.05      A    N
ATOM    577  CZ  ARG D 776      14.528  15.132  21.100  1.00 40.93      A    C
ATOM    578  NH1 ARG D 776      14.308  16.373  20.696  1.00 40.55      A    N
ATOM    579  NH2 ARG D 776      15.105  14.925  22.279  1.00 38.77      A    N
ATOM    580  N   LEU D 777      17.547  15.939  16.217  1.00 31.07      A    N
ATOM    581  CA  LEU D 777      18.502  16.865  16.807  1.00 34.19      A    C
ATOM    582  C   LEU D 777      18.193  17.039  18.296  1.00 34.08      A    C
ATOM    583  O   LEU D 777      17.051  17.316  18.679  1.00 35.18      A    O
ATOM    584  CB  LEU D 777      18.453  18.207  16.074  1.00 34.95      A    C
ATOM    585  CG  LEU D 777      19.374  19.292  16.639  1.00 35.35      A    C
ATOM    586  CD1 LEU D 777      20.827  18.955  16.374  1.00 34.69      A    C
ATOM    587  CD2 LEU D 777      19.016  20.653  16.056  1.00 36.86      A    C
ATOM    588  N   LEU D 778      19.207  16.850  19.140  1.00 32.33      A    N
ATOM    589  CA  LEU D 778      19.040  16.896  20.592  1.00 34.96      A    C
ATOM    590  C   LEU D 778      19.485  18.221  21.190  1.00 34.06      A    C
ATOM    591  O   LEU D 778      18.809  18.752  22.071  1.00 34.63      A    O
ATOM    592  CB  LEU D 778      19.817  15.748  21.264  1.00 32.18      A    C
ATOM    593  CG  LEU D 778      19.394  14.322  20.855  1.00 36.38      A    C
ATOM    594  CD1 LEU D 778      19.912  13.235  21.817  1.00 34.35      A    C
ATOM    595  CD2 LEU D 778      17.892  14.233  20.747  1.00 34.62      A    C
ATOM    596  N   GLY D 779      20.599  18.758  20.719  1.00 36.57      A    N
ATOM    597  CA  GLY D 779      21.194  19.939  21.321  1.00 37.31      A    C
ATOM    598  C   GLY D 779      21.996  20.724  20.309  1.00 38.69      A    C
ATOM    599  O   GLY D 779      22.449  20.188  19.294  1.00 37.86      A    O
ATOM    600  N   ILE D 780      22.274  21.977  20.653  1.00 40.19      A    N
ATOM    601  CA  ILE D 780      22.995  22.855  19.770  1.00 38.39      A    C
ATOM    602  C   ILE D 780      23.894  23.804  20.521  1.00 42.97      A    C
ATOM    603  O   ILE D 780      23.563  24.221  21.611  1.00 43.89      A    O
ATOM    604  CB  ILE D 780      21.994  23.681  18.946  1.00 40.02      A    C
ATOM    605  CG1 ILE D 780      22.704  24.561  17.919  1.00 41.61      A    C
ATOM    606  CG2 ILE D 780      21.105  24.521  19.854  1.00 38.88      A    C
ATOM    607  CD1 ILE D 780      21.825  24.935  16.747  1.00 40.76      A    C
ATOM    608  N   CYS D 781      25.049  24.128  19.946  1.00 44.72      A    N
ATOM    609  CA  CYS D 781      25.944  25.124  20.522  1.00 46.60      A    C
ATOM    610  C   CYS D 781      26.211  26.177  19.486  1.00 46.25      A    C
ATOM    611  O   CYS D 781      26.730  25.888  18.428  1.00 46.03      A    O
ATOM    612  CB  CYS D 781      27.268  24.551  20.994  1.00 44.31      A    C
ATOM    613  SG  CYS D 781      28.259  25.713  21.941  1.00 48.18      A    S
ATOM    614  N   LEU D 782      25.865  27.404  19.797  1.00 47.84      A    N
ATOM    615  CA  LEU D 782      26.073  28.493  18.881  1.00 52.09      A    C
ATOM    616  C   LEU D 782      27.329  29.305  19.216  1.00 53.93      A    C
ATOM    617  O   LEU D 782      27.283  30.214  20.019  1.00 55.40      A    O
ATOM    618  CB  LEU D 782      24.833  29.361  18.886  1.00 50.62      A    C
ATOM    619  N   THR D 783      28.445  28.969  18.596  1.00 56.82      A    N
ATOM    620  CA  THR D 783      29.698  29.677  18.828  1.00 59.10      A    C
ATOM    621  C   THR D 783      29.813  30.863  17.864  1.00 62.36      A    C
ATOM    622  O   THR D 783      30.821  31.074  17.192  1.00 61.80      A    O
ATOM    623  CB  THR D 783      30.897  28.732  18.678  1.00 57.99      A    C
ATOM    624  OG1 THR D 783      30.730  27.620  19.556  1.00 61.71      A    O
ATOM    625  CG2 THR D 783      32.188  29.425  19.062  1.00 61.29      A    C
ATOM    626  N   THR D 785      31.093  26.932  14.138  1.00 57.13      A    N
ATOM    627  CA  THR D 785      30.457  27.592  15.247  1.00 56.42      A    C
ATOM    628  C   THR D 785      29.039  27.155  15.410  1.00 55.72      A    C
ATOM    629  O   THR D 785      28.335  27.658  16.273  1.00 57.33      A    O
ATOM    630  CB  THR D 785      30.435  29.101  15.063  1.00 59.60      A    C
ATOM    631  N   VAL D 786      28.581  26.271  14.555  1.00 50.97      A    N
ATOM    632  CA  VAL D 786      27.277  25.723  14.755  1.00 45.85      A    C
ATOM    633  C   VAL D 786      27.570  24.295  14.978  1.00 46.35      A    C
ATOM    634  O   VAL D 786      28.008  23.596  14.087  1.00 46.01      A    O
ATOM    635  CB  VAL D 786      26.361  25.869  13.568  1.00 49.33      A    C
ATOM    636  CG1 VAL D 786      24.992  25.314  13.924  1.00 48.25      A    C
ATOM    637  CG2 VAL D 786      26.248  27.329  13.176  1.00 52.73      A    C
ATOM    638  N   GLN D 787      27.380  23.872  16.201  1.00 43.80      A    N
ATOM    639  CA  GLN D 787      27.609  22.510  16.525  1.00 41.56      A    C
ATOM    640  C   GLN D 787      26.279  21.862  16.815  1.00 41.85      A    C
ATOM    641  O   GLN D 787      25.504  22.355  17.624  1.00 43.63      A    O
ATOM    642  CB  GLN D 787      28.595  22.410  17.674  1.00 42.22      A    C
ATOM    643  CG  GLN D 787      30.018  22.741  17.264  1.00 42.14      A    C
ATOM    644  CD  GLN D 787      30.975  22.745  18.433  1.00 46.08      A    C
ATOM    645  OE1 GLN D 787      31.563  21.724  18.768  1.00 42.07      A    O
ATOM    646  NE2 GLN D 787      31.127  23.895  19.065  1.00 43.22      A    N
ATOM    647  N   LEU D 788      25.994  20.784  16.124  1.00 39.18      A    N
ATOM    648  CA  LEU D 788      24.752  20.041  16.277  1.00 38.61      A    C
ATOM    649  C   LEU D 788      25.061  18.761  17.031  1.00 37.83      A    C
ATOM    650  O   LEU D 788      26.033  18.073  16.700  1.00 39.26      A    O
ATOM    651  CB  LEU D 788      24.139  19.728  14.908  1.00 40.11      A    C
ATOM    652  CG  LEU D 788      23.755  20.957  14.093  1.00 39.16      A    C
ATOM    653  CD1 LEU D 788      23.154  20.538  12.765  1.00 47.72      A    C
ATOM    654  CD2 LEU D 788      22.763  21.785  14.854  1.00 38.55      A    C
ATOM    655  N   ILE D 789      24.261  18.456  18.057  1.00 36.63      A    N
ATOM    656  CA  ILE D 789      24.546  17.356  18.975  1.00 35.23      A    C
ATOM    657  C   ILE D 789      23.415  16.336  18.893  1.00 37.00      A    C
ATOM    658  O   ILE D 789      22.229  16.696  18.974  1.00 34.10      A    O
ATOM    659  CB  ILE D 789      24.733  17.853  20.421  1.00 35.53      A    C
ATOM    660  CG1 ILE D 789      26.151  18.404  20.615  1.00 36.61      A    C
ATOM    661  CG2 ILE D 789      24.544  16.711  21.429  1.00 33.21      A    C
ATOM    662  CD1 ILE D 789      26.402  19.771  20.033  1.00 36.34      A    C
ATOM    663  N   MET D 790      23.778  15.064  18.741  1.00 32.52      A    N
ATOM    664  CA  MET D 790      22.778  14.013  18.800  1.00 34.16      A    C
ATOM    665  C   MET D 790      23.403  12.766  19.381  1.00 33.70      A    C
ATOM    666  O   MET D 790      24.593  12.731  19.726  1.00 30.08      A    O
ATOM    667  CB  MET D 790      22.148  13.728  17.421  1.00 33.91      A    C
ATOM    668  CG  MET D 790      23.086  13.190  16.334  1.00 35.46      A    C
ATOM    669  SD  MET D 790      22.305  12.048  15.156  1.00 45.59      A    S
ATOM    670  CE  MET D 790      21.747  13.218  13.953  1.00 39.78      A    C
ATOM    671  N   GLN D 791      22.565  11.738  19.471  1.00 32.41      A    N
ATOM    672  CA  GLN D 791      22.966  10.462  20.035  1.00 34.21      A    C
ATOM    673  C   GLN D 791      24.065   9.846  19.178  1.00 33.95      A    C
ATOM    674  O   GLN D 791      24.017   9.918  17.954  1.00 33.49      A    O
ATOM    675  CB  GLN D 791      21.741   9.543  20.107  1.00 33.60      A    C
ATOM    676  CG  GLN D 791      21.954   8.236  20.831  1.00 36.27      A    C
ATOM    677  CD  GLN D 791      20.690   7.393  20.889  1.00 40.21      A    C
ATOM    678  OE1 GLN D 791      20.137   7.011  19.852  1.00 43.97      A    O
ATOM    679  NE2 GLN D 791      20.224   7.102  22.100  1.00 37.05      A    N
ATOM    680  N   LEU D 792      25.074   9.270  19.829  1.00 35.81      A    N
ATOM    681  CA  LEU D 792      26.162   8.632  19.093  1.00 35.86      A    C
ATOM    682  C   LEU D 792      25.728   7.255  18.624  1.00 34.93      A    C
ATOM    683  O   LEU D 792      25.210   6.450  19.409  1.00 36.35      A    O
ATOM    684  CB  LEU D 792      27.416   8.525  19.963  1.00 34.69      A    C
ATOM    685  CG  LEU D 792      28.631   7.913  19.251  1.00 36.78      A    C
ATOM    686  CD1 LEU D 792      29.139   8.856  18.166  1.00 34.62      A    C
ATOM    687  CD2 LEU D 792      29.738   7.599  20.243  1.00 37.42      A    C
ATOM    688  N   MET D 793      25.895   7.000  17.338  1.00 36.36      A    N
ATOM    689  CA  MET D 793      25.671   5.681  16.766  1.00 40.22      A    C
ATOM    690  C   MET D 793      27.026   5.054  16.522  1.00 38.74      A    C
ATOM    691  O   MET D 793      27.822   5.635  15.774  1.00 46.44      A    O
ATOM    692  CB  MET D 793      24.900   5.756  15.443  1.00 40.90      A    C
ATOM    693  CG  MET D 793      23.924   6.910  15.314  1.00 42.87      A    C
ATOM    694  SD  MET D 793      22.213   6.468  15.657  1.00 48.05      A    S
ATOM    695  CE  MET D 793      21.603   6.181  14.034  1.00 39.18      A    C
ATOM    696  N   PRO D 794      27.351   3.895  17.087  1.00 37.35      A    N
ATOM    697  CA  PRO D 794      28.659   3.290  16.797  1.00 39.91      A    C
ATOM    698  C   PRO D 794      28.841   2.829  15.364  1.00 39.50      A    C
ATOM    699  O   PRO D 794      29.982   2.587  14.960  1.00 41.14      A    O
ATOM    700  CB  PRO D 794      28.709   2.095  17.759  1.00 41.34      A    C
ATOM    701  CG  PRO D 794      27.289   1.758  17.975  1.00 40.16      A    C
ATOM    702  CD  PRO D 794      26.589   3.094  18.060  1.00 37.55      A    C
ATOM    703  N   PHE D 795      27.786   2.705  14.569  1.00 39.05      A    N
ATOM    704  CA  PHE D 795      27.932   2.020  13.294  1.00 38.62      A    C
ATOM    705  C   PHE D 795      28.180   2.936  12.099  1.00 38.44      A    C
ATOM    706  O   PHE D 795      28.500   2.428  11.025  1.00 44.98      A    O
ATOM    707  CB  PHE D 795      26.699   1.167  13.010  1.00 38.09      A    C
ATOM    708  CG  PHE D 795      26.740  -0.181  13.644  1.00 36.37      A    C
ATOM    709  CD1 PHE D 795      27.468  -1.202  13.055  1.00 37.95      A    C
ATOM    710  CD2 PHE D 795      26.038  -0.439  14.800  1.00 37.16      A    C
ATOM    711  CE1 PHE D 795      27.507  -2.449  13.625  1.00 38.06      A    C
ATOM    712  CE2 PHE D 795      26.076  -1.687  15.387  1.00 38.14      A    C
ATOM    713  CZ  PHE D 795      26.808  -2.695  14.792  1.00 39.41      A    C
ATOM    714  N   GLY D 796      28.054   4.245  12.233  1.00 36.96      A    N
ATOM    715  CA  GLY D 796      28.206   5.081  11.035  1.00 36.75      A    C
ATOM    716  C   GLY D 796      27.121   4.874   9.982  1.00 34.51      A    C
ATOM    717  O   GLY D 796      26.066   4.303  10.240  1.00 35.46      A    O
ATOM    718  N   CYS D 797      27.400   5.311   8.764  1.00 33.95      A    N
ATOM    719  CA  CYS D 797      26.376   5.458   7.731  1.00 36.17      A    C
ATOM    720  C   CYS D 797      26.203   4.205   6.862  1.00 33.88      A    C
ATOM    721  O   CYS D 797      27.098   3.373   6.706  1.00 34.61      A    O
ATOM    722  CB  CYS D 797      26.665   6.694   6.875  1.00 36.59      A    C
ATOM    723  SG  CYS D 797      27.704   6.495   5.439  1.00 48.93      A    S
ATOM    724  N   LEU D 798      24.997   4.073   6.310  1.00 34.72      A    N
ATOM    725  CA  LEU D 798      24.614   2.842   5.619  1.00 33.01      A    C
ATOM    726  C   LEU D 798      25.451   2.621   4.371  1.00 29.93      A    C
ATOM    727  O   LEU D 798      25.826   1.488   4.058  1.00 31.46      A    O
ATOM    728  CB  LEU D 798      23.133   2.891   5.255  1.00 32.36      A    C
ATOM    729  CG  LEU D 798      22.494   1.568   4.819  1.00 34.27      A    C
ATOM    730  CD1 LEU D 798      22.895   0.426   5.750  1.00 30.46      A    C
ATOM    731  CD2 LEU D 798      20.948   1.692   4.747  1.00 30.86      A    C
ATOM    732  N   LEU D 799      25.764   3.693   3.654  1.00 31.57      A    N
ATOM    733  CA  LEU D 799      26.623   3.557   2.481  1.00 34.02      A    C
ATOM    734  C   LEU D 799      27.907   2.833   2.844  1.00 34.68      A    C
ATOM    735  O   LEU D 799      28.252   1.821   2.229  1.00 33.70      A    O
ATOM    736  CB  LEU D 799      26.923   4.933   1.889  1.00 34.25      A    C
ATOM    737  CG  LEU D 799      27.784   4.985   0.612  1.00 37.00      A    C
ATOM    738  CD1 LEU D 799      27.288   4.023  -0.486  1.00 31.69      A    C
ATOM    739  CD2 LEU D 799      27.868   6.421   0.108  1.00 33.37      A    C
ATOM    740  N   ASP D 800      28.610   3.322   3.884  1.00 35.15      A    N
ATOM    741  CA  ASP D 800      29.832   2.656   4.319  1.00 37.72      A    C
ATOM    742  C   ASP D 800      29.537   1.248   4.799  1.00 34.58      A    C
ATOM    743  O   ASP D 800      30.264   0.313   4.448  1.00 37.04      A    O
ATOM    744  CB  ASP D 800      30.518   3.475   5.414  1.00 37.95      A    C
ATOM    745  CG  ASP D 800      31.172   4.737   4.875  1.00 41.33      A    C
ATOM    746  OD1 ASP D 800      31.626   4.725   3.709  1.00 42.16      A    O
ATOM    747  OD2 ASP D 800      31.225   5.746   5.605  1.00 46.34      A    O
ATOM    748  N   TYR D 801      28.456   1.069   5.547  1.00 30.60      A    N
ATOM    749  CA  TYR D 801      28.111  -0.264   6.017  1.00 32.15      A    C
ATOM    750  C   TYR D 801      27.997  -1.258   4.851  1.00 32.62      A    C
ATOM    751  O   TYR D 801      28.657  -2.298   4.864  1.00 32.89      A    O
ATOM    752  CB  TYR D 801      26.826  -0.212   6.851  1.00 31.03      A    C
ATOM    753  CG  TYR D 801      26.576  -1.504   7.610  1.00 33.09      A    C
ATOM    754  CD1 TYR D 801      27.187  -1.752   8.845  1.00 32.58      A    C
ATOM    755  CD2 TYR D 801      25.769  -2.493   7.073  1.00 33.57      A    C
ATOM    756  CE1 TYR D 801      26.980  -2.958   9.521  1.00 34.20      A    C
ATOM    757  CE2 TYR D 801      25.549  -3.689   7.742  1.00 35.27      A    C
ATOM    758  CZ  TYR D 801      26.158  -3.921   8.947  1.00 36.70      A    C
ATOM    759  OH  TYR D 801      25.912  -5.120   9.569  1.00 36.66      A    O
ATOM    760  N   VAL D 802      27.198  -0.940   3.808  1.00 33.00      A    N
ATOM    761  CA  VAL D 802      26.995  -1.921   2.722  1.00 34.77      A    C
ATOM    762  C   VAL D 802      28.256  -2.081   1.864  1.00 36.42      A    C
ATOM    763  O   VAL D 802      28.470  -3.133   1.247  1.00 36.30      A    O
ATOM    764  CB  VAL D 802      25.777  -1.575   1.833  1.00 34.52      A    C
ATOM    765  CG1 VAL D 802      24.521  -1.365   2.688  1.00 33.97      A    C
ATOM    766  CG2 VAL D 802      26.038  -0.373   0.967  1.00 31.41      A    C
ATOM    767  N   ARG D 803      29.098  -1.053   1.772  1.00 31.74      A    N
ATOM    768  CA  ARG D 803      30.382  -1.264   1.123  1.00 37.12      A    C
ATOM    769  C   ARG D 803      31.254  -2.211   1.947  1.00 39.31      A    C
ATOM    770  O   ARG D 803      31.800  -3.191   1.418  1.00 39.35      A    O
ATOM    771  CB  ARG D 803      31.073   0.071   0.885  1.00 36.64      A    C
ATOM    772  CG  ARG D 803      30.530   0.813  -0.300  1.00 34.04      A    C
ATOM    773  CD  ARG D 803      30.813   2.273  -0.151  1.00 35.60      A    C
ATOM    774  NE  ARG D 803      30.328   3.010  -1.306  1.00 34.62      A    N
ATOM    775  CZ  ARG D 803      30.636   4.275  -1.556  1.00 39.20      A    C
ATOM    776  NH1 ARG D 803      31.435   4.961  -0.748  1.00 37.27      A    N
ATOM    777  NH2 ARG D 803      30.120   4.872  -2.636  1.00 34.12      A    N
ATOM    778  N   GLU D 804      31.375  -1.952   3.252  1.00 36.57      A    N
ATOM    779  CA  GLU D 804      32.208  -2.807   4.089  1.00 39.77      A    C
ATOM    780  C   GLU D 804      31.700  -4.242   4.094  1.00 41.33      A    C
ATOM    781  O   GLU D 804      32.501  -5.181   4.152  1.00 42.28      A    O
ATOM    782  CB  GLU D 804      32.267  -2.264   5.524  1.00 40.39      A    C
ATOM    783  CG  GLU D 804      32.843  -0.840   5.615  1.00 45.13      A    C
ATOM    784  CD  GLU D 804      32.918  -0.300   7.038  1.00 50.47      A    C
ATOM    785  OE1 GLU D 804      31.986  -0.572   7.843  1.00 51.34      A    O
ATOM    786  OE2 GLU D 804      33.912   0.411   7.343  1.00 53.53      A    O
ATOM    787  N   HIS D 805      30.377  -4.431   4.043  1.00 38.80      A    N
ATOM    788  CA  HIS D 805      29.755  -5.749   4.098  1.00 39.56      A    C
ATOM    789  C   HIS D 805      29.287  -6.227   2.726  1.00 39.29      A    C
ATOM    790  O   HIS D 805      28.395  -7.077   2.643  1.00 39.91      A    O
ATOM    791  CB  HIS D 805      28.586  -5.733   5.081  1.00 37.86      A    C
ATOM    792  CG  HIS D 805      29.017  -5.679   6.510  1.00 38.97      A    C
ATOM    793  ND1 HIS D 805      29.224  -4.493   7.182  1.00 39.07      A    N
ATOM    794  CD2 HIS D 805      29.316  -6.667   7.384  1.00 39.31      A    C
ATOM    795  CE1 HIS D 805      29.622  -4.756   8.415  1.00 42.46      A    C
ATOM    796  NE2 HIS D 805      29.683  -6.067   8.563  1.00 43.54      A    N
ATOM    797  N   LYS D 806      29.890  -5.703   1.659  1.00 41.18      A    N
ATOM    798  CA  LYS D 806      29.523  -6.043   0.284  1.00 42.09      A    C
ATOM    799  C   LYS D 806      29.396  -7.548   0.093  1.00 44.94      A    C
ATOM    800  O   LYS D 806      30.239  -8.320   0.559  1.00 49.06      A    O
ATOM    801  CB  LYS D 806      30.577  -5.478  -0.675  1.00 44.14      A    C
ATOM    802  CG  LYS D 806      30.306  -5.746  -2.156  1.00 46.76      A    C
ATOM    803  CD  LYS D 806      31.455  -5.239  -3.010  1.00 53.24      A    C
ATOM    804  CE  LYS D 806      31.343  -5.716  -4.463  1.00 55.52      A    C
ATOM    805  NZ  LYS D 806      32.648  -6.262  -4.968  1.00 60.81      A    N
ATOM    806  N   ASP D 807      28.312  -7.958  -0.570  1.00 43.76      A    N
ATOM    807  CA  ASP D 807      28.025  -9.344  -0.943  1.00 49.01      A    C
ATOM    808  C   ASP D 807      27.895 -10.267   0.258  1.00 51.00      A    C
ATOM    809  O   ASP D 807      27.860 -11.493   0.092  1.00 53.20      A    O
ATOM    810  CB  ASP D 807      29.087  -9.915  -1.906  1.00 49.27      A    C
ATOM    811  CG  ASP D 807      29.146  -9.167  -3.211  1.00 50.15      A    C
ATOM    812  OD1 ASP D 807      28.088  -8.644  -3.639  1.00 48.26      A    O
ATOM    813  OD2 ASP D 807      30.250  -9.099  -3.804  1.00 54.22      A    O
ATOM    814  N   ASN D 808      27.830  -9.705   1.461  1.00 50.98      A    N
ATOM    815  CA  ASN D 808      27.786 -10.468   2.696  1.00 50.22      A    C
ATOM    816  C   ASN D 808      26.503 -10.175   3.466  1.00 49.33      A    C
ATOM    817  O   ASN D 808      26.391 -10.538   4.641  1.00 50.44      A    O
ATOM    818  CB  ASN D 808      29.031 -10.128   3.521  1.00 47.62      A    C
ATOM    819  CG  ASN D 808      29.358 -11.161   4.568  1.00 53.23      A    C
ATOM    820  OD1 ASN D 808      28.673 -12.178   4.704  1.00 57.29      A    O
ATOM    821  ND2 ASN D 808      30.439 -10.915   5.307  1.00 51.38      A    N
ATOM    822  N   ILE D 809      25.529  -9.538   2.824  1.00 48.27      A    N
ATOM    823  CA  ILE D 809      24.307  -9.075   3.466  1.00 45.84      A    C
ATOM    824  C   ILE D 809      23.130  -9.886   2.941  1.00 44.92      A    C
ATOM    825  O   ILE D 809      22.908  -9.954   1.728  1.00 48.00      A    O
ATOM    826  CB  ILE D 809      24.092  -7.574   3.223  1.00 45.75      A    C
ATOM    827  CG1 ILE D 809      25.189  -6.764   3.915  1.00 43.01      A    C
ATOM    828  CG2 ILE D 809      22.686  -7.149   3.648  1.00 44.94      A    C
ATOM    829  CD1 ILE D 809      25.354  -5.359   3.377  1.00 37.78      A    C
ATOM    830  N   GLY D 810      22.356 -10.472   3.854  1.00 45.22      A    N
ATOM    831  CA  GLY D 810      21.189 -11.231   3.456  1.00 49.01      A    C
ATOM    832  C   GLY D 810      20.125 -10.366   2.804  1.00 44.95      A    C
ATOM    833  O   GLY D 810      20.055  -9.155   3.005  1.00 43.48      A    O
ATOM    834  N   SER D 811      19.265 -11.009   2.010  1.00 44.70      A    N
ATOM    835  CA  SER D 811      18.162 -10.268   1.402  1.00 44.33      A    C
ATOM    836  C   SER D 811      17.251  -9.677   2.469  1.00 39.43      A    C
ATOM    837  O   SER D 811      16.673  -8.610   2.263  1.00 36.19      A    O
ATOM    838  CB  SER D 811      17.360 -11.163   0.446  1.00 43.04      A    C
ATOM    839  OG  SER D 811      16.840 -12.322   1.090  1.00 43.60      A    O
ATOM    840  N   GLN D 812      17.155 -10.321   3.632  1.00 41.75      A    N
ATOM    841  CA  GLN D 812      16.234  -9.832   4.660  1.00 43.70      A    C
ATOM    842  C   GLN D 812      16.620  -8.435   5.145  1.00 41.75      A    C
ATOM    843  O   GLN D 812      15.747  -7.587   5.380  1.00 37.63      A    O
ATOM    844  CB  GLN D 812      16.189 -10.806   5.831  1.00 44.23      A    C
ATOM    845  CG  GLN D 812      15.231 -10.389   6.915  1.00 47.16      A    C
ATOM    846  CD  GLN D 812      13.804 -10.821   6.607  1.00 51.49      A    C
ATOM    847  OE1 GLN D 812      13.353 -11.887   7.041  1.00 52.23      A    O
ATOM    848  NE2 GLN D 812      13.091 -10.000   5.844  1.00 46.83      A    N
ATOM    849  N   TYR D 813      17.924  -8.171   5.279  1.00 41.24      A    N
ATOM    850  CA  TYR D 813      18.370  -6.866   5.770  1.00 38.22      A    C
ATOM    851  C   TYR D 813      18.095  -5.766   4.753  1.00 36.48      A    C
ATOM    852  O   TYR D 813      17.603  -4.687   5.106  1.00 34.73      A    O
ATOM    853  CB  TYR D 813      19.854  -6.923   6.090  1.00 37.52      A    C
ATOM    854  CG  TYR D 813      20.172  -7.483   7.445  1.00 41.81      A    C
ATOM    855  CD1 TYR D 813      20.131  -6.666   8.577  1.00 41.52      A    C
ATOM    856  CD2 TYR D 813      20.533  -8.817   7.603  1.00 47.06      A    C
ATOM    857  CE1 TYR D 813      20.446  -7.152   9.829  1.00 45.82      A    C
ATOM    858  CE2 TYR D 813      20.846  -9.326   8.867  1.00 55.54      A    C
ATOM    859  CZ  TYR D 813      20.798  -8.481   9.978  1.00 53.05      A    C
ATOM    860  OH  TYR D 813      21.093  -8.946  11.245  1.00 55.23      A    O
ATOM    861  N   LEU D 814      18.437  -6.020   3.484  1.00 36.33      A    N
ATOM    862  CA  LEU D 814      18.311  -5.000   2.453  1.00 35.90      A    C
ATOM    863  C   LEU D 814      16.875  -4.501   2.337  1.00 35.81      A    C
ATOM    864  O   LEU D 814      16.633  -3.292   2.210  1.00 32.02      A    O
ATOM    865  CB  LEU D 814      18.781  -5.559   1.111  1.00 35.26      A    C
ATOM    866  CG  LEU D 814      20.297  -5.781   0.969  1.00 39.40      A    C
ATOM    867  CD1 LEU D 814      20.626  -6.803  -0.098  1.00 35.42      A    C
ATOM    868  CD2 LEU D 814      21.047  -4.468   0.697  1.00 36.05      A    C
ATOM    869  N   LEU D 815      15.909  -5.419   2.366  1.00 34.87      A    N
ATOM    870  CA  LEU D 815      14.528  -5.001   2.181  1.00 34.16      A    C
ATOM    871  C   LEU D 815      13.992  -4.340   3.441  1.00 33.98      A    C
ATOM    872  O   LEU D 815      13.228  -3.375   3.353  1.00 34.05      A    O
ATOM    873  CB  LEU D 815      13.661  -6.193   1.764  1.00 35.71      A    C
ATOM    874  CG  LEU D 815      14.025  -6.922   0.464  1.00 35.04      A    C
ATOM    875  CD1 LEU D 815      13.288  -8.231   0.402  1.00 39.09      A    C
ATOM    876  CD2 LEU D 815      13.676  -6.110  -0.770  1.00 36.12      A    C
ATOM    877  N   ASN D 816      14.395  -4.830   4.621  1.00 33.98      A    N
ATOM    878  CA  ASN D 816      14.016  -4.156   5.860  1.00 32.74      A    C
ATOM    879  C   ASN D 816      14.551  -2.729   5.896  1.00 32.35      A    C
ATOM    880  O   ASN D 816      13.839  -1.810   6.321  1.00 28.29      A    O
ATOM    881  CB  ASN D 816      14.503  -4.950   7.066  1.00 37.90      A    C
ATOM    882  CG  ASN D 816      13.581  -6.114   7.393  1.00 41.93      A    C
ATOM    883  OD1 ASN D 816      12.418  -6.108   7.014  1.00 45.44      A    O
ATOM    884  ND2 ASN D 816      14.098  -7.116   8.078  1.00 43.37      A    N
ATOM    885  N   TRP D 817      15.791  -2.512   5.417  1.00 30.81      A    N
ATOM    886  CA  TRP D 817      16.304  -1.141   5.322  1.00 32.05      A    C
ATOM    887  C   TRP D 817      15.467  -0.294   4.374  1.00 29.81      A    C
ATOM    888  O   TRP D 817      15.232   0.892   4.643  1.00 28.18      A    O
ATOM    889  CB  TRP D 817      17.754  -1.116   4.859  1.00 29.06      A    C
ATOM    890  CG  TRP D 817      18.688  -1.737   5.808  1.00 31.63      A    C
ATOM    891  CD1 TRP D 817      18.532  -1.861   7.159  1.00 29.54      A    C
ATOM    892  CD2 TRP D 817      19.936  -2.352   5.484  1.00 33.20      A    C
ATOM    893  NE1 TRP D 817      19.603  -2.516   7.689  1.00 32.16      A    N
ATOM    894  CE2 TRP D 817      20.489  -2.823   6.691  1.00 30.72      A    C
ATOM    895  CE3 TRP D 817      20.645  -2.543   4.285  1.00 32.44      A    C
ATOM    896  CZ2 TRP D 817      21.713  -3.485   6.745  1.00 32.07      A    C
ATOM    897  CZ3 TRP D 817      21.869  -3.194   4.337  1.00 33.98      A    C
ATOM    898  CH2 TRP D 817      22.398  -3.651   5.570  1.00 32.99      A    C
ATOM    899  N   CYS D 818      15.038  -0.873   3.246  1.00 28.42      A    N
ATOM    900  CA  CYS D 818      14.157  -0.147   2.331  1.00 27.58      A    C
ATOM    901  C   CYS D 818      12.862   0.228   3.034  1.00 28.68      A    C
ATOM    902  O   CYS D 818      12.389   1.363   2.924  1.00 30.20      A    O
ATOM    903  CB  CYS D 818      13.847  -0.987   1.091  1.00 31.80      A    C
ATOM    904  SG  CYS D 818      15.273  -1.451   0.102  1.00 35.86      A    S
ATOM    905  N   VAL D 819      12.260  -0.730   3.747  1.00 27.13      A    N
ATOM    906  CA  VAL D 819      11.039  -0.452   4.504  1.00 28.16      A    C
ATOM    907  C   VAL D 819      11.269   0.706   5.472  1.00 28.60      A    C
ATOM    908  O   VAL D 819      10.552   1.713   5.457  1.00 30.23      A    O
ATOM    909  CB  VAL D 819      10.575  -1.714   5.258  1.00 29.36      A    C
ATOM    910  CG1 VAL D 819       9.488  -1.352   6.246  1.00 29.24      A    C
ATOM    911  CG2 VAL D 819      10.106  -2.799   4.286  1.00 32.70      A    C
ATOM    912  N   GLN D 820      12.301   0.583   6.309  1.00 27.81      A    N
ATOM    913  CA  GLN D 820      12.545   1.568   7.355  1.00 28.34      A    C
ATOM    914  C   GLN D 820      12.785   2.955   6.769  1.00 28.52      A    C
ATOM    915  O   GLN D 820      12.284   3.952   7.303  1.00 27.98      A    O
ATOM    916  CB  GLN D 820      13.730   1.117   8.215  1.00 26.55      A    C
ATOM    917  CG  GLN D 820      13.437  -0.195   8.961  1.00 28.81      A    C
ATOM    918  CD  GLN D 820      14.569  -0.653   9.865  1.00 32.47      A    C
ATOM    919  OE1 GLN D 820      15.426   0.146  10.269  1.00 33.10      A    O
ATOM    920  NE2 GLN D 820      14.582  -1.953  10.187  1.00 31.22      A    N
ATOM    921  N   ILE D 821      13.541   3.046   5.667  1.00 25.79      A    N
ATOM    922  CA  ILE D 821      13.811   4.358   5.085  1.00 25.82      A    C
ATOM    923  C   ILE D 821      12.533   4.950   4.494  1.00 26.99      A    C
ATOM    924  O   ILE D 821      12.296   6.163   4.564  1.00 24.18      A    O
ATOM    925  CB  ILE D 821      14.930   4.259   4.030  1.00 26.24      A    C
ATOM    926  CG1 ILE D 821      16.273   3.970   4.682  1.00 25.08      A    C
ATOM    927  CG2 ILE D 821      14.971   5.548   3.177  1.00 26.82      A    C
ATOM    928  CD1 ILE D 821      17.330   3.490   3.705  1.00 27.77      A    C
ATOM    929  N   ALA D 822      11.686   4.104   3.910  1.00 25.84      A    N
ATOM    930  CA  ALA D 822      10.398   4.596   3.432  1.00 29.81      A    C
ATOM    931  C   ALA D 822       9.516   5.028   4.596  1.00 27.76      A    C
ATOM    932  O   ALA D 822       8.782   6.014   4.486  1.00 29.58      A    O
ATOM    933  CB  ALA D 822       9.691   3.542   2.557  1.00 29.98      A    C
ATOM    934  N   LYS D 823       9.587   4.327   5.730  1.00 29.33      A    N
ATOM    935  CA  LYS D 823       8.845   4.784   6.908  1.00 30.14      A    C
ATOM    936  C   LYS D 823       9.349   6.149   7.372  1.00 29.32      A    C
ATOM    937  O   LYS D 823       8.556   7.060   7.660  1.00 27.97      A    O
ATOM    938  CB  LYS D 823       8.963   3.772   8.041  1.00 28.04      A    C
ATOM    939  CG  LYS D 823       7.997   2.633   7.907  1.00 29.49      A    C
ATOM    940  CD  LYS D 823       8.337   1.572   8.936  1.00 31.85      A    C
ATOM    941  CE  LYS D 823       7.370   0.389   8.815  1.00 35.55      A    C
ATOM    942  NZ  LYS D 823       7.527  -0.458  10.034  1.00 41.59      A    N
ATOM    943  N   GLY D 824      10.672   6.299   7.468  1.00 26.52      A    N
ATOM    944  CA  GLY D 824      11.221   7.572   7.903  1.00 27.25      A    C
ATOM    945  C   GLY D 824      10.819   8.718   6.991  1.00 31.63      A    C
ATOM    946  O   GLY D 824      10.524   9.822   7.468  1.00 30.45      A    O
ATOM    947  N   MET D 825      10.800   8.472   5.663  1.00 28.83      A    N
ATOM    948  CA  MET D 825      10.450   9.521   4.705  1.00 31.19      A    C
ATOM    949  C   MET D 825       8.954   9.811   4.704  1.00 31.97      A    C
ATOM    950  O   MET D 825       8.553  10.978   4.630  1.00 30.83      A    O
ATOM    951  CB  MET D 825      10.920   9.148   3.302  1.00 30.83      A    C
ATOM    952  CG  MET D 825      12.405   8.973   3.286  1.00 30.71      A    C
ATOM    953  SD  MET D 825      13.246  10.570   3.304  1.00 29.59      A    S
ATOM    954  CE  MET D 825      12.228  11.567   2.188  1.00 32.65      A    C
ATOM    955  N   ASN D 826       8.121   8.767   4.807  1.00 30.72      A    N
ATOM    956  CA  ASN D 826       6.692   8.977   5.028  1.00 32.33      A    C
ATOM    957  C   ASN D 826       6.432   9.857   6.257  1.00 32.98      A    C
ATOM    958  O   ASN D 826       5.581  10.755   6.217  1.00 32.43      A    O
ATOM    959  CB  ASN D 826       5.989   7.629   5.159  1.00 33.65      A    C
ATOM    960  CG  ASN D 826       4.470   7.756   5.141  1.00 35.73      A    C
ATOM    961  OD1 ASN D 826       3.902   8.358   4.244  1.00 37.93      A    O
ATOM    962  ND2 ASN D 826       3.813   7.179   6.137  1.00 37.83      A    N
ATOM    963  N   TYR D 827       7.186   9.650   7.343  1.00 31.62      A    N
ATOM    964  CA  TYR D 827       7.029  10.503   8.517  1.00 31.23      A    C
ATOM    965  C   TYR D 827       7.288  11.960   8.170  1.00 34.63      A    C
ATOM    966  O   TYR D 827       6.466  12.834   8.472  1.00 33.84      A    O
ATOM    967  CB  TYR D 827       7.976  10.076   9.628  1.00 31.53      A    C
ATOM    968  CG  TYR D 827       7.908  10.989  10.814  1.00 31.67      A    C
ATOM    969  CD1 TYR D 827       6.816  10.956  11.683  1.00 33.65      A    C
ATOM    970  CD2 TYR D 827       8.917  11.890  11.071  1.00 32.65      A    C
ATOM    971  CE1 TYR D 827       6.765  11.795  12.775  1.00 36.29      A    C
ATOM    972  CE2 TYR D 827       8.872  12.730  12.168  1.00 35.84      A    C
ATOM    973  CZ  TYR D 827       7.787  12.677  13.011  1.00 37.46      A    C
ATOM    974  OH  TYR D 827       7.744  13.515  14.094  1.00 35.12      A    O
ATOM    975  N   LEU D 828       8.456  12.244   7.568  1.00 33.53      A    N
ATOM    976  CA  LEU D 828       8.786  13.604   7.146  1.00 33.67      A    C
ATOM    977  C   LEU D 828       7.684  14.198   6.278  1.00 35.78      A    C
ATOM    978  O   LEU D 828       7.270  15.345   6.477  1.00 38.84      A    O
ATOM    979  CB  LEU D 828      10.117  13.616   6.386  1.00 35.56      A    C
ATOM    980  CG  LEU D 828      11.349  13.290   7.245  1.00 33.80      A    C
ATOM    981  CD1 LEU D 828      12.600  13.303   6.411  1.00 33.45      A    C
ATOM    982  CD2 LEU D 828      11.451  14.262   8.409  1.00 33.89      A    C
ATOM    983  N   GLU D 829       7.213  13.442   5.289  1.00 34.60      A    N
ATOM    984  CA  GLU D 829       6.119  13.931   4.452  1.00 39.18      A    C
ATOM    985  C   GLU D 829       4.888  14.265   5.299  1.00 36.72      A    C
ATOM    986  O   GLU D 829       4.297  15.337   5.146  1.00 37.39      A    O
ATOM    987  CB  GLU D 829       5.783  12.902   3.375  1.00 35.96      A    C
ATOM    988  CG  GLU D 829       4.683  13.370   2.421  1.00 39.37      A    C
ATOM    989  CD  GLU D 829       4.363  12.356   1.333  1.00 43.82      A    C
ATOM    990  OE1 GLU D 829       4.939  11.236   1.352  1.00 44.68      A    O
ATOM    991  OE2 GLU D 829       3.554  12.695   0.443  1.00 41.59      A    O
ATOM    992  N   ASP D 830       4.534  13.386   6.240  1.00 38.30      A    N
ATOM    993  CA  ASP D 830       3.414  13.642   7.147  1.00 36.52      A    C
ATOM    994  C   ASP D 830       3.628  14.918   7.945  1.00 37.49      A    C
ATOM    995  O   ASP D 830       2.662  15.561   8.364  1.00 36.62      A    O
ATOM    996  CB  ASP D 830       3.236  12.471   8.110  1.00 36.46      A    C
ATOM    997  CG  ASP D 830       2.428  11.343   7.516  1.00 39.42      A    C
ATOM    998  OD1 ASP D 830       1.737  11.564   6.501  1.00 43.15      A    O
ATOM    999  OD2 ASP D 830       2.503  10.218   8.048  1.00 40.77      A    O
ATOM   1000  N   ARG D 831       4.879  15.278   8.197  1.00 37.74      A    N
ATOM   1001  CA  ARG D 831       5.208  16.509   8.898  1.00 38.41      A    C
ATOM   1002  C   ARG D 831       5.476  17.657   7.946  1.00 35.87      A    C
ATOM   1003  O   ARG D 831       5.865  18.738   8.396  1.00 37.15      A    O
ATOM   1004  CB  ARG D 831       6.429  16.302   9.800  1.00 36.77      A    C
ATOM   1005  CG  ARG D 831       6.264  15.212  10.839  1.00 37.97      A    C
ATOM   1006  CD  ARG D 831       5.578  15.744  12.087  1.00 36.96      A    C
ATOM   1007  NE  ARG D 831       5.964  17.117  12.397  1.00 34.23      A    N
ATOM   1008  CZ  ARG D 831       6.807  17.451  13.363  1.00 36.32      A    C
ATOM   1009  NH1 ARG D 831       7.433  16.529  14.090  1.00 36.81      A    N
ATOM   1010  NH2 ARG D 831       7.025  18.738  13.614  1.00 34.42      A    N
ATOM   1011  N   ARG D 832       5.336  17.429   6.644  1.00 38.79      A    N
ATOM   1012  CA  ARG D 832       5.538  18.465   5.636  1.00 41.33      A    C
ATOM   1013  C   ARG D 832       6.996  18.940   5.610  1.00 42.27      A    C
ATOM   1014  O   ARG D 832       7.290  20.125   5.410  1.00 42.95      A    O
ATOM   1015  CB  ARG D 832       4.559  19.629   5.850  1.00 40.43      A    C
ATOM   1016  CG  ARG D 832       3.195  19.343   5.258  1.00 44.04      A    C
ATOM   1017  CD  ARG D 832       2.046  20.056   5.965  1.00 52.27      A    C
ATOM   1018  NE  ARG D 832       0.780  19.694   5.331  1.00 56.94      A    N
ATOM   1019  CZ  ARG D 832      -0.085  18.810   5.813  1.00 56.19      A    C
ATOM   1020  NH1 ARG D 832       0.088  18.247   7.000  1.00 54.24      A    N
ATOM   1021  NH2 ARG D 832      -1.145  18.471   5.081  1.00 53.09      A    N
ATOM   1022  N   LEU D 833       7.926  18.008   5.792  1.00 37.86      A    N
ATOM   1023  CA  LEU D 833       9.342  18.293   5.616  1.00 37.41      A    C
ATOM   1024  C   LEU D 833       9.827  17.610   4.343  1.00 37.31      A    C
ATOM   1025  O   LEU D 833       9.585  16.418   4.138  1.00 37.43      A    O
ATOM   1026  CB  LEU D 833      10.149  17.831   6.831  1.00 38.96      A    C
ATOM   1027  CG  LEU D 833       9.759  18.604   8.089  1.00 36.10      A    C
ATOM   1028  CD1 LEU D 833      10.081  17.766   9.281  1.00 39.52      A    C
ATOM   1029  CD2 LEU D 833      10.486  19.943   8.139  1.00 34.35      A    C
ATOM   1030  N   VAL D 834      10.466  18.376   3.468  1.00 37.18      A    N
ATOM   1031  CA  VAL D 834      11.124  17.835   2.293  1.00 35.61      A    C
ATOM   1032  C   VAL D 834      12.597  17.683   2.628  1.00 35.96      A    C
ATOM   1033  O   VAL D 834      13.236  18.639   3.085  1.00 38.06      A    O
ATOM   1034  CB  VAL D 834      10.920  18.740   1.062  1.00 37.44      A    C
ATOM   1035  CG1 VAL D 834      11.690  18.201  -0.125  1.00 36.91      A    C
ATOM   1036  CG2 VAL D 834       9.418  18.879   0.714  1.00 35.80      A    C
ATOM   1037  N   HIS D 835      13.140  16.488   2.402  1.00 35.30      A    N
ATOM   1038  CA  HIS D 835      14.535  16.235   2.755  1.00 38.04      A    C
ATOM   1039  C   HIS D 835      15.485  17.019   1.857  1.00 38.37      A    C
ATOM   1040  O   HIS D 835      16.306  17.811   2.338  1.00 39.66      A    O
ATOM   1041  CB  HIS D 835      14.839  14.743   2.670  1.00 33.48      A    C
ATOM   1042  CG  HIS D 835      16.149  14.368   3.291  1.00 36.61      A    C
ATOM   1043  ND1 HIS D 835      17.350  14.914   2.883  1.00 36.98      A    N
ATOM   1044  CD2 HIS D 835      16.446  13.504   4.288  1.00 34.23      A    C
ATOM   1045  CE1 HIS D 835      18.332  14.408   3.610  1.00 36.45      A    C
ATOM   1046  NE2 HIS D 835      17.811  13.550   4.466  1.00 36.95      A    N
ATOM   1047  N   ARG D 836      15.400  16.787   0.551  1.00 40.16      A    N
ATOM   1048  CA  ARG D 836      16.165  17.424  -0.540  1.00 42.43      A    C
ATOM   1049  C   ARG D 836      17.576  16.838  -0.697  1.00 40.56      A    C
ATOM   1050  O   ARG D 836      18.299  17.284  -1.587  1.00 41.96      A    O
ATOM   1051  CB  ARG D 836      16.280  18.954  -0.385  1.00 44.43      A    C
ATOM   1052  CG  ARG D 836      14.939  19.702  -0.559  1.00 47.66      A    C
ATOM   1053  CD  ARG D 836      14.953  21.128   0.020  1.00 49.69      A    C
ATOM   1054  NE  ARG D 836      16.031  21.925  -0.547  1.00 54.57      A    N
ATOM   1055  CZ  ARG D 836      15.878  23.136  -1.071  1.00 58.22      A    C
ATOM   1056  NH1 ARG D 836      14.696  23.736  -1.098  1.00 54.31      A    N
ATOM   1057  NH2 ARG D 836      16.937  23.755  -1.594  1.00 55.41      A    N
ATOM   1058  N   ASP D 837      17.995  15.883   0.127  1.00 40.18      A    N
ATOM   1059  CA  ASP D 837      19.278  15.220  -0.092  1.00 38.34      A    C
ATOM   1060  C   ASP D 837      19.254  13.804   0.486  1.00 38.26      A    C
ATOM   1061  O   ASP D 837      20.171  13.383   1.196  1.00 37.74      A    O
ATOM   1062  CB  ASP D 837      20.432  16.029   0.500  1.00 41.42      A    C
ATOM   1063  CG  ASP D 837      21.813  15.493   0.084  1.00 42.22      A    C
ATOM   1064  OD1 ASP D 837      21.897  14.833  -0.966  1.00 40.02      A    O
ATOM   1065  OD2 ASP D 837      22.809  15.731   0.814  1.00 44.60      A    O
ATOM   1066  N   LEU D 838      18.196  13.040   0.207  1.00 34.47      A    N
ATOM   1067  CA  LEU D 838      18.183  11.663   0.668  1.00 33.85      A    C
ATOM   1068  C   LEU D 838      19.216  10.863  -0.114  1.00 32.38      A    C
ATOM   1069  O   LEU D 838      19.302  10.984  -1.330  1.00 31.73      A    O
ATOM   1070  CB  LEU D 838      16.804  11.043   0.503  1.00 32.59      A    C
ATOM   1071  CG  LEU D 838      16.772   9.579   0.944  1.00 31.87      A    C
ATOM   1072  CD1 LEU D 838      16.988   9.437   2.422  1.00 32.95      A    C
ATOM   1073  CD2 LEU D 838      15.488   8.877   0.534  1.00 31.17      A    C
ATOM   1074  N   ALA D 839      20.034  10.089   0.594  1.00 31.35      A    N
ATOM   1075  CA  ALA D 839      21.081   9.292  -0.036  1.00 33.39      A    C
ATOM   1076  C   ALA D 839      21.569   8.302   1.001  1.00 31.16      A    C
ATOM   1077  O   ALA D 839      21.346   8.488   2.199  1.00 31.56      A    O
ATOM   1078  CB  ALA D 839      22.240  10.155  -0.551  1.00 32.51      A    C
ATOM   1079  N   ALA D 840      22.223   7.243   0.536  1.00 29.64      A    N
ATOM   1080  CA  ALA D 840      22.711   6.250   1.483  1.00 31.37      A    C
ATOM   1081  C   ALA D 840      23.680   6.863   2.488  1.00 32.35      A    C
ATOM   1082  O   ALA D 840      23.767   6.391   3.626  1.00 32.04      A    O
ATOM   1083  CB  ALA D 840      23.374   5.095   0.742  1.00 33.23      A    C
ATOM   1084  N   ARG D 841      24.422   7.904   2.092  1.00 31.44      A    N
ATOM   1085  CA  ARG D 841      25.332   8.576   3.014  1.00 34.06      A    C
ATOM   1086  C   ARG D 841      24.588   9.354   4.085  1.00 35.25      A    C
ATOM   1087  O   ARG D 841      25.193   9.760   5.082  1.00 32.94      A    O
ATOM   1088  CB  ARG D 841      26.268   9.527   2.253  1.00 35.42      A    C
ATOM   1089  CG  ARG D 841      25.538  10.667   1.543  1.00 37.03      A    C
ATOM   1090  CD  ARG D 841      26.487  11.554   0.736  1.00 38.92      A    C
ATOM   1091  NE  ARG D 841      25.791  12.682   0.128  1.00 41.92      A    N
ATOM   1092  CZ  ARG D 841      25.155  12.669  -1.042  1.00 43.80      A    C
ATOM   1093  NH1 ARG D 841      25.178  11.611  -1.846  1.00 41.55      A    N
ATOM   1094  NH2 ARG D 841      24.488  13.751  -1.423  1.00 45.16      A    N
ATOM   1095  N   ASN D 842      23.289   9.555   3.911  1.00 34.50      A    N
ATOM   1096  CA  ASN D 842      22.489  10.308   4.856  1.00 32.29      A    C
ATOM   1097  C   ASN D 842      21.558   9.406   5.646  1.00 31.44      A    C
ATOM   1098  O   ASN D 842      20.625   9.899   6.285  1.00 30.04      A    O
ATOM   1099  CB  ASN D 842      21.730  11.405   4.104  1.00 31.65      A    C
ATOM   1100  CG  ASN D 842      22.596  12.613   3.876  1.00 36.68      A    C
ATOM   1101  OD1 ASN D 842      23.578  12.828   4.613  1.00 37.80      A    O
ATOM   1102  ND2 ASN D 842      22.259  13.409   2.879  1.00 35.49      A    N
ATOM   1103  N   VAL D 843      21.781   8.097   5.590  1.00 30.34      A    N
ATOM   1104  CA  VAL D 843      21.113   7.127   6.448  1.00 29.07      A    C
ATOM   1105  C   VAL D 843      22.174   6.565   7.380  1.00 34.95      A    C
ATOM   1106  O   VAL D 843      23.245   6.139   6.922  1.00 30.22      A    O
ATOM   1107  CB  VAL D 843      20.439   6.012   5.636  1.00 27.95      A    C
ATOM   1108  CG1 VAL D 843      19.672   5.064   6.513  1.00 26.05      A    C
ATOM   1109  CG2 VAL D 843      19.505   6.621   4.562  1.00 29.71      A    C
ATOM   1110  N   LEU D 844      21.887   6.602   8.688  1.00 30.27      A    N
ATOM   1111  CA  LEU D 844      22.815   6.173   9.723  1.00 35.02      A    C
ATOM   1112  C   LEU D 844      22.357   4.838  10.289  1.00 34.45      A    C
ATOM   1113  O   LEU D 844      21.158   4.553  10.369  1.00 33.95      A    O
ATOM   1114  CB  LEU D 844      22.918   7.197  10.882  1.00 32.37      A    C
ATOM   1115  CG  LEU D 844      23.300   8.617  10.424  1.00 37.64      A    C
ATOM   1116  CD1 LEU D 844      23.537   9.594  11.596  1.00 34.49      A    C
ATOM   1117  CD2 LEU D 844      24.497   8.615   9.496  1.00 35.02      A    C
ATOM   1118  N   VAL D 845      23.324   4.035  10.699  1.00 32.81      A    N
ATOM   1119  CA  VAL D 845      23.055   2.718  11.245  1.00 32.32      A    C
ATOM   1120  C   VAL D 845      23.140   2.807  12.761  1.00 33.60      A    C
ATOM   1121  O   VAL D 845      24.204   3.102  13.318  1.00 32.14      A    O
ATOM   1122  CB  VAL D 845      24.029   1.686  10.667  1.00 31.73      A    C
ATOM   1123  CG1 VAL D 845      23.675   0.295  11.141  1.00 32.06      A    C
ATOM   1124  CG2 VAL D 845      24.012   1.785   9.118  1.00 31.92      A    C
ATOM   1125  N   LYS D 846      21.999   2.606  13.423  1.00 33.85      A    N
ATOM   1126  CA  LYS D 846      21.979   2.488  14.877  1.00 36.03      A    C
ATOM   1127  C   LYS D 846      22.356   1.075  15.303  1.00 36.10      A    C
ATOM   1128  O   LYS D 846      23.251   0.881  16.130  1.00 38.17      A    O
ATOM   1129  CB  LYS D 846      20.600   2.867  15.424  1.00 34.83      A    C
ATOM   1130  CG  LYS D 846      20.544   2.861  16.951  1.00 36.56      A    C
ATOM   1131  CD  LYS D 846      19.613   3.927  17.470  1.00 39.08      A    C
ATOM   1132  CE  LYS D 846      19.572   3.953  19.006  1.00 38.42      A    C
ATOM   1133  NZ  LYS D 846      18.237   4.423  19.487  1.00 41.40      A    N
ATOM   1134  N   THR D 847      21.666   0.088  14.760  1.00 34.85      A    N
ATOM   1135  CA  THR D 847      22.045  -1.313  14.795  1.00 36.24      A    C
ATOM   1136  C   THR D 847      21.835  -1.836  13.386  1.00 36.55      A    C
ATOM   1137  O   THR D 847      21.077  -1.247  12.611  1.00 37.29      A    O
ATOM   1138  CB  THR D 847      21.207  -2.143  15.788  1.00 36.64      A    C
ATOM   1139  OG1 THR D 847      19.949  -2.484  15.183  1.00 35.37      A    O
ATOM   1140  CG2 THR D 847      20.971  -1.388  17.079  1.00 37.95      A    C
ATOM   1141  N   PRO D 848      22.472  -2.940  13.027  1.00 36.99      A    N
ATOM   1142  CA  PRO D 848      22.264  -3.488  11.676  1.00 37.24      A    C
ATOM   1143  C   PRO D 848      20.787  -3.686  11.344  1.00 39.31      A    C
ATOM   1144  O   PRO D 848      20.413  -3.668  10.170  1.00 36.66      A    O
ATOM   1145  CB  PRO D 848      23.025  -4.819  11.715  1.00 39.04      A    C
ATOM   1146  CG  PRO D 848      24.048  -4.653  12.829  1.00 38.38      A    C
ATOM   1147  CD  PRO D 848      23.447  -3.723  13.825  1.00 36.68      A    C
ATOM   1148  N   GLN D 849      19.939  -3.828  12.362  1.00 37.87      A    N
ATOM   1149  CA  GLN D 849      18.500  -3.941  12.178  1.00 38.24      A    C
ATOM   1150  C   GLN D 849      17.768  -2.601  12.180  1.00 38.21      A    C
ATOM   1151  O   GLN D 849      16.550  -2.586  11.965  1.00 38.44      A    O
ATOM   1152  CB  GLN D 849      17.892  -4.811  13.295  1.00 38.16      A    C
ATOM   1153  CG  GLN D 849      18.474  -6.206  13.365  1.00 41.96      A    C
ATOM   1154  CD  GLN D 849      19.697  -6.295  14.259  1.00 45.70      A    C
ATOM   1155  OE1 GLN D 849      19.688  -5.848  15.413  1.00 46.73      A    O
ATOM   1156  NE2 GLN D 849      20.770  -6.871  13.724  1.00 46.57      A    N
ATOM   1157  N   HIS D 850      18.445  -1.483  12.435  1.00 34.91      A    N
ATOM   1158  CA  HIS D 850      17.735  -0.234  12.713  1.00 34.27      A    C
ATOM   1159  C   HIS D 850      18.506   0.921  12.094  1.00 34.37      A    C
ATOM   1160  O   HIS D 850      19.590   1.274  12.576  1.00 32.30      A    O
ATOM   1161  CB  HIS D 850      17.556  -0.042  14.217  1.00 34.41      A    C
ATOM   1162  CG  HIS D 850      16.683   1.115  14.593  1.00 33.06      A    C
ATOM   1163  ND1 HIS D 850      16.373   1.409  15.903  1.00 34.27      A    N
ATOM   1164  CD2 HIS D 850      16.050   2.045  13.840  1.00 31.73      A    C
ATOM   1165  CE1 HIS D 850      15.601   2.479  15.942  1.00 36.15      A    C
ATOM   1166  NE2 HIS D 850      15.371   2.872  14.701  1.00 31.98      A    N
ATOM   1167  N   VAL D 851      17.940   1.499  11.026  1.00 30.86      A    N
ATOM   1168  CA  VAL D 851      18.550   2.617  10.319  1.00 28.33      A    C
ATOM   1169  C   VAL D 851      17.660   3.837  10.467  1.00 30.47      A    C
ATOM   1170  O   VAL D 851      16.476   3.749  10.820  1.00 28.65      A    O
ATOM   1171  CB  VAL D 851      18.816   2.300   8.834  1.00 32.77      A    C
ATOM   1172  CG1 VAL D 851      19.730   1.082   8.722  1.00 31.31      A    C
ATOM   1173  CG2 VAL D 851      17.484   2.060   8.078  1.00 25.62      A    C
ATOM   1174  N   LYS D 852      18.272   5.001  10.245  1.00 30.38      A    N
ATOM   1175  CA  LYS D 852      17.678   6.299  10.525  1.00 30.36      A    C
ATOM   1176  C   LYS D 852      18.212   7.311   9.523  1.00 33.50      A    C
ATOM   1177  O   LYS D 852      19.433   7.425   9.324  1.00 33.53      A    O
ATOM   1178  CB  LYS D 852      18.020   6.818  11.951  1.00 30.17      A    C
ATOM   1179  CG  LYS D 852      17.956   5.789  13.065  1.00 33.47      A    C
ATOM   1180  CD  LYS D 852      18.161   6.461  14.433  1.00 35.58      A    C
ATOM   1181  CE  LYS D 852      16.889   6.463  15.218  1.00 35.61      A    C
ATOM   1182  NZ  LYS D 852      17.044   6.970  16.615  1.00 38.62      A    N
ATOM   1183  N   ILE D 853      17.293   8.055   8.921  1.00 30.25      A    N
ATOM   1184  CA  ILE D 853      17.623   9.154   8.030  1.00 29.06      A    C
ATOM   1185  C   ILE D 853      18.110  10.363   8.831  1.00 32.68      A    C
ATOM   1186  O   ILE D 853      17.564  10.682   9.899  1.00 32.74      A    O
ATOM   1187  CB  ILE D 853      16.376   9.507   7.211  1.00 30.40      A    C
ATOM   1188  CG1 ILE D 853      15.997   8.294   6.339  1.00 30.55      A    C
ATOM   1189  CG2 ILE D 853      16.628  10.777   6.422  1.00 33.28      A    C
ATOM   1190  CD1 ILE D 853      14.555   8.313   5.827  1.00 32.34      A    C
ATOM   1191  N   THR D 854      19.115  11.070   8.304  1.00 31.95      A    N
ATOM   1192  CA  THR D 854      19.627  12.292   8.912  1.00 34.66      A    C
ATOM   1193  C   THR D 854      19.751  13.404   7.876  1.00 35.56      A    C
ATOM   1194  O   THR D 854      19.653  13.182   6.667  1.00 34.59      A    O
ATOM   1195  CB  THR D 854      20.991  12.069   9.559  1.00 34.40      A    C
ATOM   1196  OG1 THR D 854      21.349  13.229  10.334  1.00 37.46      A    O
ATOM   1197  CG2 THR D 854      22.047  11.842   8.495  1.00 34.80      A    C
ATOM   1198  N   ASP D 855      19.962  14.619   8.390  1.00 35.37      A    N
ATOM   1199  CA  ASP D 855      20.332  15.794   7.594  1.00 40.95      A    C
ATOM   1200  C   ASP D 855      19.221  16.222   6.635  1.00 38.70      A    C
ATOM   1201  O   ASP D 855      19.494  16.782   5.574  1.00 39.49      A    O
ATOM   1202  CB  ASP D 855      21.652  15.570   6.830  1.00 38.42      A    C
ATOM   1203  CG  ASP D 855      22.875  15.519   7.772  1.00 42.48      A    C
ATOM   1204  OD1 ASP D 855      22.694  15.277   8.990  1.00 41.65      A    O
ATOM   1205  OD2 ASP D 855      24.009  15.720   7.301  1.00 45.28      A    O
ATOM   1206  N   PHE D 856      17.963  15.994   7.009  1.00 37.55      A    N
ATOM   1207  CA  PHE D 856      16.850  16.510   6.214  1.00 39.02      A    C
ATOM   1208  C   PHE D 856      16.767  18.027   6.370  1.00 39.94      A    C
ATOM   1209  O   PHE D 856      16.845  18.549   7.480  1.00 40.20      A    O
ATOM   1210  CB  PHE D 856      15.539  15.843   6.635  1.00 38.46      A    C
ATOM   1211  CG  PHE D 856      15.242  15.952   8.117  1.00 38.15      A    C
ATOM   1212  CD1 PHE D 856      15.716  14.995   8.999  1.00 37.53      A    C
ATOM   1213  CD2 PHE D 856      14.485  16.997   8.613  1.00 38.02      A    C
ATOM   1214  CE1 PHE D 856      15.470  15.087  10.339  1.00 38.91      A    C
ATOM   1215  CE2 PHE D 856      14.219  17.091   9.965  1.00 41.30      A    C
ATOM   1216  CZ  PHE D 856      14.721  16.138  10.832  1.00 39.78      A    C
ATOM   1217  N   GLY D 857      16.620  18.739   5.251  1.00 43.57      A    N
ATOM   1218  CA  GLY D 857      16.610  20.192   5.259  1.00 46.44      A    C
ATOM   1219  C   GLY D 857      17.974  20.859   5.219  1.00 49.42      A    C
ATOM   1220  O   GLY D 857      18.046  22.093   5.251  1.00 51.98      A    O
ATOM   1221  N   LEU D 858      19.063  20.091   5.160  1.00 49.96      A    N
ATOM   1222  CA  LEU D 858      20.384  20.711   5.227  1.00 51.49      A    C
ATOM   1223  C   LEU D 858      20.701  21.434   3.931  1.00 54.59      A    C
ATOM   1224  O   LEU D 858      21.247  22.544   3.952  1.00 57.32      A    O
ATOM   1225  CB  LEU D 858      21.454  19.661   5.554  1.00 48.10      A    C
ATOM   1226  CG  LEU D 858      22.909  20.093   5.837  1.00 51.45      A    C
ATOM   1227  CD1 LEU D 858      23.774  20.339   4.596  1.00 59.25      A    C
ATOM   1228  CD2 LEU D 858      22.906  21.357   6.645  1.00 53.83      A    C
ATOM   1229  N   ALA D 859      20.372  20.813   2.797  1.00 54.67      A    N
ATOM   1230  CA  ALA D 859      20.542  21.454   1.499  1.00 55.92      A    C
ATOM   1231  C   ALA D 859      19.906  22.840   1.471  1.00 59.57      A    C
ATOM   1232  O   ALA D 859      20.467  23.778   0.891  1.00 61.08      A    O
ATOM   1233  CB  ALA D 859      19.947  20.564   0.410  1.00 51.97      A    C
ATOM   1234  N   LYS D 860      18.736  22.992   2.099  1.00 57.98      A    N
ATOM   1235  CA  LYS D 860      18.072  24.293   2.130  1.00 58.90      A    C
ATOM   1236  C   LYS D 860      18.912  25.323   2.881  1.00 61.52      A    C
ATOM   1237  O   LYS D 860      19.312  26.348   2.312  1.00 61.32      A    O
ATOM   1238  CB  LYS D 860      16.682  24.153   2.751  1.00 58.10      A    C
ATOM   1239  CG  LYS D 860      15.648  25.123   2.199  1.00 58.67      A    C
ATOM   1240  CD  LYS D 860      14.804  25.672   3.334  1.00 62.69      A    C
ATOM   1241  CE  LYS D 860      15.688  26.213   4.465  1.00 62.09      A    C
ATOM   1242  NZ  LYS D 860      14.910  26.684   5.645  1.00 62.26      A    N
ATOM   1243  N   LEU D 861      19.227  25.048   4.152  1.00 58.11      A    N
ATOM   1244  CA  LEU D 861      20.009  25.977   4.967  1.00 59.48      A    C
ATOM   1245  C   LEU D 861      21.451  26.128   4.495  1.00 60.92      A    C
ATOM   1246  O   LEU D 861      22.216  26.890   5.092  1.00 65.40      A    O
ATOM   1247  CB  LEU D 861      20.013  25.538   6.435  1.00 57.03      A    C
ATOM   1248  N   LEU D 862      21.845  25.410   3.449  1.00 62.95      A    N
ATOM   1249  CA  LEU D 862      23.196  25.550   2.910  1.00 60.54      A    C
ATOM   1250  C   LEU D 862      23.185  26.570   1.784  1.00 60.60      A    C
ATOM   1251  O   LEU D 862      22.208  26.658   1.035  1.00 67.19      A    O
ATOM   1252  CB  LEU D 862      23.730  24.202   2.417  1.00 60.35      A    C
ATOM   1253  N   VAL D 876      26.129  19.808  -4.533  1.00 46.57      A    N
ATOM   1254  CA  VAL D 876      24.835  19.598  -5.193  1.00 51.53      A    C
ATOM   1255  C   VAL D 876      24.724  18.186  -5.756  1.00 49.47      A    C
ATOM   1256  O   VAL D 876      25.259  17.898  -6.827  1.00 47.98      A    O
ATOM   1257  CB  VAL D 876      24.595  20.629  -6.304  1.00 50.29      A    C
ATOM   1258  CG1 VAL D 876      23.226  20.406  -6.953  1.00 47.57      A    C
ATOM   1259  CG2 VAL D 876      24.709  22.051  -5.737  1.00 49.58      A    C
ATOM   1260  N   PRO D 877      24.014  17.304  -5.030  1.00 48.15      A    N
ATOM   1261  CA  PRO D 877      23.993  15.886  -5.405  1.00 45.71      A    C
ATOM   1262  C   PRO D 877      23.147  15.628  -6.639  1.00 39.90      A    C
ATOM   1263  O   PRO D 877      22.020  15.136  -6.524  1.00 36.26      A    O
ATOM   1264  CB  PRO D 877      23.393  15.218  -4.164  1.00 42.97      A    C
ATOM   1265  CG  PRO D 877      22.455  16.268  -3.619  1.00 42.38      A    C
ATOM   1266  CD  PRO D 877      23.166  17.579  -3.857  1.00 46.59      A    C
ATOM   1267  N   ILE D 878      23.677  15.944  -7.824  1.00 44.77      A    N
ATOM   1268  CA  ILE D 878      22.846  15.885  -9.029  1.00 40.71      A    C
ATOM   1269  C   ILE D 878      22.452  14.451  -9.359  1.00 37.15      A    C
ATOM   1270  O   ILE D 878      21.327  14.203  -9.811  1.00 38.27      A    O
ATOM   1271  CB  ILE D 878      23.562  16.578 -10.205  1.00 45.67      A    C
ATOM   1272  CG1 ILE D 878      23.514  18.094 -10.008  1.00 47.22      A    C
ATOM   1273  CG2 ILE D 878      22.919  16.206 -11.551  1.00 37.70      A    C
ATOM   1274  CD1 ILE D 878      22.269  18.720 -10.610  1.00 45.86      A    C
ATOM   1275  N   LYS D 879      23.319  13.486  -9.085  1.00 35.19      A    N
ATOM   1276  CA  LYS D 879      23.011  12.114  -9.462  1.00 34.60      A    C
ATOM   1277  C   LYS D 879      21.900  11.487  -8.634  1.00 35.34      A    C
ATOM   1278  O   LYS D 879      21.502  10.355  -8.949  1.00 34.49      A    O
ATOM   1279  CB  LYS D 879      24.280  11.271  -9.398  1.00 37.83      A    C
ATOM   1280  CG  LYS D 879      25.311  11.717 -10.456  1.00 41.42      A    C
ATOM   1281  CD  LYS D 879      26.594  10.917 -10.384  1.00 41.70      A    C
ATOM   1282  CE  LYS D 879      27.538  11.267 -11.552  1.00 44.34      A    C
ATOM   1283  NZ  LYS D 879      28.912  10.733 -11.260  1.00 46.01      A    N
ATOM   1284  N   TRP D 880      21.391  12.191  -7.616  1.00 35.27      A    N
ATOM   1285  CA  TRP D 880      20.303  11.741  -6.756  1.00 34.05      A    C
ATOM   1286  C   TRP D 880      19.027  12.548  -6.966  1.00 36.24      A    C
ATOM   1287  O   TRP D 880      17.992  12.234  -6.356  1.00 35.14      A    O
ATOM   1288  CB  TRP D 880      20.707  11.839  -5.268  1.00 32.57      A    C
ATOM   1289  CG  TRP D 880      21.556  10.701  -4.775  1.00 33.60      A    C
ATOM   1290  CD1 TRP D 880      21.126   9.597  -4.089  1.00 31.90      A    C
ATOM   1291  CD2 TRP D 880      22.983  10.554  -4.925  1.00 34.61      A    C
ATOM   1292  NE1 TRP D 880      22.193   8.763  -3.817  1.00 31.35      A    N
ATOM   1293  CE2 TRP D 880      23.342   9.331  -4.309  1.00 32.58      A    C
ATOM   1294  CE3 TRP D 880      23.985  11.333  -5.527  1.00 35.16      A    C
ATOM   1295  CZ2 TRP D 880      24.666   8.866  -4.270  1.00 33.65      A    C
ATOM   1296  CZ3 TRP D 880      25.317  10.871  -5.483  1.00 34.54      A    C
ATOM   1297  CH2 TRP D 880      25.639   9.650  -4.856  1.00 32.82      A    C
ATOM   1298  N   MET D 881      19.081  13.599  -7.784  1.00 34.55      A    N
ATOM   1299  CA  MET D 881      17.994  14.560  -7.869  1.00 35.58      A    C
ATOM   1300  C   MET D 881      17.043  14.256  -9.016  1.00 34.54      A    C
ATOM   1301  O   MET D 881      17.460  13.870 -10.112  1.00 36.95      A    O
ATOM   1302  CB  MET D 881      18.517  15.982  -8.030  1.00 36.11      A    C
ATOM   1303  CG  MET D 881      19.136  16.627  -6.799  1.00 39.88      A    C
ATOM   1304  SD  MET D 881      20.321  17.863  -7.392  1.00 48.64      A    S
ATOM   1305  CE  MET D 881      19.237  19.246  -7.632  1.00 39.68      A    C
ATOM   1306  N   ALA D 882      15.757  14.452  -8.747  1.00 34.65      A    N
ATOM   1307  CA  ALA D 882      14.725  14.340  -9.764  1.00 36.35      A    C
ATOM   1308  C   ALA D 882      14.997  15.316 -10.898  1.00 36.98      A    C
ATOM   1309  O   ALA D 882      15.536  16.404 -10.690  1.00 37.65      A    O
ATOM   1310  CB  ALA D 882      13.354  14.621  -9.146  1.00 35.57      A    C
ATOM   1311  N   LEU D 883      14.607  14.921 -12.113  1.00 40.94      A    N
ATOM   1312  CA  LEU D 883      14.749  15.825 -13.251  1.00 41.07      A    C
ATOM   1313  C   LEU D 883      14.251  17.225 -12.905  1.00 43.62      A    C
ATOM   1314  O   LEU D 883      14.964  18.216 -13.120  1.00 43.93      A    O
ATOM   1315  CB  LEU D 883      14.009  15.276 -14.469  1.00 39.47      A    C
ATOM   1316  CG  LEU D 883      14.320  16.067 -15.749  1.00 42.04      A    C
ATOM   1317  CD1 LEU D 883      15.792  15.910 -16.149  1.00 41.70      A    C
ATOM   1318  CD2 LEU D 883      13.406  15.691 -16.899  1.00 41.83      A    C
ATOM   1319  N   GLU D 884      13.055  17.326 -12.306  1.00 42.50      A    N
ATOM   1320  CA  GLU D 884      12.500  18.658 -12.089  1.00 43.89      A    C
ATOM   1321  C   GLU D 884      13.343  19.461 -11.121  1.00 41.12      A    C
ATOM   1322  O   GLU D 884      13.345  20.692 -11.198  1.00 44.55      A    O
ATOM   1323  CB  GLU D 884      11.037  18.582 -11.615  1.00 42.01      A    C
ATOM   1324  CG  GLU D 884      10.843  18.125 -10.198  1.00 44.21      A    C
ATOM   1325  CD  GLU D 884      10.623  16.630 -10.124  1.00 42.79      A    C
ATOM   1326  OE1 GLU D 884      11.043  15.941 -11.090  1.00 38.54      A    O
ATOM   1327  OE2 GLU D 884      10.083  16.150  -9.090  1.00 41.39      A    O
ATOM   1328  N   SER D 885      14.097  18.794 -10.253  1.00 41.93      A    N
ATOM   1329  CA  SER D 885      14.954  19.486  -9.294  1.00 43.39      A    C
ATOM   1330  C   SER D 885      16.242  20.006  -9.928  1.00 44.45      A    C
ATOM   1331  O   SER D 885      16.778  21.037  -9.489  1.00 44.11      A    O
ATOM   1332  CB  SER D 885      15.287  18.550  -8.130  1.00 42.96      A    C
ATOM   1333  OG  SER D 885      14.103  18.101  -7.500  1.00 40.39      A    O
ATOM   1334  N   ILE D 886      16.758  19.290 -10.929  1.00 42.57      A    N
ATOM   1335  CA  ILE D 886      17.903  19.765 -11.703  1.00 44.75      A    C
ATOM   1336  C   ILE D 886      17.518  20.980 -12.549  1.00 46.82      A    C
ATOM   1337  O   ILE D 886      18.193  22.015 -12.529  1.00 47.34      A    O
ATOM   1338  CB  ILE D 886      18.450  18.624 -12.579  1.00 44.25      A    C
ATOM   1339  CG1 ILE D 886      18.861  17.433 -11.694  1.00 42.17      A    C
ATOM   1340  CG2 ILE D 886      19.622  19.112 -13.446  1.00 44.89      A    C
ATOM   1341  CD1 ILE D 886      19.128  16.136 -12.483  1.00 39.13      A    C
ATOM   1342  N   LEU D 887      16.421  20.885 -13.298  1.00 46.71      A    N
ATOM   1343  CA  LEU D 887      16.117  21.946 -14.256  1.00 50.83      A    C
ATOM   1344  C   LEU D 887      15.555  23.189 -13.576  1.00 50.28      A    C
ATOM   1345  O   LEU D 887      15.915  24.313 -13.944  1.00 48.97      A    O
ATOM   1346  CB  LEU D 887      15.135  21.441 -15.324  1.00 47.98      A    C
ATOM   1347  CG  LEU D 887      15.549  20.169 -16.061  1.00 46.93      A    C
ATOM   1348  CD1 LEU D 887      14.462  19.715 -17.029  1.00 47.74      A    C
ATOM   1349  CD2 LEU D 887      16.874  20.368 -16.787  1.00 46.67      A    C
ATOM   1350  N   HIS D 888      14.692  23.008 -12.569  1.00 50.08      A    N
ATOM   1351  CA  HIS D 888      13.858  24.088 -12.065  1.00 45.48      A    C
ATOM   1352  C   HIS D 888      13.986  24.337 -10.567  1.00 51.03      A    C
ATOM   1353  O   HIS D 888      13.247  25.177 -10.032  1.00 51.31      A    O
ATOM   1354  CB  HIS D 888      12.412  23.790 -12.438  1.00 48.65      A    C
ATOM   1355  CG  HIS D 888      12.219  23.603 -13.907  1.00 50.73      A    C
ATOM   1356  ND1 HIS D 888      12.566  24.571 -14.823  1.00 53.75      A    N
ATOM   1357  CD2 HIS D 888      11.754  22.554 -14.627  1.00 49.67      A    C
ATOM   1358  CE1 HIS D 888      12.309  24.135 -16.043  1.00 52.44      A    C
ATOM   1359  NE2 HIS D 888      11.815  22.913 -15.952  1.00 52.14      A    N
ATOM   1360  N   ARG D 889      14.915  23.652  -9.884  1.00 50.03      A    N
ATOM   1361  CA  ARG D 889      15.114  23.793  -8.437  1.00 52.33      A    C
ATOM   1362  C   ARG D 889      13.799  23.613  -7.676  1.00 50.70      A    C
ATOM   1363  O   ARG D 889      13.562  24.231  -6.633  1.00 50.59      A    O
ATOM   1364  CB  ARG D 889      15.783  25.129  -8.098  1.00 54.48      A    C
ATOM   1365  CG  ARG D 889      17.247  25.227  -8.542  1.00 53.94      A    C
ATOM   1366  CD  ARG D 889      18.161  24.339  -7.682  1.00 59.27      A    C
ATOM   1367  NE  ARG D 889      19.265  23.753  -8.442  1.00 63.74      A    N
ATOM   1368  CZ  ARG D 889      20.534  24.143  -8.371  1.00 62.38      A    C
ATOM   1369  NH1 ARG D 889      20.913  25.131  -7.575  1.00 65.76      A    N
ATOM   1370  NH2 ARG D 889      21.445  23.531  -9.123  1.00 57.84      A    N
ATOM   1371  N   ILE D 890      12.940  22.761  -8.222  1.00 47.80      A    N
ATOM   1372  CA  ILE D 890      11.683  22.371  -7.599  1.00 47.70      A    C
ATOM   1373  C   ILE D 890      11.968  21.181  -6.692  1.00 45.35      A    C
ATOM   1374  O   ILE D 890      12.463  20.149  -7.156  1.00 48.02      A    O
ATOM   1375  CB  ILE D 890      10.634  22.011  -8.667  1.00 47.28      A    C
ATOM   1376  CG1 ILE D 890      10.250  23.253  -9.491  1.00 45.45      A    C
ATOM   1377  CG2 ILE D 890       9.420  21.319  -8.032  1.00 45.22      A    C
ATOM   1378  CD1 ILE D 890       9.255  22.963 -10.621  1.00 49.59      A    C
ATOM   1379  N   TYR D 891      11.676  21.325  -5.402  1.00 45.11      A    N
ATOM   1380  CA  TYR D 891      11.824  20.250  -4.426  1.00 43.89      A    C
ATOM   1381  C   TYR D 891      10.477  19.996  -3.758  1.00 41.62      A    C
ATOM   1382  O   TYR D 891       9.930  20.892  -3.109  1.00 43.19      A    O
ATOM   1383  CB  TYR D 891      12.876  20.602  -3.376  1.00 45.04      A    C
ATOM   1384  CG  TYR D 891      14.285  20.735  -3.905  1.00 47.61      A    C
ATOM   1385  CD1 TYR D 891      15.142  19.634  -3.964  1.00 46.11      A    C
ATOM   1386  CD2 TYR D 891      14.766  21.969  -4.329  1.00 47.47      A    C
ATOM   1387  CE1 TYR D 891      16.438  19.763  -4.436  1.00 46.15      A    C
ATOM   1388  CE2 TYR D 891      16.050  22.107  -4.803  1.00 48.72      A    C
ATOM   1389  CZ  TYR D 891      16.883  21.009  -4.858  1.00 49.17      A    C
ATOM   1390  OH  TYR D 891      18.163  21.172  -5.330  1.00 51.70      A    O
ATOM   1391  N   THR D 892       9.946  18.790  -3.931  1.00 38.98      A    N
ATOM   1392  CA  THR D 892       8.700  18.315  -3.331  1.00 37.38      A    C
ATOM   1393  C   THR D 892       8.971  17.002  -2.603  1.00 36.76      A    C
ATOM   1394  O   THR D 892      10.098  16.505  -2.568  1.00 36.24      A    O
ATOM   1395  CB  THR D 892       7.609  18.080  -4.387  1.00 38.19      A    C
ATOM   1396  OG1 THR D 892       7.928  16.908  -5.149  1.00 36.19      A    O
ATOM   1397  CG2 THR D 892       7.456  19.261  -5.332  1.00 37.13      A    C
ATOM   1398  N   HIS D 893       7.912  16.410  -2.063  1.00 35.79      A    N
ATOM   1399  CA  HIS D 893       8.033  15.062  -1.539  1.00 36.18      A    C
ATOM   1400  C   HIS D 893       8.164  14.047  -2.651  1.00 36.05      A    C
ATOM   1401  O   HIS D 893       8.757  12.981  -2.442  1.00 34.74      A    O
ATOM   1402  CB  HIS D 893       6.824  14.723  -0.653  1.00 41.98      A    C
ATOM   1403  CG  HIS D 893       6.655  15.643   0.513  1.00 40.30      A    C
ATOM   1404  ND1 HIS D 893       5.680  16.620   0.561  1.00 42.10      A    N
ATOM   1405  CD2 HIS D 893       7.368  15.765   1.655  1.00 36.74      A    C
ATOM   1406  CE1 HIS D 893       5.785  17.284   1.702  1.00 42.96      A    C
ATOM   1407  NE2 HIS D 893       6.802  16.784   2.382  1.00 39.03      A    N
ATOM   1408  N   GLN D 894       7.619  14.346  -3.827  1.00 36.17      A    N
ATOM   1409  CA  GLN D 894       7.768  13.414  -4.926  1.00 36.47      A    C
ATOM   1410  C   GLN D 894       9.176  13.458  -5.517  1.00 35.33      A    C
ATOM   1411  O   GLN D 894       9.638  12.440  -6.036  1.00 34.88      A    O
ATOM   1412  CB  GLN D 894       6.695  13.683  -6.001  1.00 41.17      A    C
ATOM   1413  CG  GLN D 894       5.270  13.153  -5.656  1.00 39.85      A    C
ATOM   1414  CD  GLN D 894       5.233  11.781  -4.939  1.00 39.97      A    C
ATOM   1415  OE1 GLN D 894       5.352  11.690  -3.701  1.00 37.81      A    O
ATOM   1416  NE2 GLN D 894       5.041  10.713  -5.725  1.00 38.96      A    N
ATOM   1417  N   SER D 895       9.879  14.596  -5.440  1.00 33.51      A    N
ATOM   1418  CA  SER D 895      11.294  14.549  -5.794  1.00 33.89      A    C
ATOM   1419  C   SER D 895      12.083  13.761  -4.752  1.00 33.66      A    C
ATOM   1420  O   SER D 895      13.019  13.034  -5.110  1.00 30.97      A    O
ATOM   1421  CB  SER D 895      11.868  15.962  -6.023  1.00 31.90      A    C
ATOM   1422  OG  SER D 895      11.889  16.809  -4.881  1.00 35.70      A    O
ATOM   1423  N   ASP D 896      11.679  13.821  -3.472  1.00 32.91      A    N
ATOM   1424  CA  ASP D 896      12.303  12.934  -2.491  1.00 32.46      A    C
ATOM   1425  C   ASP D 896      12.086  11.466  -2.833  1.00 32.56      A    C
ATOM   1426  O   ASP D 896      12.903  10.620  -2.435  1.00 27.64      A    O
ATOM   1427  CB  ASP D 896      11.772  13.215  -1.091  1.00 31.13      A    C
ATOM   1428  CG  ASP D 896      12.499  14.342  -0.418  1.00 34.08      A    C
ATOM   1429  OD1 ASP D 896      13.553  14.786  -0.945  1.00 32.04      A    O
ATOM   1430  OD2 ASP D 896      12.005  14.809   0.626  1.00 35.86      A    O
ATOM   1431  N   VAL D 897      11.006  11.146  -3.564  1.00 31.36      A    N
ATOM   1432  CA  VAL D 897      10.777   9.757  -3.962  1.00 31.02      A    C
ATOM   1433  C   VAL D 897      11.769   9.343  -5.047  1.00 29.48      A    C
ATOM   1434  O   VAL D 897      12.274   8.214  -5.042  1.00 28.09      A    O
ATOM   1435  CB  VAL D 897       9.316   9.562  -4.408  1.00 33.50      A    C
ATOM   1436  CG1 VAL D 897       9.138   8.228  -5.121  1.00 30.40      A    C
ATOM   1437  CG2 VAL D 897       8.388   9.634  -3.189  1.00 31.92      A    C
ATOM   1438  N   TRP D 898      12.078  10.238  -5.979  1.00 31.40      A    N
ATOM   1439  CA  TRP D 898      13.137   9.966  -6.945  1.00 32.29      A    C
ATOM   1440  C   TRP D 898      14.425   9.600  -6.222  1.00 31.21      A    C
ATOM   1441  O   TRP D 898      15.066   8.587  -6.534  1.00 31.20      A    O
ATOM   1442  CB  TRP D 898      13.334  11.181  -7.854  1.00 30.82      A    C
ATOM   1443  CG  TRP D 898      14.349  10.985  -8.937  1.00 34.31      A    C
ATOM   1444  CD1 TRP D 898      15.687  10.718  -8.779  1.00 34.01      A    C
ATOM   1445  CD2 TRP D 898      14.121  11.051 -10.357  1.00 36.10      A    C
ATOM   1446  NE1 TRP D 898      16.289  10.595 -10.007  1.00 33.87      A    N
ATOM   1447  CE2 TRP D 898      15.356  10.799 -10.990  1.00 35.04      A    C
ATOM   1448  CE3 TRP D 898      12.994  11.298 -11.151  1.00 36.54      A    C
ATOM   1449  CZ2 TRP D 898      15.497  10.782 -12.377  1.00 37.15      A    C
ATOM   1450  CZ3 TRP D 898      13.143  11.279 -12.539  1.00 38.75      A    C
ATOM   1451  CH2 TRP D 898      14.386  11.029 -13.132  1.00 34.56      A    C
ATOM   1452  N   SER D 899      14.796  10.414  -5.232  1.00 29.03      A    N
ATOM   1453  CA  SER D 899      16.012  10.193  -4.464  1.00 29.19      A    C
ATOM   1454  C   SER D 899      15.974   8.867  -3.729  1.00 30.43      A    C
ATOM   1455  O   SER D 899      16.978   8.142  -3.682  1.00 32.14      A    O
ATOM   1456  CB  SER D 899      16.202  11.341  -3.480  1.00 30.63      A    C
ATOM   1457  OG  SER D 899      16.413  12.546  -4.189  1.00 34.53      A    O
ATOM   1458  N   TYR D 900      14.843   8.567  -3.088  1.00 28.78      A    N
ATOM   1459  CA  TYR D 900      14.665   7.270  -2.457  1.00 26.81      A    C
ATOM   1460  C   TYR D 900      15.013   6.148  -3.418  1.00 28.64      A    C
ATOM   1461  O   TYR D 900      15.689   5.184  -3.042  1.00 28.45      A    O
ATOM   1462  CB  TYR D 900      13.227   7.120  -1.957  1.00 26.44      A    C
ATOM   1463  CG  TYR D 900      12.925   5.750  -1.381  1.00 27.97      A    C
ATOM   1464  CD1 TYR D 900      13.110   5.481  -0.016  1.00 26.14      A    C
ATOM   1465  CD2 TYR D 900      12.410   4.741  -2.182  1.00 25.13      A    C
ATOM   1466  CE1 TYR D 900      12.843   4.217   0.521  1.00 24.40      A    C
ATOM   1467  CE2 TYR D 900      12.117   3.488  -1.654  1.00 27.42      A    C
ATOM   1468  CZ  TYR D 900      12.341   3.228  -0.303  1.00 27.20      A    C
ATOM   1469  OH  TYR D 900      12.054   1.989   0.204  1.00 27.04      A    O
ATOM   1470  N   GLY D 901      14.540   6.248  -4.662  1.00 28.76      A    N
ATOM   1471  CA  GLY D 901      14.852   5.226  -5.646  1.00 29.31      A    C
ATOM   1472  C   GLY D 901      16.349   5.077  -5.901  1.00 32.40      A    C
ATOM   1473  O   GLY D 901      16.849   3.960  -6.063  1.00 31.42      A    O
ATOM   1474  N   VAL D 902      17.083   6.193  -5.948  1.00 28.80      A    N
ATOM   1475  CA  VAL D 902      18.525   6.095  -6.158  1.00 31.37      A    C
ATOM   1476  C   VAL D 902      19.186   5.458  -4.937  1.00 32.33      A    C
ATOM   1477  O   VAL D 902      20.128   4.663  -5.065  1.00 32.97      A    O
ATOM   1478  CB  VAL D 902      19.131   7.478  -6.476  1.00 34.05      A    C
ATOM   1479  CG1 VAL D 902      20.678   7.385  -6.581  1.00 34.89      A    C
ATOM   1480  CG2 VAL D 902      18.563   8.019  -7.767  1.00 32.99      A    C
ATOM   1481  N   THR D 903      18.653   5.743  -3.743  1.00 31.69      A    N
ATOM   1482  CA  THR D 903      19.190   5.188  -2.504  1.00 32.37      A    C
ATOM   1483  C   THR D 903      18.953   3.690  -2.409  1.00 32.93      A    C
ATOM   1484  O   THR D 903      19.790   2.964  -1.854  1.00 30.60      A    O
ATOM   1485  CB  THR D 903      18.558   5.889  -1.306  1.00 32.35      A    C
ATOM   1486  OG1 THR D 903      18.641   7.306  -1.492  1.00 31.39      A    O
ATOM   1487  CG2 THR D 903      19.273   5.482   0.029  1.00 30.04      A    C
ATOM   1488  N   VAL D 904      17.811   3.210  -2.915  1.00 32.06      A    N
ATOM   1489  CA  VAL D 904      17.604   1.769  -2.941  1.00 32.03      A    C
ATOM   1490  C   VAL D 904      18.571   1.139  -3.932  1.00 33.28      A    C
ATOM   1491  O   VAL D 904      19.190   0.102  -3.649  1.00 30.79      A    O
ATOM   1492  CB  VAL D 904      16.136   1.446  -3.268  1.00 31.32      A    C
ATOM   1493  CG1 VAL D 904      15.933  -0.040  -3.411  1.00 31.45      A    C
ATOM   1494  CG2 VAL D 904      15.241   1.961  -2.154  1.00 32.62      A    C
ATOM   1495  N   TRP D 905      18.753   1.786  -5.090  1.00 32.12      A    N
ATOM   1496  CA  TRP D 905      19.777   1.352  -6.037  1.00 32.88      A    C
ATOM   1497  C   TRP D 905      21.144   1.252  -5.355  1.00 32.48      A    C
ATOM   1498  O   TRP D 905      21.845   0.243  -5.491  1.00 34.30      A    O
ATOM   1499  CB  TRP D 905      19.816   2.313  -7.233  1.00 33.63      A    C
ATOM   1500  CG  TRP D 905      20.656   1.815  -8.391  1.00 34.45      A    C
ATOM   1501  CD1 TRP D 905      20.242   1.030  -9.432  1.00 34.60      A    C
ATOM   1502  CD2 TRP D 905      22.046   2.056  -8.601  1.00 34.17      A    C
ATOM   1503  NE1 TRP D 905      21.286   0.774 -10.280  1.00 36.12      A    N
ATOM   1504  CE2 TRP D 905      22.412   1.390  -9.794  1.00 37.72      A    C
ATOM   1505  CE3 TRP D 905      23.021   2.767  -7.898  1.00 35.21      A    C
ATOM   1506  CZ2 TRP D 905      23.722   1.412 -10.298  1.00 33.81      A    C
ATOM   1507  CZ3 TRP D 905      24.330   2.799  -8.413  1.00 36.12      A    C
ATOM   1508  CH2 TRP D 905      24.659   2.123  -9.596  1.00 33.61      A    C
ATOM   1509  N   GLU D 906      21.533   2.284  -4.605  1.00 31.03      A    N
ATOM   1510  CA  GLU D 906      22.798   2.233  -3.868  1.00 32.05      A    C
ATOM   1511  C   GLU D 906      22.882   0.997  -2.999  1.00 33.41      A    C
ATOM   1512  O   GLU D 906      23.877   0.263  -3.036  1.00 35.03      A    O
ATOM   1513  CB  GLU D 906      22.948   3.469  -3.003  1.00 31.17      A    C
ATOM   1514  CG  GLU D 906      23.305   4.709  -3.753  1.00 31.39      A    C
ATOM   1515  CD  GLU D 906      23.557   5.839  -2.798  1.00 35.97      A    C
ATOM   1516  OE1 GLU D 906      22.558   6.423  -2.314  1.00 35.21      A    O
ATOM   1517  OE2 GLU D 906      24.749   6.100  -2.483  1.00 36.95      A    O
ATOM   1518  N   LEU D 907      21.837   0.762  -2.196  1.00 31.90      A    N
ATOM   1519  CA  LEU D 907      21.798  -0.403  -1.325  1.00 30.67      A    C
ATOM   1520  C   LEU D 907      21.914  -1.699  -2.113  1.00 33.79      A    C
ATOM   1521  O   LEU D 907      22.616  -2.627  -1.691  1.00 36.57      A    O
ATOM   1522  CB  LEU D 907      20.513  -0.398  -0.498  1.00 32.62      A    C
ATOM   1523  CG  LEU D 907      20.365   0.789   0.458  1.00 32.75      A    C
ATOM   1524  CD1 LEU D 907      19.326   0.486   1.514  1.00 27.65      A    C
ATOM   1525  CD2 LEU D 907      21.737   1.133   1.084  1.00 32.50      A    C
ATOM   1526  N   MET D 908      21.245  -1.781  -3.264  1.00 33.45      A    N
ATOM   1527  CA  MET D 908      21.163  -3.042  -3.984  1.00 34.26      A    C
ATOM   1528  C   MET D 908      22.456  -3.362  -4.724  1.00 30.96      A    C
ATOM   1529  O   MET D 908      22.760  -4.533  -4.938  1.00 31.81      A    O
ATOM   1530  CB  MET D 908      19.975  -3.008  -4.949  1.00 33.70      A    C
ATOM   1531  CG  MET D 908      18.642  -2.837  -4.238  1.00 32.99      A    C
ATOM   1532  SD  MET D 908      18.305  -4.220  -3.145  1.00 41.51      A    S
ATOM   1533  CE  MET D 908      17.132  -3.503  -1.999  1.00 38.02      A    C
ATOM   1534  N   THR D 909      23.226  -2.352  -5.117  1.00 30.30      A    N
ATOM   1535  CA  THR D 909      24.559  -2.555  -5.662  1.00 33.01      A    C
ATOM   1536  C   THR D 909      25.656  -2.570  -4.582  1.00 36.82      A    C
ATOM   1537  O   THR D 909      26.835  -2.395  -4.907  1.00 37.36      A    O
ATOM   1538  CB  THR D 909      24.868  -1.474  -6.698  1.00 33.23      A    C
ATOM   1539  OG1 THR D 909      24.893  -0.202  -6.054  1.00 33.13      A    O
ATOM   1540  CG2 THR D 909      23.817  -1.452  -7.800  1.00 29.89      A    C
ATOM   1541  N   PHE D 910      25.290  -2.732  -3.308  1.00 36.58      A    N
ATOM   1542  CA  PHE D 910      26.268  -2.719  -2.210  1.00 36.70      A    C
ATOM   1543  C   PHE D 910      27.165  -1.485  -2.275  1.00 36.88      A    C
ATOM   1544  O   PHE D 910      28.365  -1.535  -2.000  1.00 37.18      A    O
ATOM   1545  CB  PHE D 910      27.079  -4.010  -2.199  1.00 38.10      A    C
ATOM   1546  CG  PHE D 910      26.227  -5.227  -1.970  1.00 39.83      A    C
ATOM   1547  CD1 PHE D 910      25.698  -5.485  -0.722  1.00 43.12      A    C
ATOM   1548  CD2 PHE D 910      25.928  -6.094  -3.008  1.00 39.70      A    C
ATOM   1549  CE1 PHE D 910      24.883  -6.594  -0.514  1.00 46.63      A    C
ATOM   1550  CE2 PHE D 910      25.123  -7.198  -2.801  1.00 39.77      A    C
ATOM   1551  CZ  PHE D 910      24.596  -7.449  -1.572  1.00 40.05      A    C
ATOM   1552  N   GLY D 911      26.576  -0.364  -2.668  1.00 35.76      A    N
ATOM   1553  CA  GLY D 911      27.229   0.918  -2.545  1.00 34.16      A    C
ATOM   1554  C   GLY D 911      27.910   1.477  -3.770  1.00 35.29      A    C
ATOM   1555  O   GLY D 911      28.782   2.339  -3.611  1.00 35.54      A    O
ATOM   1556  N   SER D 912      27.535   1.039  -4.982  1.00 34.20      A    N
ATOM   1557  CA  SER D 912      28.123   1.582  -6.206  1.00 35.88      A    C
ATOM   1558  C   SER D 912      27.763   3.054  -6.379  1.00 36.90      A    C
ATOM   1559  O   SER D 912      26.752   3.534  -5.860  1.00 37.64      A    O
ATOM   1560  CB  SER D 912      27.633   0.814  -7.434  1.00 35.75      A    C
ATOM   1561  OG  SER D 912      27.862  -0.570  -7.256  1.00 39.59      A    O
ATOM   1562  N   LYS D 913      28.590   3.769  -7.124  1.00 35.52      A    N
ATOM   1563  CA  LYS D 913      28.279   5.161  -7.377  1.00 35.40      A    C
ATOM   1564  C   LYS D 913      27.310   5.246  -8.557  1.00 40.41      A    C
ATOM   1565  O   LYS D 913      27.492   4.539  -9.561  1.00 39.22      A    O
ATOM   1566  CB  LYS D 913      29.542   5.963  -7.653  1.00 36.71      A    C
ATOM   1567  N   PRO D 914      26.248   6.041  -8.454  1.00 37.83      A    N
ATOM   1568  CA  PRO D 914      25.272   6.105  -9.550  1.00 39.18      A    C
ATOM   1569  C   PRO D 914      25.844   6.863 -10.740  1.00 38.55      A    C
ATOM   1570  O   PRO D 914      26.543   7.862 -10.575  1.00 40.47      A    O
ATOM   1571  CB  PRO D 914      24.085   6.852  -8.926  1.00 35.95      A    C
ATOM   1572  CG  PRO D 914      24.720   7.722  -7.878  1.00 38.09      A    C
ATOM   1573  CD  PRO D 914      25.885   6.920  -7.331  1.00 36.29      A    C
ATOM   1574  N   TYR D 915      25.517   6.395 -11.946  1.00 38.90      A    N
ATOM   1575  CA  TYR D 915      25.978   7.043 -13.176  1.00 41.38      A    C
ATOM   1576  C   TYR D 915      27.495   7.206 -13.155  1.00 44.38      A    C
ATOM   1577  O   TYR D 915      28.025   8.269 -13.479  1.00 46.30      A    O
ATOM   1578  CB  TYR D 915      25.303   8.407 -13.375  1.00 40.44      A    C
ATOM   1579  CG  TYR D 915      23.793   8.441 -13.168  1.00 41.79      A    C
ATOM   1580  CD1 TYR D 915      22.906   7.912 -14.122  1.00 39.41      A    C
ATOM   1581  CD2 TYR D 915      23.256   9.024 -12.041  1.00 39.02      A    C
ATOM   1582  CE1 TYR D 915      21.531   7.967 -13.928  1.00 40.45      A    C
ATOM   1583  CE2 TYR D 915      21.890   9.080 -11.839  1.00 39.36      A    C
ATOM   1584  CZ  TYR D 915      21.028   8.556 -12.772  1.00 41.67      A    C
ATOM   1585  OH  TYR D 915      19.672   8.625 -12.516  1.00 41.19      A    O
ATOM   1586  N   ASP D 916      28.201   6.147 -12.740  1.00 42.66      A    N
ATOM   1587  CA  ASP D 916      29.572   6.331 -12.255  1.00 47.73      A    C
ATOM   1588  C   ASP D 916      30.502   6.849 -13.342  1.00 52.49      A    C
ATOM   1589  O   ASP D 916      31.450   7.587 -13.044  1.00 56.18      A    O
ATOM   1590  CB  ASP D 916      30.107   5.034 -11.649  1.00 46.65      A    C
ATOM   1591  CG  ASP D 916      31.615   5.059 -11.463  1.00 51.74      A    C
ATOM   1592  OD1 ASP D 916      32.125   5.905 -10.696  1.00 52.78      A    O
ATOM   1593  OD2 ASP D 916      32.293   4.214 -12.076  1.00 53.79      A    O
ATOM   1594  N   GLY D 917      30.245   6.512 -14.598  1.00 49.69      A    N
ATOM   1595  CA  GLY D 917      30.939   7.219 -15.649  1.00 56.25      A    C
ATOM   1596  C   GLY D 917      30.474   8.663 -15.725  1.00 57.63      A    C
ATOM   1597  O   GLY D 917      31.207   9.593 -15.354  1.00 59.29      A    O
ATOM   1598  N   ILE D 918      29.222   8.834 -16.140  1.00 53.57      A    N
ATOM   1599  CA  ILE D 918      28.656  10.090 -16.633  1.00 52.12      A    C
ATOM   1600  C   ILE D 918      29.012  11.299 -15.770  1.00 49.84      A    C
ATOM   1601  O   ILE D 918      28.970  11.215 -14.538  1.00 53.30      A    O
ATOM   1602  CB  ILE D 918      27.136   9.935 -16.782  1.00 50.43      A    C
ATOM   1603  CG1 ILE D 918      26.845   8.758 -17.721  1.00 53.45      A    C
ATOM   1604  CG2 ILE D 918      26.495  11.206 -17.323  1.00 51.02      A    C
ATOM   1605  CD1 ILE D 918      25.459   8.171 -17.591  1.00 48.97      A    C
ATOM   1606  N   PRO D 919      29.405  12.423 -16.367  1.00 50.38      A    N
ATOM   1607  CA  PRO D 919      29.627  13.646 -15.585  1.00 49.44      A    C
ATOM   1608  C   PRO D 919      28.312  14.297 -15.179  1.00 46.26      A    C
ATOM   1609  O   PRO D 919      27.327  14.283 -15.921  1.00 43.74      A    O
ATOM   1610  CB  PRO D 919      30.392  14.561 -16.557  1.00 49.93      A    C
ATOM   1611  CG  PRO D 919      30.695  13.726 -17.777  1.00 49.94      A    C
ATOM   1612  CD  PRO D 919      29.680  12.632 -17.797  1.00 50.10      A    C
ATOM   1613  N   ALA D 920      28.336  14.931 -14.001  1.00 46.60      A    N
ATOM   1614  CA  ALA D 920      27.119  15.462 -13.385  1.00 44.04      A    C
ATOM   1615  C   ALA D 920      26.391  16.448 -14.287  1.00 44.70      A    C
ATOM   1616  O   ALA D 920      25.155  16.494 -14.288  1.00 44.05      A    O
ATOM   1617  CB  ALA D 920      27.471  16.139 -12.062  1.00 45.23      A    C
ATOM   1618  N   SER D 921      27.140  17.239 -15.063  1.00 44.81      A    N
ATOM   1619  CA  SER D 921      26.558  18.265 -15.918  1.00 41.92      A    C
ATOM   1620  C   SER D 921      25.798  17.674 -17.096  1.00 43.92      A    C
ATOM   1621  O   SER D 921      25.041  18.383 -17.768  1.00 42.36      A    O
ATOM   1622  CB  SER D 921      27.665  19.174 -16.447  1.00 45.16      A    C
ATOM   1623  OG  SER D 921      28.496  18.460 -17.354  1.00 48.83      A    O
ATOM   1624  N   GLU D 922      25.999  16.402 -17.378  1.00 43.28      A    N
ATOM   1625  CA  GLU D 922      25.321  15.754 -18.477  1.00 43.61      A    C
ATOM   1626  C   GLU D 922      24.189  14.853 -17.996  1.00 44.09      A    C
ATOM   1627  O   GLU D 922      23.554  14.185 -18.814  1.00 44.97      A    O
ATOM   1628  CB  GLU D 922      26.336  14.962 -19.316  1.00 44.45      A    C
ATOM   1629  CG  GLU D 922      27.580  15.788 -19.744  1.00 45.06      A    C
ATOM   1630  CD  GLU D 922      28.589  14.983 -20.584  1.00 47.74      A    C
ATOM   1631  OE1 GLU D 922      28.603  13.746 -20.470  1.00 47.88      A    O
ATOM   1632  OE2 GLU D 922      29.376  15.576 -21.361  1.00 49.41      A    O
ATOM   1633  N   ILE D 923      23.901  14.843 -16.692  1.00 43.78      A    N
ATOM   1634  CA  ILE D 923      22.922  13.895 -16.171  1.00 43.20      A    C
ATOM   1635  C   ILE D 923      21.513  14.227 -16.654  1.00 43.98      A    C
ATOM   1636  O   ILE D 923      20.754  13.328 -17.036  1.00 44.66      A    O
ATOM   1637  CB  ILE D 923      22.993  13.845 -14.642  1.00 44.80      A    C
ATOM   1638  CG1 ILE D 923      24.282  13.136 -14.221  1.00 42.94      A    C
ATOM   1639  CG2 ILE D 923      21.757  13.140 -14.087  1.00 39.57      A    C
ATOM   1640  CD1 ILE D 923      24.264  11.683 -14.550  1.00 43.22      A    C
ATOM   1641  N   SER D 924      21.117  15.506 -16.611  1.00 43.26      A    N
ATOM   1642  CA  SER D 924      19.773  15.863 -17.075  1.00 45.42      A    C
ATOM   1643  C   SER D 924      19.550  15.454 -18.524  1.00 48.09      A    C
ATOM   1644  O   SER D 924      18.431  15.086 -18.903  1.00 48.50      A    O
ATOM   1645  CB  SER D 924      19.536  17.358 -16.926  1.00 47.83      A    C
ATOM   1646  OG  SER D 924      20.358  18.074 -17.828  1.00 49.55      A    O
ATOM   1647  N   SER D 925      20.602  15.511 -19.344  1.00 48.85      A    N
ATOM   1648  CA  SER D 925      20.493  15.094 -20.736  1.00 46.54      A    C
ATOM   1649  C   SER D 925      20.052  13.640 -20.842  1.00 45.87      A    C
ATOM   1650  O   SER D 925      19.077  13.321 -21.530  1.00 46.94      A    O
ATOM   1651  CB  SER D 925      21.831  15.297 -21.449  1.00 47.32      A    C
ATOM   1652  OG  SER D 925      21.869  16.555 -22.088  1.00 49.49      A    O
ATOM   1653  N   ILE D 926      20.755  12.736 -20.165  1.00 46.14      A    N
ATOM   1654  CA  ILE D 926      20.446  11.324 -20.357  1.00 46.39      A    C
ATOM   1655  C   ILE D 926      19.108  10.953 -19.725  1.00 43.60      A    C
ATOM   1656  O   ILE D 926      18.426  10.042 -20.208  1.00 43.65      A    O
ATOM   1657  CB  ILE D 926      21.603  10.454 -19.834  1.00 47.73      A    C
ATOM   1658  CG1 ILE D 926      21.643  10.417 -18.312  1.00 43.94      A    C
ATOM   1659  CG2 ILE D 926      22.916  11.011 -20.305  1.00 49.70      A    C
ATOM   1660  CD1 ILE D 926      21.959   9.037 -17.794  1.00 43.82      A    C
ATOM   1661  N   LEU D 927      18.693  11.651 -18.662  1.00 42.78      A    N
ATOM   1662  CA  LEU D 927      17.390  11.370 -18.067  1.00 40.77      A    C
ATOM   1663  C   LEU D 927      16.255  11.722 -19.017  1.00 44.10      A    C
ATOM   1664  O   LEU D 927      15.231  11.031 -19.038  1.00 42.03      A    O
ATOM   1665  CB  LEU D 927      17.223  12.129 -16.748  1.00 44.18      A    C
ATOM   1666  CG  LEU D 927      18.089  11.665 -15.570  1.00 39.63      A    C
ATOM   1667  CD1 LEU D 927      17.807  12.512 -14.332  1.00 37.42      A    C
ATOM   1668  CD2 LEU D 927      17.882  10.171 -15.279  1.00 36.21      A    C
ATOM   1669  N   GLU D 928      16.421  12.780 -19.819  1.00 47.05      A    N
ATOM   1670  CA  GLU D 928      15.395  13.123 -20.799  1.00 47.47      A    C
ATOM   1671  C   GLU D 928      15.385  12.133 -21.951  1.00 47.16      A    C
ATOM   1672  O   GLU D 928      14.321  11.815 -22.490  1.00 49.64      A    O
ATOM   1673  CB  GLU D 928      15.599  14.545 -21.318  1.00 49.58      A    C
ATOM   1674  CG  GLU D 928      15.261  15.600 -20.276  1.00 52.27      A    C
ATOM   1675  CD  GLU D 928      15.881  16.946 -20.585  1.00 58.05      A    C
ATOM   1676  OE1 GLU D 928      17.008  16.970 -21.127  1.00 58.04      A    O
ATOM   1677  OE2 GLU D 928      15.236  17.982 -20.294  1.00 59.29      A    O
ATOM   1678  N   LYS D 929      16.552  11.612 -22.330  1.00 46.54      A    N
ATOM   1679  CA  LYS D 929      16.570  10.569 -23.349  1.00 48.76      A    C
ATOM   1680  C   LYS D 929      15.945   9.269 -22.862  1.00 48.17      A    C
ATOM   1681  O   LYS D 929      15.826   8.329 -23.654  1.00 53.12      A    O
ATOM   1682  CB  LYS D 929      18.011  10.313 -23.817  1.00 48.74      A    C
ATOM   1683  N   GLY D 930      15.559   9.190 -21.585  1.00 47.89      A    N
ATOM   1684  CA  GLY D 930      14.939   8.006 -21.014  1.00 43.86      A    C
ATOM   1685  C   GLY D 930      15.886   6.979 -20.433  1.00 41.33      A    C
ATOM   1686  O   GLY D 930      15.442   5.873 -20.105  1.00 38.83      A    O
ATOM   1687  N   GLU D 931      17.173   7.287 -20.319  1.00 40.99      A    N
ATOM   1688  CA  GLU D 931      18.100   6.397 -19.625  1.00 45.02      A    C
ATOM   1689  C   GLU D 931      17.911   6.496 -18.117  1.00 39.24      A    C
ATOM   1690  O   GLU D 931      17.722   7.588 -17.580  1.00 36.34      A    O
ATOM   1691  CB  GLU D 931      19.549   6.738 -19.986  1.00 42.61      A    C
ATOM   1692  CG  GLU D 931      19.882   6.534 -21.471  1.00 50.76      A    C
ATOM   1693  CD  GLU D 931      19.731   5.097 -21.934  1.00 51.57      A    C
ATOM   1694  OE1 GLU D 931      20.369   4.219 -21.316  1.00 55.86      A    O
ATOM   1695  OE2 GLU D 931      18.984   4.849 -22.915  1.00 57.78      A    O
ATOM   1696  N   ARG D 932      17.984   5.345 -17.439  1.00 41.44      A    N
ATOM   1697  CA  ARG D 932      17.943   5.264 -15.982  1.00 37.24      A    C
ATOM   1698  C   ARG D 932      18.991   4.269 -15.499  1.00 39.33      A    C
ATOM   1699  O   ARG D 932      19.512   3.463 -16.274  1.00 37.61      A    O
ATOM   1700  CB  ARG D 932      16.564   4.828 -15.463  1.00 38.13      A    C
ATOM   1701  CG  ARG D 932      15.421   5.660 -16.016  1.00 39.94      A    C
ATOM   1702  CD  ARG D 932      15.394   6.980 -15.311  1.00 36.81      A    C
ATOM   1703  NE  ARG D 932      14.211   7.771 -15.621  1.00 39.02      A    N
ATOM   1704  CZ  ARG D 932      14.165   8.691 -16.574  1.00 40.57      A    C
ATOM   1705  NH1 ARG D 932      15.160   8.838 -17.443  1.00 38.39      A    N
ATOM   1706  NH2 ARG D 932      13.117   9.513 -16.632  1.00 39.35      A    N
ATOM   1707  N   LEU D 933      19.303   4.350 -14.200  1.00 37.89      A    N
ATOM   1708  CA  LEU D 933      20.220   3.409 -13.569  1.00 36.94      A    C
ATOM   1709  C   LEU D 933      19.801   1.976 -13.895  1.00 37.49      A    C
ATOM   1710  O   LEU D 933      18.599   1.688 -13.981  1.00 36.82      A    O
ATOM   1711  CB  LEU D 933      20.258   3.633 -12.049  1.00 36.43      A    C
ATOM   1712  CG  LEU D 933      20.693   5.044 -11.590  1.00 37.02      A    C
ATOM   1713  CD1 LEU D 933      20.335   5.359 -10.133  1.00 35.31      A    C
ATOM   1714  CD2 LEU D 933      22.178   5.305 -11.825  1.00 37.85      A    C
ATOM   1715  N   PRO D 934      20.752   1.068 -14.118  1.00 38.43      A    N
ATOM   1716  CA  PRO D 934      20.409  -0.267 -14.612  1.00 37.64      A    C
ATOM   1717  C   PRO D 934      20.017  -1.213 -13.490  1.00 39.50      A    C
ATOM   1718  O   PRO D 934      20.324  -1.005 -12.315  1.00 39.60      A    O
ATOM   1719  CB  PRO D 934      21.708  -0.733 -15.281  1.00 36.49      A    C
ATOM   1720  CG  PRO D 934      22.757  -0.094 -14.449  1.00 37.99      A    C
ATOM   1721  CD  PRO D 934      22.208   1.289 -14.128  1.00 38.67      A    C
ATOM   1722  N   GLN D 935      19.358  -2.289 -13.890  1.00 39.71      A    N
ATOM   1723  CA  GLN D 935      18.882  -3.286 -12.948  1.00 38.40      A    C
ATOM   1724  C   GLN D 935      20.060  -3.878 -12.192  1.00 41.25      A    C
ATOM   1725  O   GLN D 935      20.966  -4.446 -12.822  1.00 43.91      A    O
ATOM   1726  CB  GLN D 935      18.124  -4.392 -13.673  1.00 38.38      A    C
ATOM   1727  CG  GLN D 935      17.911  -5.629 -12.820  1.00 41.59      A    C
ATOM   1728  CD  GLN D 935      16.747  -6.452 -13.301  1.00 39.78      A    C
ATOM   1729  OE1 GLN D 935      16.324  -6.317 -14.439  1.00 47.02      A    O
ATOM   1730  NE2 GLN D 935      16.221  -7.312 -12.442  1.00 38.52      A    N
ATOM   1731  N   PRO D 936      20.106  -3.772 -10.868  1.00 41.45      A    N
ATOM   1732  CA  PRO D 936      21.207  -4.368 -10.136  1.00 40.38      A    C
ATOM   1733  C   PRO D 936      21.104  -5.882 -10.171  1.00 42.80      A    C
ATOM   1734  O   PRO D 936      19.999  -6.446 -10.088  1.00 42.74      A    O
ATOM   1735  CB  PRO D 936      21.031  -3.805  -8.717  1.00 40.36      A    C
ATOM   1736  CG  PRO D 936      20.198  -2.529  -8.943  1.00 38.01      A    C
ATOM   1737  CD  PRO D 936      19.249  -2.960  -9.991  1.00 38.42      A    C
ATOM   1738  N   PRO D 937      22.241  -6.567 -10.323  1.00 42.28      A    N
ATOM   1739  CA  PRO D 937      22.256  -8.031 -10.473  1.00 40.89      A    C
ATOM   1740  C   PRO D 937      21.348  -8.799  -9.526  1.00 43.54      A    C
ATOM   1741  O   PRO D 937      20.661  -9.725  -9.968  1.00 46.10      A    O
ATOM   1742  CB  PRO D 937      23.727  -8.379 -10.202  1.00 45.28      A    C
ATOM   1743  CG  PRO D 937      24.484  -7.160 -10.672  1.00 46.12      A    C
ATOM   1744  CD  PRO D 937      23.573  -5.963 -10.530  1.00 41.16      A    C
ATOM   1745  N   ILE D 938      21.325  -8.443  -8.234  1.00 43.01      A    N
ATOM   1746  CA  ILE D 938      20.538  -9.206  -7.261  1.00 43.42      A    C
ATOM   1747  C   ILE D 938      19.051  -8.882  -7.292  1.00 41.36      A    C
ATOM   1748  O   ILE D 938      18.265  -9.560  -6.612  1.00 42.19      A    O
ATOM   1749  CB  ILE D 938      21.066  -8.984  -5.826  1.00 42.97      A    C
ATOM   1750  CG1 ILE D 938      20.536  -7.669  -5.230  1.00 39.29      A    C
ATOM   1751  CG2 ILE D 938      22.582  -8.994  -5.828  1.00 41.87      A    C
ATOM   1752  CD1 ILE D 938      20.928  -7.416  -3.753  1.00 41.43      A    C
ATOM   1753  N   CYS D 939      18.630  -7.871  -8.041  1.00 39.86      A    N
ATOM   1754  CA  CYS D 939      17.242  -7.424  -7.982  1.00 43.85      A    C
ATOM   1755  C   CYS D 939      16.384  -8.201  -8.972  1.00 42.84      A    C
ATOM   1756  O   CYS D 939      16.698  -8.250 -10.163  1.00 42.64      A    O
ATOM   1757  CB  CYS D 939      17.145  -5.928  -8.276  1.00 39.93      A    C
ATOM   1758  SG  CYS D 939      17.627  -4.897  -6.864  1.00 50.41      A    S
ATOM   1759  N   THR D 940      15.301  -8.811  -8.479  1.00 43.72      A    N
ATOM   1760  CA  THR D 940      14.293  -9.318  -9.397  1.00 40.10      A    C
ATOM   1761  C   THR D 940      13.625  -8.148 -10.108  1.00 42.77      A    C
ATOM   1762  O   THR D 940      13.689  -7.000  -9.655  1.00 40.65      A    O
ATOM   1763  CB  THR D 940      13.219 -10.126  -8.678  1.00 43.28      A    C
ATOM   1764  OG1 THR D 940      12.659  -9.344  -7.610  1.00 43.81      A    O
ATOM   1765  CG2 THR D 940      13.784 -11.431  -8.143  1.00 44.09      A    C
ATOM   1766  N   ILE D 941      12.963  -8.457 -11.231  1.00 41.12      A    N
ATOM   1767  CA  ILE D 941      12.256  -7.434 -11.998  1.00 41.37      A    C
ATOM   1768  C   ILE D 941      11.226  -6.722 -11.123  1.00 39.41      A    C
ATOM   1769  O   ILE D 941      11.006  -5.520 -11.276  1.00 40.34      A    O
ATOM   1770  CB  ILE D 941      11.625  -8.052 -13.279  1.00 42.73      A    C
ATOM   1771  CG1 ILE D 941      11.340  -6.978 -14.335  1.00 42.34      A    C
ATOM   1772  CG2 ILE D 941      10.336  -8.826 -12.972  1.00 40.31      A    C
ATOM   1773  CD1 ILE D 941      12.575  -6.305 -14.891  1.00 45.02      A    C
ATOM   1774  N   ASP D 942      10.621  -7.428 -10.166  1.00 37.15      A    N
ATOM   1775  CA  ASP D 942       9.685  -6.789  -9.240  1.00 42.87      A    C
ATOM   1776  C   ASP D 942      10.305  -5.572  -8.547  1.00 45.23      A    C
ATOM   1777  O   ASP D 942       9.675  -4.510  -8.451  1.00 45.71      A    O
ATOM   1778  CB  ASP D 942       9.224  -7.799  -8.189  1.00 45.95      A    C
ATOM   1779  CG  ASP D 942       8.836  -9.129  -8.795  1.00 49.95      A    C
ATOM   1780  OD1 ASP D 942       9.676  -9.716  -9.525  1.00 49.95      A    O
ATOM   1781  OD2 ASP D 942       7.707  -9.590  -8.519  1.00 51.42      A    O
ATOM   1782  N   VAL D 943      11.534  -5.713  -8.037  1.00 40.37      A    N
ATOM   1783  CA  VAL D 943      12.153  -4.610  -7.307  1.00 40.67      A    C
ATOM   1784  C   VAL D 943      12.600  -3.515  -8.261  1.00 34.37      A    C
ATOM   1785  O   VAL D 943      12.409  -2.325  -7.995  1.00 32.74      A    O
ATOM   1786  CB  VAL D 943      13.322  -5.122  -6.441  1.00 38.82      A    C
ATOM   1787  CG1 VAL D 943      13.949  -3.975  -5.686  1.00 37.04      A    C
ATOM   1788  CG2 VAL D 943      12.832  -6.172  -5.478  1.00 39.51      A    C
ATOM   1789  N   TYR D 944      13.206  -3.892  -9.378  1.00 36.42      A    N
ATOM   1790  CA  TYR D 944      13.621  -2.893 -10.355  1.00 35.80      A    C
ATOM   1791  C   TYR D 944      12.417  -2.143 -10.934  1.00 34.62      A    C
ATOM   1792  O   TYR D 944      12.540  -0.963 -11.287  1.00 32.63      A    O
ATOM   1793  CB  TYR D 944      14.451  -3.561 -11.452  1.00 34.93      A    C
ATOM   1794  CG  TYR D 944      15.120  -2.604 -12.408  1.00 35.67      A    C
ATOM   1795  CD1 TYR D 944      15.968  -1.605 -11.953  1.00 35.52      A    C
ATOM   1796  CD2 TYR D 944      14.906  -2.702 -13.784  1.00 39.31      A    C
ATOM   1797  CE1 TYR D 944      16.576  -0.709 -12.845  1.00 35.15      A    C
ATOM   1798  CE2 TYR D 944      15.514  -1.822 -14.678  1.00 36.09      A    C
ATOM   1799  CZ  TYR D 944      16.349  -0.835 -14.193  1.00 36.49      A    C
ATOM   1800  OH  TYR D 944      16.937   0.041 -15.074  1.00 39.57      A    O
ATOM   1801  N   MET D 945      11.243  -2.790 -10.998  1.00 34.40      A    N
ATOM   1802  CA  MET D 945      10.025  -2.080 -11.402  1.00 40.72      A    C
ATOM   1803  C   MET D 945       9.769  -0.892 -10.485  1.00 37.41      A    C
ATOM   1804  O   MET D 945       9.451   0.213 -10.942  1.00 34.82      A    O
ATOM   1805  CB  MET D 945       8.794  -3.003 -11.369  1.00 40.40      A    C
ATOM   1806  CG  MET D 945       8.663  -4.075 -12.428  1.00 42.66      A    C
ATOM   1807  SD  MET D 945       8.890  -3.607 -14.166  1.00 57.54      A    S
ATOM   1808  CE  MET D 945       8.274  -1.919 -14.261  1.00 48.09      A    C
ATOM   1809  N   ILE D 946       9.875  -1.120  -9.176  1.00 36.20      A    N
ATOM   1810  CA  ILE D 946       9.582  -0.067  -8.208  1.00 36.86      A    C
ATOM   1811  C   ILE D 946      10.589   1.066  -8.331  1.00 34.78      A    C
ATOM   1812  O   ILE D 946      10.228   2.249  -8.260  1.00 33.23      A    O
ATOM   1813  CB  ILE D 946       9.555  -0.666  -6.794  1.00 36.89      A    C
ATOM   1814  CG1 ILE D 946       8.340  -1.578  -6.668  1.00 38.23      A    C
ATOM   1815  CG2 ILE D 946       9.489   0.417  -5.737  1.00 36.18      A    C
ATOM   1816  CD1 ILE D 946       8.126  -2.066  -5.268  1.00 42.77      A    C
ATOM   1817  N   MET D 947      11.863   0.728  -8.542  1.00 33.54      A    N
ATOM   1818  CA  MET D 947      12.872   1.765  -8.711  1.00 32.42      A    C
ATOM   1819  C   MET D 947      12.573   2.603  -9.948  1.00 35.88      A    C
ATOM   1820  O   MET D 947      12.726   3.832  -9.938  1.00 35.38      A    O
ATOM   1821  CB  MET D 947      14.252   1.123  -8.824  1.00 33.12      A    C
ATOM   1822  CG  MET D 947      14.779   0.472  -7.525  1.00 33.44      A    C
ATOM   1823  SD  MET D 947      16.213  -0.580  -7.879  1.00 42.85      A    S
ATOM   1824  CE  MET D 947      17.233   0.633  -8.609  1.00 35.78      A    C
ATOM   1825  N   ARG D 948      12.145   1.950 -11.028  1.00 31.64      A    N
ATOM   1826  CA  ARG D 948      11.896   2.677 -12.268  1.00 35.47      A    C
ATOM   1827  C   ARG D 948      10.699   3.606 -12.142  1.00 34.99      A    C
ATOM   1828  O   ARG D 948      10.700   4.683 -12.752  1.00 34.85      A    O
ATOM   1829  CB  ARG D 948      11.705   1.697 -13.425  1.00 32.32      A    C
ATOM   1830  CG  ARG D 948      13.026   1.132 -13.941  1.00 36.21      A    C
ATOM   1831  CD  ARG D 948      13.934   2.235 -14.466  1.00 37.27      A    C
ATOM   1832  NE  ARG D 948      13.497   2.690 -15.785  1.00 40.63      A    N
ATOM   1833  CZ  ARG D 948      13.969   2.193 -16.916  1.00 41.88      A    C
ATOM   1834  NH1 ARG D 948      14.910   1.258 -16.916  1.00 41.96      A    N
ATOM   1835  NH2 ARG D 948      13.476   2.628 -18.074  1.00 46.11      A    N
ATOM   1836  N   LYS D 949       9.678   3.219 -11.359  1.00 32.03      A    N
ATOM   1837  CA  LYS D 949       8.548   4.121 -11.130  1.00 33.06      A    C
ATOM   1838  C   LYS D 949       8.976   5.364 -10.357  1.00 34.08      A    C
ATOM   1839  O   LYS D 949       8.508   6.471 -10.653  1.00 35.11      A    O
ATOM   1840  CB  LYS D 949       7.427   3.388 -10.393  1.00 35.05      A    C
ATOM   1841  CG  LYS D 949       7.016   2.079 -11.059  1.00 34.71      A    C
ATOM   1842  CD  LYS D 949       5.771   1.469 -10.448  1.00 40.80      A    C
ATOM   1843  CE  LYS D 949       5.224   0.353 -11.338  1.00 44.22      A    C
ATOM   1844  NZ  LYS D 949       3.871  -0.027 -10.878  1.00 48.66      A    N
ATOM   1845  N   CYS D 950       9.878   5.204  -9.380  1.00 31.28      A    N
ATOM   1846  CA  CYS D 950      10.389   6.336  -8.617  1.00 32.46      A    C
ATOM   1847  C   CYS D 950      11.033   7.398  -9.499  1.00 33.53      A    C
ATOM   1848  O   CYS D 950      11.187   8.548  -9.058  1.00 30.98      A    O
ATOM   1849  CB  CYS D 950      11.431   5.846  -7.610  1.00 30.83      A    C
ATOM   1850  SG  CYS D 950      10.778   4.829  -6.238  1.00 31.39      A    S
ATOM   1851  N   TRP D 951      11.454   7.020 -10.713  1.00 31.61      A    N
ATOM   1852  CA  TRP D 951      12.172   7.897 -11.624  1.00 36.50      A    C
ATOM   1853  C   TRP D 951      11.349   8.255 -12.867  1.00 38.18      A    C
ATOM   1854  O   TRP D 951      11.917   8.500 -13.934  1.00 34.47      A    O
ATOM   1855  CB  TRP D 951      13.484   7.253 -12.065  1.00 32.17      A    C
ATOM   1856  CG  TRP D 951      14.337   6.802 -10.964  1.00 34.44      A    C
ATOM   1857  CD1 TRP D 951      14.500   7.417  -9.750  1.00 31.03      A    C
ATOM   1858  CD2 TRP D 951      15.169   5.638 -10.957  1.00 31.63      A    C
ATOM   1859  NE1 TRP D 951      15.393   6.695  -8.986  1.00 32.92      A    N
ATOM   1860  CE2 TRP D 951      15.816   5.600  -9.705  1.00 32.84      A    C
ATOM   1861  CE3 TRP D 951      15.425   4.627 -11.885  1.00 34.08      A    C
ATOM   1862  CZ2 TRP D 951      16.709   4.581  -9.354  1.00 31.93      A    C
ATOM   1863  CZ3 TRP D 951      16.317   3.609 -11.541  1.00 36.37      A    C
ATOM   1864  CH2 TRP D 951      16.951   3.603 -10.275  1.00 35.49      A    C
ATOM   1865  N   MET D 952      10.024   8.277 -12.761  1.00 38.56      A    N
ATOM   1866  CA  MET D 952       9.233   8.785 -13.869  1.00 39.15      A    C
ATOM   1867  C   MET D 952       9.320  10.304 -13.925  1.00 41.01      A    C
ATOM   1868  O   MET D 952       9.551  10.973 -12.908  1.00 40.91      A    O
ATOM   1869  CB  MET D 952       7.781   8.341 -13.743  1.00 39.87      A    C
ATOM   1870  CG  MET D 952       7.652   6.844 -13.878  1.00 40.89      A    C
ATOM   1871  SD  MET D 952       6.031   6.300 -13.355  1.00 49.15      A    S
ATOM   1872  CE  MET D 952       5.143   6.698 -14.892  1.00 46.12      A    C
ATOM   1873  N   ILE D 953       9.132  10.849 -15.132  1.00 41.04      A    N
ATOM   1874  CA  ILE D 953       9.298  12.289 -15.334  1.00 42.66      A    C
ATOM   1875  C   ILE D 953       8.193  13.053 -14.625  1.00 41.06      A    C
ATOM   1876  O   ILE D 953       8.433  14.093 -14.001  1.00 40.63      A    O
ATOM   1877  CB  ILE D 953       9.318  12.636 -16.835  1.00 46.22      A    C
ATOM   1878  CG1 ILE D 953      10.412  11.863 -17.569  1.00 43.42      A    C
ATOM   1879  CG2 ILE D 953       9.507  14.152 -17.014  1.00 44.15      A    C
ATOM   1880  CD1 ILE D 953      11.679  12.649 -17.739  1.00 45.45      A    C
ATOM   1881  N   ASP D 954       6.958  12.573 -14.757  1.00 43.20      A    N
ATOM   1882  CA  ASP D 954       5.821  13.201 -14.097  1.00 42.99      A    C
ATOM   1883  C   ASP D 954       5.876  12.848 -12.620  1.00 43.58      A    C
ATOM   1884  O   ASP D 954       5.578  11.711 -12.242  1.00 43.65      A    O
ATOM   1885  CB  ASP D 954       4.508  12.735 -14.728  1.00 44.02      A    C
ATOM   1886  CG  ASP D 954       3.292  13.068 -13.869  1.00 49.23      A    C
ATOM   1887  OD1 ASP D 954       3.251  14.167 -13.258  1.00 52.38      A    O
ATOM   1888  OD2 ASP D 954       2.370  12.227 -13.795  1.00 48.68      A    O
ATOM   1889  N   ALA D 955       6.272  13.823 -11.791  1.00 42.61      A    N
ATOM   1890  CA  ALA D 955       6.423  13.590 -10.359  1.00 39.78      A    C
ATOM   1891  C   ALA D 955       5.226  12.848  -9.777  1.00 43.16      A    C
ATOM   1892  O   ALA D 955       5.393  11.908  -8.996  1.00 41.47      A    O
ATOM   1893  CB  ALA D 955       6.627  14.920  -9.633  1.00 36.60      A    C
ATOM   1894  N   ASP D 956       4.009  13.216 -10.193  1.00 43.44      A    N
ATOM   1895  CA  ASP D 956       2.818  12.633  -9.586  1.00 45.88      A    C
ATOM   1896  C   ASP D 956       2.580  11.194 -10.023  1.00 45.66      A    C
ATOM   1897  O   ASP D 956       1.803  10.480  -9.374  1.00 44.68      A    O
ATOM   1898  CB  ASP D 956       1.593  13.486  -9.896  1.00 46.02      A    C
ATOM   1899  CG  ASP D 956       1.584  14.773  -9.105  1.00 50.44      A    C
ATOM   1900  OD1 ASP D 956       1.567  14.714  -7.854  1.00 57.59      A    O
ATOM   1901  OD2 ASP D 956       1.622  15.850  -9.728  1.00 56.47      A    O
ATOM   1902  N   SER D 957       3.242  10.739 -11.085  1.00 41.92      A    N
ATOM   1903  CA  SER D 957       3.179   9.322 -11.415  1.00 43.52      A    C
ATOM   1904  C   SER D 957       4.024   8.451 -10.497  1.00 41.01      A    C
ATOM   1905  O   SER D 957       3.937   7.220 -10.595  1.00 39.82      A    O
ATOM   1906  CB  SER D 957       3.633   9.109 -12.861  1.00 41.37      A    C
ATOM   1907  OG  SER D 957       2.554   9.366 -13.730  1.00 47.61      A    O
ATOM   1908  N   ARG D 958       4.856   9.055  -9.624  1.00 36.42      A    N
ATOM   1909  CA  ARG D 958       5.740   8.228  -8.813  1.00 36.99      A    C
ATOM   1910  C   ARG D 958       4.981   7.665  -7.613  1.00 35.89      A    C
ATOM   1911  O   ARG D 958       4.001   8.266  -7.149  1.00 36.48      A    O
ATOM   1912  CB  ARG D 958       6.937   9.059  -8.327  1.00 35.13      A    C
ATOM   1913  CG  ARG D 958       7.633   9.778  -9.484  1.00 36.39      A    C
ATOM   1914  CD  ARG D 958       8.800  10.648  -9.072  1.00 36.16      A    C
ATOM   1915  NE  ARG D 958       9.267  11.434 -10.203  1.00 35.80      A    N
ATOM   1916  CZ  ARG D 958       9.769  12.658 -10.130  1.00 37.74      A    C
ATOM   1917  NH1 ARG D 958       9.895  13.294  -8.968  1.00 36.40      A    N
ATOM   1918  NH2 ARG D 958      10.153  13.266 -11.252  1.00 38.46      A    N
ATOM   1919  N   PRO D 959       5.404   6.511  -7.097  1.00 34.49      A    N
ATOM   1920  CA  PRO D 959       4.768   5.972  -5.887  1.00 33.77      A    C
ATOM   1921  C   PRO D 959       4.751   6.993  -4.766  1.00 33.96      A    C
ATOM   1922  O   PRO D 959       5.585   7.907  -4.748  1.00 32.62      A    O
ATOM   1923  CB  PRO D 959       5.658   4.771  -5.521  1.00 34.61      A    C
ATOM   1924  CG  PRO D 959       6.373   4.418  -6.785  1.00 33.16      A    C
ATOM   1925  CD  PRO D 959       6.547   5.691  -7.541  1.00 33.64      A    C
ATOM   1926  N   LYS D 960       3.804   6.861  -3.843  1.00 35.77      A    N
ATOM   1927  CA  LYS D 960       3.856   7.577  -2.577  1.00 37.02      A    C
ATOM   1928  C   LYS D 960       4.705   6.781  -1.594  1.00 35.16      A    C
ATOM   1929  O   LYS D 960       4.795   5.554  -1.677  1.00 34.47      A    O
ATOM   1930  CB  LYS D 960       2.441   7.791  -2.010  1.00 37.26      A    C
ATOM   1931  CG  LYS D 960       1.438   8.381  -3.045  1.00 42.25      A    C
ATOM   1932  CD  LYS D 960       1.611   9.881  -3.201  1.00 40.22      A    C
ATOM   1933  CE  LYS D 960       1.613  10.604  -1.843  1.00 43.12      A    C
ATOM   1934  NZ  LYS D 960       2.662  11.676  -1.786  1.00 42.88      A    N
ATOM   1935  N   PHE D 961       5.323   7.491  -0.644  1.00 34.03      A    N
ATOM   1936  CA  PHE D 961       6.101   6.783   0.373  1.00 36.31      A    C
ATOM   1937  C   PHE D 961       5.253   5.762   1.123  1.00 34.78      A    C
ATOM   1938  O   PHE D 961       5.748   4.674   1.433  1.00 34.28      A    O
ATOM   1939  CB  PHE D 961       6.763   7.766   1.349  1.00 32.59      A    C
ATOM   1940  CG  PHE D 961       7.989   8.412   0.790  1.00 33.68      A    C
ATOM   1941  CD1 PHE D 961       9.024   7.635   0.287  1.00 31.35      A    C
ATOM   1942  CD2 PHE D 961       8.096   9.789   0.708  1.00 34.09      A    C
ATOM   1943  CE1 PHE D 961      10.140   8.220  -0.256  1.00 27.97      A    C
ATOM   1944  CE2 PHE D 961       9.222  10.378   0.160  1.00 32.43      A    C
ATOM   1945  CZ  PHE D 961      10.243   9.585  -0.318  1.00 30.97      A    C
ATOM   1946  N   ARG D 962       3.967   6.054   1.366  1.00 35.45      A    N
ATOM   1947  CA  ARG D 962       3.122   5.070   2.049  1.00 36.86      A    C
ATOM   1948  C   ARG D 962       3.012   3.780   1.240  1.00 38.05      A    C
ATOM   1949  O   ARG D 962       3.030   2.679   1.807  1.00 36.41      A    O
ATOM   1950  CB  ARG D 962       1.731   5.643   2.328  1.00 40.59      A    C
ATOM   1951  N   GLU D 963       2.923   3.898  -0.091  1.00 33.69      A    N
ATOM   1952  CA  GLU D 963       2.847   2.719  -0.955  1.00 35.74      A    C
ATOM   1953  C   GLU D 963       4.164   1.943  -0.969  1.00 36.24      A    C
ATOM   1954  O   GLU D 963       4.162   0.707  -1.037  1.00 35.19      A    O
ATOM   1955  CB  GLU D 963       2.458   3.142  -2.381  1.00 35.03      A    C
ATOM   1956  CG  GLU D 963       1.171   3.982  -2.493  1.00 35.41      A    C
ATOM   1957  CD  GLU D 963       0.812   4.373  -3.931  1.00 42.88      A    C
ATOM   1958  OE1 GLU D 963       1.704   4.866  -4.673  1.00 38.40      A    O
ATOM   1959  OE2 GLU D 963      -0.372   4.195  -4.321  1.00 46.59      A    O
ATOM   1960  N   LEU D 964       5.303   2.650  -0.926  1.00 36.41      A    N
ATOM   1961  CA  LEU D 964       6.600   1.968  -0.878  1.00 36.00      A    C
ATOM   1962  C   LEU D 964       6.725   1.110   0.383  1.00 33.78      A    C
ATOM   1963  O   LEU D 964       7.154  -0.052   0.310  1.00 32.95      A    O
ATOM   1964  CB  LEU D 964       7.736   2.999  -0.984  1.00 31.85      A    C
ATOM   1965  CG  LEU D 964       7.710   3.682  -2.365  1.00 34.19      A    C
ATOM   1966  CD1 LEU D 964       8.486   4.998  -2.463  1.00 32.59      A    C
ATOM   1967  CD2 LEU D 964       8.230   2.706  -3.387  1.00 34.71      A    C
ATOM   1968  N   ILE D 965       6.322   1.654   1.541  1.00 32.39      A    N
ATOM   1969  CA  ILE D 965       6.305   0.876   2.782  1.00 34.51      A    C
ATOM   1970  C   ILE D 965       5.553  -0.433   2.579  1.00 35.39      A    C
ATOM   1971  O   ILE D 965       6.001  -1.508   2.995  1.00 33.90      A    O
ATOM   1972  CB  ILE D 965       5.650   1.681   3.917  1.00 35.41      A    C
ATOM   1973  CG1 ILE D 965       6.349   3.021   4.161  1.00 33.09      A    C
ATOM   1974  CG2 ILE D 965       5.600   0.848   5.222  1.00 31.28      A    C
ATOM   1975  CD1 ILE D 965       5.576   3.860   5.213  1.00 32.25      A    C
ATOM   1976  N   ILE D 966       4.374  -0.350   1.955  1.00 38.74      A    N
ATOM   1977  CA  ILE D 966       3.534  -1.530   1.771  1.00 38.71      A    C
ATOM   1978  C   ILE D 966       4.190  -2.506   0.800  1.00 36.41      A    C
ATOM   1979  O   ILE D 966       4.314  -3.702   1.088  1.00 38.65      A    O
ATOM   1980  CB  ILE D 966       2.129  -1.109   1.305  1.00 37.24      A    C
ATOM   1981  CG1 ILE D 966       1.455  -0.276   2.375  1.00 34.57      A    C
ATOM   1982  CG2 ILE D 966       1.243  -2.333   1.003  1.00 36.11      A    C
ATOM   1983  CD1 ILE D 966       0.161   0.298   1.915  1.00 35.43      A    C
ATOM   1984  N   GLU D 967       4.658  -2.011  -0.346  1.00 35.30      A    N
ATOM   1985  CA  GLU D 967       5.254  -2.921  -1.324  1.00 37.44      A    C
ATOM   1986  C   GLU D 967       6.516  -3.563  -0.769  1.00 38.23      A    C
ATOM   1987  O   GLU D 967       6.703  -4.784  -0.869  1.00 40.00      A    O
ATOM   1988  CB  GLU D 967       5.557  -2.186  -2.628  1.00 40.06      A    C
ATOM   1989  N   PHE D 968       7.391  -2.764  -0.164  1.00 36.32      A    N
ATOM   1990  CA  PHE D 968       8.604  -3.359   0.377  1.00 34.73      A    C
ATOM   1991  C   PHE D 968       8.294  -4.244   1.569  1.00 35.88      A    C
ATOM   1992  O   PHE D 968       8.983  -5.244   1.782  1.00 37.83      A    O
ATOM   1993  CB  PHE D 968       9.612  -2.276   0.738  1.00 32.93      A    C
ATOM   1994  CG  PHE D 968      10.429  -1.836  -0.412  1.00 32.62      A    C
ATOM   1995  CD1 PHE D 968      11.345  -2.696  -0.993  1.00 34.41      A    C
ATOM   1996  CD2 PHE D 968      10.254  -0.582  -0.957  1.00 32.66      A    C
ATOM   1997  CE1 PHE D 968      12.099  -2.294  -2.102  1.00 35.36      A    C
ATOM   1998  CE2 PHE D 968      10.993  -0.176  -2.061  1.00 34.80      A    C
ATOM   1999  CZ  PHE D 968      11.921  -1.029  -2.629  1.00 34.98      A    C
ATOM   2000  N   SER D 969       7.252  -3.922   2.336  1.00 35.06      A    N
ATOM   2001  CA  SER D 969       6.915  -4.774   3.472  1.00 40.67      A    C
ATOM   2002  C   SER D 969       6.469  -6.158   3.015  1.00 39.99      A    C
ATOM   2003  O   SER D 969       6.817  -7.171   3.643  1.00 41.68      A    O
ATOM   2004  CB  SER D 969       5.836  -4.119   4.333  1.00 39.97      A    C
ATOM   2005  OG  SER D 969       6.364  -2.980   4.987  1.00 40.33      A    O
ATOM   2006  N   LYS D 970       5.695  -6.220   1.935  1.00 39.62      A    N
ATOM   2007  CA  LYS D 970       5.285  -7.508   1.385  1.00 42.41      A    C
ATOM   2008  C   LYS D 970       6.487  -8.296   0.870  1.00 38.41      A    C
ATOM   2009  O   LYS D 970       6.625  -9.482   1.169  1.00 40.98      A    O
ATOM   2010  CB  LYS D 970       4.242  -7.296   0.281  1.00 40.89      A    C
ATOM   2011  N   MET D 971       7.396  -7.650   0.133  1.00 37.62      A    N
ATOM   2012  CA  MET D 971       8.607  -8.348  -0.309  1.00 38.37      A    C
ATOM   2013  C   MET D 971       9.451  -8.873   0.859  1.00 43.93      A    C
ATOM   2014  O   MET D 971      10.044  -9.956   0.750  1.00 43.72      A    O
ATOM   2015  CB  MET D 971       9.444  -7.430  -1.181  1.00 39.69      A    C
ATOM   2016  CG  MET D 971       8.680  -6.872  -2.361  1.00 41.28      A    C
ATOM   2017  SD  MET D 971       9.753  -6.263  -3.679  1.00 47.10      A    S
ATOM   2018  CE  MET D 971       9.659  -4.531  -3.258  1.00 41.74      A    C
ATOM   2019  N   ALA D 972       9.509  -8.144   1.983  1.00 39.11      A    N
ATOM   2020  CA  ALA D 972      10.329  -8.574   3.120  1.00 43.30      A    C
ATOM   2021  C   ALA D 972       9.723  -9.741   3.890  1.00 42.81      A    C
ATOM   2022  O   ALA D 972      10.404 -10.327   4.732  1.00 43.79      A    O
ATOM   2023  CB  ALA D 972      10.579  -7.401   4.092  1.00 38.26      A    C
ATOM   2024  N   ARG D 973       8.463 -10.089   3.637  1.00 46.43      A    N
ATOM   2025  CA  ARG D 973       7.927 -11.343   4.148  1.00 46.58      A    C
ATOM   2026  C   ARG D 973       8.415 -12.551   3.356  1.00 49.77      A    C
ATOM   2027  O   ARG D 973       8.109 -13.686   3.744  1.00 51.10      A    O
ATOM   2028  CB  ARG D 973       6.403 -11.316   4.129  1.00 45.41      A    C
ATOM   2029  CG  ARG D 973       5.795 -10.230   4.967  1.00 45.66      A    C
ATOM   2030  CD  ARG D 973       4.542  -9.705   4.276  1.00 50.47      A    C
ATOM   2031  NE  ARG D 973       4.221  -8.334   4.661  1.00 51.01      A    N
ATOM   2032  CZ  ARG D 973       3.117  -7.691   4.298  1.00 50.64      A    C
ATOM   2033  NH1 ARG D 973       2.201  -8.263   3.531  1.00 48.80      A    N
ATOM   2034  NH2 ARG D 973       2.925  -6.445   4.719  1.00 52.21      A    N
ATOM   2035  N   ASP D 974       9.148 -12.334   2.253  1.00 46.27      A    N
ATOM   2036  CA  ASP D 974       9.690 -13.405   1.424  1.00 47.24      A    C
ATOM   2037  C   ASP D 974      10.865 -12.866   0.612  1.00 45.64      A    C
ATOM   2038  O   ASP D 974      10.783 -12.738  -0.615  1.00 44.97      A    O
ATOM   2039  CB  ASP D 974       8.578 -13.986   0.541  1.00 48.39      A    C
ATOM   2040  CG  ASP D 974       9.030 -15.182  -0.289  1.00 52.21      A    C
ATOM   2041  OD1 ASP D 974       9.703 -16.086   0.261  1.00 53.03      A    O
ATOM   2042  OD2 ASP D 974       8.602 -15.277  -1.456  1.00 58.42      A    O
ATOM   2043  N   PRO D 975      11.989 -12.575   1.273  1.00 46.75      A    N
ATOM   2044  CA  PRO D 975      13.048 -11.797   0.607  1.00 45.34      A    C
ATOM   2045  C   PRO D 975      13.792 -12.564  -0.471  1.00 45.45      A    C
ATOM   2046  O   PRO D 975      14.241 -11.957  -1.457  1.00 44.77      A    O
ATOM   2047  CB  PRO D 975      13.973 -11.407   1.774  1.00 43.78      A    C
ATOM   2048  CG  PRO D 975      13.678 -12.366   2.858  1.00 43.38      A    C
ATOM   2049  CD  PRO D 975      12.279 -12.835   2.695  1.00 45.05      A    C
ATOM   2050  N   GLN D 976      13.963 -13.877  -0.301  1.00 46.78      A    N
ATOM   2051  CA  GLN D 976      14.668 -14.663  -1.311  1.00 49.73      A    C
ATOM   2052  C   GLN D 976      13.895 -14.726  -2.623  1.00 47.78      A    C
ATOM   2053  O   GLN D 976      14.488 -15.018  -3.668  1.00 50.23      A    O
ATOM   2054  CB  GLN D 976      14.949 -16.073  -0.781  1.00 52.28      A    C
ATOM   2055  CG  GLN D 976      16.247 -16.183  -0.004  1.00 49.72      A    C
ATOM   2056  CD  GLN D 976      16.498 -17.588   0.534  1.00 58.60      A    C
ATOM   2057  OE1 GLN D 976      16.317 -17.854   1.726  1.00 57.67      A    O
ATOM   2058  NE2 GLN D 976      16.925 -18.490  -0.346  1.00 62.71      A    N
ATOM   2059  N   ARG D 977      12.595 -14.423  -2.593  1.00 46.38      A    N
ATOM   2060  CA  ARG D 977      11.810 -14.326  -3.818  1.00 47.42      A    C
ATOM   2061  C   ARG D 977      12.156 -13.087  -4.626  1.00 46.06      A    C
ATOM   2062  O   ARG D 977      12.053 -13.102  -5.858  1.00 49.80      A    O
ATOM   2063  CB  ARG D 977      10.316 -14.330  -3.490  1.00 50.46      A    C
ATOM   2064  N   TYR D 978      12.518 -11.993  -3.960  1.00 44.89      A    N
ATOM   2065  CA  TYR D 978      12.657 -10.721  -4.647  1.00 42.56      A    C
ATOM   2066  C   TYR D 978      14.099 -10.281  -4.812  1.00 41.57      A    C
ATOM   2067  O   TYR D 978      14.369  -9.366  -5.589  1.00 40.64      A    O
ATOM   2068  CB  TYR D 978      11.847  -9.655  -3.902  1.00 42.43      A    C
ATOM   2069  CG  TYR D 978      10.371  -9.994  -3.928  1.00 43.34      A    C
ATOM   2070  CD1 TYR D 978       9.608  -9.755  -5.076  1.00 43.97      A    C
ATOM   2071  CD2 TYR D 978       9.751 -10.610  -2.842  1.00 41.79      A    C
ATOM   2072  CE1 TYR D 978       8.259 -10.079  -5.134  1.00 42.88      A    C
ATOM   2073  CE2 TYR D 978       8.391 -10.946  -2.897  1.00 43.13      A    C
ATOM   2074  CZ  TYR D 978       7.660 -10.678  -4.061  1.00 44.07      A    C
ATOM   2075  OH  TYR D 978       6.318 -10.982  -4.173  1.00 44.70      A    O
ATOM   2076  N   LEU D 979      15.023 -10.928  -4.120  1.00 45.14      A    N
ATOM   2077  CA  LEU D 979      16.446 -10.650  -4.216  1.00 46.43      A    C
ATOM   2078  C   LEU D 979      17.172 -11.979  -4.345  1.00 45.82      A    C
ATOM   2079  O   LEU D 979      16.934 -12.892  -3.552  1.00 48.47      A    O
ATOM   2080  CB  LEU D 979      16.929  -9.880  -2.987  1.00 43.45      A    C
ATOM   2081  CG  LEU D 979      16.364  -8.482  -2.775  1.00 41.89      A    C
ATOM   2082  CD1 LEU D 979      16.953  -7.885  -1.487  1.00 40.13      A    C
ATOM   2083  CD2 LEU D 979      16.714  -7.620  -3.953  1.00 40.11      A    C
ATOM   2084  N   VAL D 980      18.034 -12.098  -5.342  1.00 45.16      A    N
ATOM   2085  CA  VAL D 980      18.751 -13.345  -5.593  1.00 49.36      A    C
ATOM   2086  C   VAL D 980      20.209 -13.114  -5.244  1.00 45.90      A    C
ATOM   2087  O   VAL D 980      20.941 -12.461  -5.995  1.00 45.14      A    O
ATOM   2088  CB  VAL D 980      18.587 -13.840  -7.038  1.00 47.66      A    C
ATOM   2089  CG1 VAL D 980      19.246 -15.208  -7.195  1.00 47.23      A    C
ATOM   2090  CG2 VAL D 980      17.113 -13.945  -7.382  1.00 42.32      A    C
ATOM   2091  N   ILE D 981      20.626 -13.648  -4.103  1.00 44.13      A    N
ATOM   2092  CA  ILE D 981      21.926 -13.348  -3.526  1.00 49.30      A    C
ATOM   2093  C   ILE D 981      22.668 -14.657  -3.282  1.00 53.34      A    C
ATOM   2094  O   ILE D 981      22.153 -15.551  -2.600  1.00 55.26      A    O
ATOM   2095  CB  ILE D 981      21.795 -12.555  -2.210  1.00 50.74      A    C
ATOM   2096  CG1 ILE D 981      21.448 -11.088  -2.464  1.00 47.72      A    C
ATOM   2097  CG2 ILE D 981      23.078 -12.619  -1.416  1.00 52.63      A    C
ATOM   2098  CD1 ILE D 981      20.773 -10.442  -1.280  1.00 45.24      A    C
ATOM   2099  N   GLN D 982      23.888 -14.758  -3.812  1.00 52.80      A    N
ATOM   2100  CA  GLN D 982      24.714 -15.945  -3.596  1.00 56.06      A    C
ATOM   2101  C   GLN D 982      25.168 -15.979  -2.144  1.00 58.65      A    C
ATOM   2102  O   GLN D 982      25.962 -15.135  -1.709  1.00 56.52      A    O
ATOM   2103  CB  GLN D 982      25.910 -15.961  -4.545  1.00 58.32      A    C
ATOM   2104  CG  GLN D 982      25.687 -16.805  -5.801  1.00 63.51      A    C
ATOM   2105  CD  GLN D 982      24.701 -16.165  -6.771  1.00 64.88      A    C
ATOM   2106  OE1 GLN D 982      25.015 -15.169  -7.426  1.00 67.71      A    O
ATOM   2107  NE2 GLN D 982      23.498 -16.732  -6.859  1.00 63.71      A    N
ATOM   2108  N   GLY D 983      24.648 -16.950  -1.398  1.00 57.50      A    N
ATOM   2109  CA  GLY D 983      24.954 -17.133   0.006  1.00 61.77      A    C
ATOM   2110  C   GLY D 983      23.769 -16.951   0.925  1.00 62.76      A    C
ATOM   2111  O   GLY D 983      23.942 -17.054   2.148  1.00 61.73      A    O
ATOM   2112  N   ASP D 984      22.564 -16.729   0.388  1.00 59.64      A    N
ATOM   2113  CA  ASP D 984      21.514 -16.090   1.174  1.00 60.13      A    C
ATOM   2114  C   ASP D 984      20.934 -17.021   2.230  1.00 62.94      A    C
ATOM   2115  O   ASP D 984      20.585 -16.572   3.328  1.00 65.25      A    O
ATOM   2116  CB  ASP D 984      20.402 -15.575   0.254  1.00 58.03      A    C
ATOM   2117  CG  ASP D 984      19.690 -14.354   0.822  1.00 52.83      A    C
ATOM   2118  OD1 ASP D 984      20.201 -13.761   1.797  1.00 52.53      A    O
ATOM   2119  OD2 ASP D 984      18.625 -13.983   0.297  1.00 52.23      A    O
ATOM   2120  N   GLU D 985      20.801 -18.312   1.913  1.00 65.17      A    N
ATOM   2121  CA  GLU D 985      20.102 -19.227   2.814  1.00 64.63      A    C
ATOM   2122  C   GLU D 985      20.782 -19.282   4.177  1.00 66.43      A    C
ATOM   2123  O   GLU D 985      20.127 -19.155   5.217  1.00 67.87      A    O
ATOM   2124  CB  GLU D 985      20.019 -20.621   2.189  1.00 65.85      A    C
ATOM   2125  N   ARG D 986      22.103 -19.435   4.189  1.00 64.91      A    N
ATOM   2126  CA  ARG D 986      22.866 -19.467   5.429  1.00 68.86      A    C
ATOM   2127  C   ARG D 986      23.389 -18.087   5.840  1.00 70.62      A    C
ATOM   2128  O   ARG D 986      24.223 -17.995   6.748  1.00 69.41      A    O
ATOM   2129  CB  ARG D 986      24.020 -20.470   5.305  1.00 68.85      A    C
ATOM   2130  CG  ARG D 986      25.257 -19.944   4.609  1.00 67.65      A    C
ATOM   2131  CD  ARG D 986      25.196 -20.152   3.114  1.00 70.11      A    C
ATOM   2132  NE  ARG D 986      26.530 -20.237   2.529  1.00 72.64      A    N
ATOM   2133  CZ  ARG D 986      27.311 -19.189   2.300  1.00 72.34      A    C
ATOM   2134  NH1 ARG D 986      26.935 -17.961   2.626  1.00 69.77      A    N
ATOM   2135  NH2 ARG D 986      28.498 -19.376   1.728  1.00 71.52      A    N
ATOM   2136  N   MET D 987      22.902 -17.021   5.202  1.00 69.49      A    N
ATOM   2137  CA  MET D 987      23.273 -15.657   5.559  1.00 66.11      A    C
ATOM   2138  C   MET D 987      22.556 -15.229   6.834  1.00 68.47      A    C
ATOM   2139  O   MET D 987      21.365 -15.507   7.012  1.00 69.82      A    O
ATOM   2140  CB  MET D 987      22.920 -14.704   4.415  1.00 63.49      A    C
ATOM   2141  CG  MET D 987      23.784 -13.476   4.306  1.00 59.08      A    C
ATOM   2142  SD  MET D 987      25.139 -13.676   3.140  1.00 67.57      A    S
ATOM   2143  CE  MET D 987      24.532 -12.869   1.674  1.00 54.82      A    C
ATOM   2144  N   HIS D 988      23.288 -14.539   7.714  1.00 69.83      A    N
ATOM   2145  CA  HIS D 988      22.739 -14.101   8.994  1.00 67.42      A    C
ATOM   2146  C   HIS D 988      21.492 -13.242   8.797  1.00 66.92      A    C
ATOM   2147  O   HIS D 988      21.445 -12.371   7.920  1.00 65.45      A    O
ATOM   2148  CB  HIS D 988      23.804 -13.327   9.789  1.00 70.73      A    C
ATOM   2149  CG  HIS D 988      23.355 -12.879  11.152  1.00 69.11      A    C
ATOM   2150  ND1 HIS D 988      22.531 -13.637  11.958  1.00 68.17      A    N
ATOM   2151  CD2 HIS D 988      23.630 -11.752  11.855  1.00 69.59      A    C
ATOM   2152  CE1 HIS D 988      22.310 -12.995  13.093  1.00 67.30      A    C
ATOM   2153  NE2 HIS D 988      22.966 -11.849  13.057  1.00 69.07      A    N
ATOM   2154  N   LEU D 989      20.468 -13.522   9.618  1.00 67.25      A    N
ATOM   2155  CA  LEU D 989      19.211 -12.786   9.682  1.00 67.97      A    C
ATOM   2156  C   LEU D 989      19.109 -12.095  11.042  1.00 67.44      A    C
ATOM   2157  O   LEU D 989      20.119 -11.600  11.556  1.00 68.15      A    O
ATOM   2158  CB  LEU D 989      18.026 -13.727   9.441  1.00 68.62      A    C
ATOM   2159  N   PRO D 990      17.928 -12.036  11.667  1.00 67.36      A    N
ATOM   2160  CA  PRO D 990      17.842 -11.339  12.962  1.00 63.28      A    C
ATOM   2161  C   PRO D 990      18.199 -12.227  14.139  1.00 64.10      A    C
ATOM   2162  O   PRO D 990      19.292 -12.093  14.707  1.00 65.66      A    O
ATOM   2163  CB  PRO D 990      16.377 -10.891  13.034  1.00 66.15      A    C
ATOM   2164  N   SER D 991      17.275 -13.139  14.497  1.00 60.18      A    N
ATOM   2165  CA  SER D 991      17.269 -13.982  15.695  1.00 56.73      A    C
ATOM   2166  C   SER D 991      16.760 -13.169  16.876  1.00 57.12      A    C
ATOM   2167  O   SER D 991      17.374 -12.159  17.247  1.00 54.28      A    O
ATOM   2168  CB  SER D 991      18.646 -14.566  16.022  1.00 59.34      A    C
ATOM   2169  OG  SER D 991      18.722 -14.967  17.384  1.00 57.82      A    O
ATOM   2170  N   PRO D 992      15.619 -13.561  17.452  1.00 55.67      A    N
ATOM   2171  CA  PRO D 992      15.108 -12.887  18.662  1.00 54.19      A    C
ATOM   2172  C   PRO D 992      16.120 -12.701  19.788  1.00 53.48      A    C
ATOM   2173  O   PRO D 992      16.086 -11.659  20.455  1.00 54.60      A    O
ATOM   2174  CB  PRO D 992      13.952 -13.803  19.096  1.00 54.71      A    C
ATOM   2175  CG  PRO D 992      13.541 -14.568  17.845  1.00 52.37      A    C
ATOM   2176  CD  PRO D 992      14.588 -14.375  16.784  1.00 56.05      A    C
ATOM   2177  N   THR D 993      17.011 -13.667  20.037  1.00 54.60      A    N
ATOM   2178  CA  THR D 993      17.975 -13.496  21.124  1.00 53.83      A    C
ATOM   2179  C   THR D 993      18.903 -12.318  20.855  1.00 54.14      A    C
ATOM   2180  O   THR D 993      19.103 -11.461  21.723  1.00 55.01      A    O
ATOM   2181  CB  THR D 993      18.781 -14.778  21.337  1.00 54.49      A    C
ATOM   2182  OG1 THR D 993      17.888 -15.847  21.657  1.00 60.15      A    O
ATOM   2183  CG2 THR D 993      19.771 -14.607  22.502  1.00 51.08      A    C
ATOM   2184  N   ASP D 994      19.469 -12.250  19.650  1.00 56.32      A    N
ATOM   2185  CA  ASP D 994      20.341 -11.131  19.310  1.00 55.79      A    C
ATOM   2186  C   ASP D 994      19.582  -9.813  19.290  1.00 52.83      A    C
ATOM   2187  O   ASP D 994      20.138  -8.771  19.664  1.00 52.77      A    O
ATOM   2188  CB  ASP D 994      21.000 -11.373  17.950  1.00 54.98      A    C
ATOM   2189  CG  ASP D 994      21.789 -12.663  17.904  1.00 57.81      A    C
ATOM   2190  OD1 ASP D 994      22.262 -13.114  18.979  1.00 58.82      A    O
ATOM   2191  OD2 ASP D 994      21.947 -13.219  16.793  1.00 61.24      A    O
ATOM   2192  N   SER D 995      18.322  -9.841  18.866  1.00 51.80      A    N
ATOM   2193  CA  SER D 995      17.565  -8.606  18.720  1.00 53.87      A    C
ATOM   2194  C   SER D 995      17.249  -8.013  20.079  1.00 50.56      A    C
ATOM   2195  O   SER D 995      17.462  -6.816  20.303  1.00 50.59      A    O
ATOM   2196  CB  SER D 995      16.279  -8.847  17.919  1.00 54.36      A    C
ATOM   2197  OG  SER D 995      15.338  -7.808  18.146  1.00 52.64      A    O
ATOM   2198  N   ASN D 996      16.736  -8.838  20.999  1.00 49.58      A    N
ATOM   2199  CA  ASN D 996      16.601  -8.405  22.386  1.00 48.86      A    C
ATOM   2200  C   ASN D 996      17.905  -7.812  22.888  1.00 47.79      A    C
ATOM   2201  O   ASN D 996      17.909  -6.837  23.647  1.00 46.31      A    O
ATOM   2202  CB  ASN D 996      16.216  -9.580  23.287  1.00 48.42      A    C
ATOM   2203  CG  ASN D 996      14.791 -10.019  23.108  1.00 50.58      A    C
ATOM   2204  OD1 ASN D 996      13.949  -9.250  22.645  1.00 47.77      A    O
ATOM   2205  ND2 ASN D 996      14.498 -11.259  23.500  1.00 49.29      A    N
ATOM   2206  N   PHE D 997      19.024  -8.402  22.474  1.00 46.11      A    N
ATOM   2207  CA  PHE D 997      20.315  -8.023  23.017  1.00 44.15      A    C
ATOM   2208  C   PHE D 997      20.734  -6.645  22.533  1.00 43.58      A    C
ATOM   2209  O   PHE D 997      20.993  -5.744  23.342  1.00 42.99      A    O
ATOM   2210  CB  PHE D 997      21.362  -9.063  22.647  1.00 44.65      A    C
ATOM   2211  CG  PHE D 997      22.603  -8.955  23.457  1.00 42.86      A    C
ATOM   2212  CD1 PHE D 997      22.565  -9.223  24.811  1.00 36.91      A    C
ATOM   2213  CD2 PHE D 997      23.795  -8.569  22.879  1.00 41.52      A    C
ATOM   2214  CE1 PHE D 997      23.704  -9.126  25.572  1.00 40.23      A    C
ATOM   2215  CE2 PHE D 997      24.941  -8.467  23.628  1.00 40.45      A    C
ATOM   2216  CZ  PHE D 997      24.898  -8.740  24.987  1.00 41.22      A    C
ATOM   2217  N   TYR D 998      20.846  -6.474  21.213  1.00 46.42      A    N
ATOM   2218  CA  TYR D 998      21.052  -5.148  20.637  1.00 44.79      A    C
ATOM   2219  C   TYR D 998      20.122  -4.144  21.296  1.00 42.79      A    C
ATOM   2220  O   TYR D 998      20.559  -3.094  21.773  1.00 41.82      A    O
ATOM   2221  CB  TYR D 998      20.797  -5.177  19.128  1.00 41.85      A    C
ATOM   2222  CG  TYR D 998      22.027  -5.380  18.276  1.00 41.72      A    C
ATOM   2223  CD1 TYR D 998      22.978  -4.385  18.149  1.00 40.48      A    C
ATOM   2224  CD2 TYR D 998      22.233  -6.569  17.586  1.00 39.93      A    C
ATOM   2225  CE1 TYR D 998      24.095  -4.573  17.364  1.00 36.73      A    C
ATOM   2226  CE2 TYR D 998      23.346  -6.757  16.808  1.00 35.65      A    C
ATOM   2227  CZ  TYR D 998      24.270  -5.758  16.699  1.00 35.05      A    C
ATOM   2228  OH  TYR D 998      25.392  -5.936  15.907  1.00 38.98      A    O
ATOM   2229  N   ARG D 999      18.834  -4.493  21.372  1.00 43.23      A    N
ATOM   2230  CA  ARG D 999      17.828  -3.558  21.861  1.00 42.93      A    C
ATOM   2231  C   ARG D 999      18.087  -3.179  23.309  1.00 41.43      A    C
ATOM   2232  O   ARG D 999      18.191  -1.992  23.638  1.00 37.61      A    O
ATOM   2233  CB  ARG D 999      16.428  -4.153  21.696  1.00 46.49      A    C
ATOM   2234  CG  ARG D 999      15.969  -4.254  20.222  1.00 48.93      A    C
ATOM   2235  CD  ARG D 999      14.476  -4.557  20.065  1.00 52.69      A    C
ATOM   2236  NE  ARG D 999      13.634  -3.714  20.910  1.00 58.55      A    N
ATOM   2237  CZ  ARG D 999      13.117  -4.089  22.075  1.00 60.98      A    C
ATOM   2238  NH1 ARG D 999      13.349  -5.291  22.580  1.00 60.85      A    N
ATOM   2239  NH2 ARG D 999      12.367  -3.228  22.760  1.00 60.47      A    N
ATOM   2240  N   ALA D1000      18.202  -4.185  24.187  1.00 41.89      A    N
ATOM   2241  CA  ALA D1000      18.428  -3.938  25.605  1.00 38.83      A    C
ATOM   2242  C   ALA D1000      19.721  -3.179  25.841  1.00 39.47      A    C
ATOM   2243  O   ALA D1000      19.777  -2.313  26.718  1.00 36.62      A    O
ATOM   2244  CB  ALA D1000      18.463  -5.258  26.364  1.00 38.87      A    C
ATOM   2245  N   LEU D1001      20.763  -3.470  25.053  1.00 39.96      A    N
ATOM   2246  CA  LEU D1001      22.048  -2.821  25.284  1.00 38.47      A    C
ATOM   2247  C   LEU D1001      22.016  -1.357  24.878  1.00 40.29      A    C
ATOM   2248  O   LEU D1001      22.390  -0.483  25.663  1.00 42.01      A    O
ATOM   2249  CB  LEU D1001      23.152  -3.545  24.525  1.00 39.75      A    C
ATOM   2250  CG  LEU D1001      23.830  -4.627  25.338  1.00 40.78      A    C
ATOM   2251  CD1 LEU D1001      25.025  -5.124  24.576  1.00 38.59      A    C
ATOM   2252  CD2 LEU D1001      24.242  -4.058  26.701  1.00 38.27      A    C
ATOM   2253  N   MET D1002      21.550  -1.074  23.667  1.00 38.17      A    N
ATOM   2254  CA  MET D1002      21.774   0.231  23.063  1.00 41.09      A    C
ATOM   2255  C   MET D1002      20.624   0.755  22.208  1.00 41.67      A    C
ATOM   2256  O   MET D1002      20.818   1.750  21.498  1.00 42.93      A    O
ATOM   2257  CB  MET D1002      23.015   0.163  22.199  1.00 44.13      A    C
ATOM   2258  CG  MET D1002      22.728  -0.614  20.902  1.00 41.31      A    C
ATOM   2259  SD  MET D1002      24.245  -1.041  20.077  1.00 52.00      A    S
ATOM   2260  CE  MET D1002      24.463   0.528  19.244  1.00 43.12      A    C
ATOM   2261  N   ASP D1003      19.450   0.138  22.235  1.00 39.72      A    N
ATOM   2262  CA  ASP D1003      18.368   0.564  21.363  1.00 39.34      A    C
ATOM   2263  C   ASP D1003      17.016   0.292  22.019  1.00 40.46      A    C
ATOM   2264  O   ASP D1003      16.206  -0.492  21.531  1.00 39.76      A    O
ATOM   2265  CB  ASP D1003      18.492  -0.148  20.019  1.00 41.55      A    C
ATOM   2266  CG  ASP D1003      17.647   0.483  18.935  1.00 39.38      A    C
ATOM   2267  OD1 ASP D1003      17.001   1.519  19.191  1.00 39.18      A    O
ATOM   2268  OD2 ASP D1003      17.627  -0.082  17.825  1.00 38.05      A    O
ATOM   2269  N   GLU D1004      16.756   0.953  23.142  1.00 38.95      A    N
ATOM   2270  CA  GLU D1004      15.533   0.743  23.906  1.00 41.75      A    C
ATOM   2271  C   GLU D1004      14.346   1.576  23.394  1.00 45.23      A    C
ATOM   2272  O   GLU D1004      13.324   1.646  24.086  1.00 45.34      A    O
ATOM   2273  CB  GLU D1004      15.769   1.064  25.394  1.00 41.90      A    C
ATOM   2274  CG  GLU D1004      17.169   0.777  25.953  1.00 42.91      A    C
ATOM   2275  CD  GLU D1004      17.274   1.110  27.447  1.00 46.28      A    C
ATOM   2276  OE1 GLU D1004      16.659   0.366  28.245  1.00 45.27      A    O
ATOM   2277  OE2 GLU D1004      17.939   2.115  27.819  1.00 43.39      A    O
ATOM   2278  N   GLU D1005      14.449   2.198  22.218  1.00 42.62      A    N
ATOM   2279  CA  GLU D1005      13.447   3.171  21.764  1.00 46.55      A    C
ATOM   2280  C   GLU D1005      12.252   2.525  21.060  1.00 43.30      A    C
ATOM   2281  O   GLU D1005      12.265   1.335  20.769  1.00 40.88      A    O
ATOM   2282  CB  GLU D1005      14.096   4.215  20.837  1.00 44.03      A    C
ATOM   2283  CG  GLU D1005      13.946   3.959  19.346  1.00 45.22      A    C
ATOM   2284  CD  GLU D1005      14.452   5.122  18.494  1.00 45.08      A    C
ATOM   2285  OE1 GLU D1005      13.714   6.137  18.367  1.00 42.79      A    O
ATOM   2286  OE2 GLU D1005      15.573   5.014  17.938  1.00 44.02      A    O
TER
ATOM   2287  N   GLN A 701      46.907  22.626  23.003  1.00 46.45      A    N
ATOM   2288  CA  GLN A 701      47.842  23.517  23.708  1.00 50.22      A    C
ATOM   2289  C   GLN A 701      48.600  22.790  24.826  1.00 48.92      A    C
ATOM   2290  O   GLN A 701      49.807  22.977  24.993  1.00 47.87      A    O
ATOM   2291  CB  GLN A 701      47.099  24.732  24.271  1.00 49.83      A    C
ATOM   2292  N   ALA A 702      47.905  21.957  25.601  1.00 46.20      A    N
ATOM   2293  CA  ALA A 702      48.617  21.067  26.508  1.00 48.30      A    C
ATOM   2294  C   ALA A 702      49.219  19.867  25.790  1.00 47.28      A    C
ATOM   2295  O   ALA A 702      49.876  19.041  26.436  1.00 47.29      A    O
ATOM   2296  CB  ALA A 702      47.693  20.586  27.629  1.00 49.87      A    C
ATOM   2297  N   LEU A 703      49.012  19.756  24.476  1.00 46.56      A    N
ATOM   2298  CA  LEU A 703      49.529  18.635  23.705  1.00 45.34      A    C
ATOM   2299  C   LEU A 703      51.003  18.799  23.318  1.00 44.21      A    C
ATOM   2300  O   LEU A 703      51.680  17.795  23.058  1.00 41.42      A    O
ATOM   2301  CB  LEU A 703      48.672  18.447  22.448  1.00 41.31      A    C
ATOM   2302  CG  LEU A 703      47.212  18.050  22.716  1.00 43.49      A    C
ATOM   2303  CD1 LEU A 703      46.307  18.200  21.484  1.00 38.60      A    C
ATOM   2304  CD2 LEU A 703      47.139  16.626  23.271  1.00 42.93      A    C
ATOM   2305  N   LEU A 704      51.515  20.026  23.274  1.00 42.21      A    N
ATOM   2306  CA  LEU A 704      52.881  20.291  22.836  1.00 41.82      A    C
ATOM   2307  C   LEU A 704      53.728  20.697  24.037  1.00 42.14      A    C
ATOM   2308  O   LEU A 704      53.463  21.717  24.684  1.00 42.80      A    O
ATOM   2309  CB  LEU A 704      52.905  21.373  21.759  1.00 39.77      A    C
ATOM   2310  CG  LEU A 704      54.272  21.895  21.296  1.00 41.97      A    C
ATOM   2311  CD1 LEU A 704      55.026  20.837  20.528  1.00 41.85      A    C
ATOM   2312  CD2 LEU A 704      54.097  23.144  20.443  1.00 37.80      A    C
ATOM   2313  N   ARG A 705      54.739  19.899  24.340  1.00 42.35      A    N
ATOM   2314  CA  ARG A 705      55.668  20.229  25.408  1.00 42.77      A    C
ATOM   2315  C   ARG A 705      56.868  20.982  24.840  1.00 45.05      A    C
ATOM   2316  O   ARG A 705      57.545  20.503  23.925  1.00 42.13      A    O
ATOM   2317  CB  ARG A 705      56.123  18.972  26.134  1.00 45.65      A    C
ATOM   2318  CG  ARG A 705      57.291  19.251  27.034  1.00 45.66      A    C
ATOM   2319  CD  ARG A 705      57.222  18.583  28.380  1.00 46.54      A    C
ATOM   2320  NE  ARG A 705      58.409  18.994  29.128  1.00 52.99      A    N
ATOM   2321  CZ  ARG A 705      58.942  18.332  30.144  1.00 49.07      A    C
ATOM   2322  NH1 ARG A 705      58.392  17.226  30.614  1.00 51.05      A    N
ATOM   2323  NH2 ARG A 705      60.059  18.791  30.696  1.00 49.53      A    N
ATOM   2324  N   ILE A 706      57.121  22.164  25.378  1.00 46.45      A    N
ATOM   2325  CA  ILE A 706      58.287  22.963  25.021  1.00 45.98      A    C
ATOM   2326  C   ILE A 706      59.457  22.516  25.888  1.00 48.22      A    C
ATOM   2327  O   ILE A 706      59.328  22.390  27.112  1.00 50.81      A    O
ATOM   2328  CB  ILE A 706      57.990  24.460  25.211  1.00 46.62      A    C
ATOM   2329  CG1 ILE A 706      56.694  24.838  24.474  1.00 45.36      A    C
ATOM   2330  CG2 ILE A 706      59.208  25.309  24.856  1.00 48.05      A    C
ATOM   2331  CD1 ILE A 706      56.885  25.357  23.116  1.00 47.42      A    C
ATOM   2332  N   LEU A 707      60.597  22.262  25.268  1.00 48.63      A    N
ATOM   2333  CA  LEU A 707      61.745  21.732  25.986  1.00 47.97      A    C
ATOM   2334  C   LEU A 707      62.894  22.726  25.979  1.00 50.23      A    C
ATOM   2335  O   LEU A 707      63.119  23.418  24.984  1.00 53.24      A    O
ATOM   2336  CB  LEU A 707      62.203  20.404  25.380  1.00 46.77      A    C
ATOM   2337  CG  LEU A 707      61.130  19.329  25.251  1.00 47.83      A    C
ATOM   2338  CD1 LEU A 707      61.209  18.627  23.909  1.00 48.45      A    C
ATOM   2339  CD2 LEU A 707      61.266  18.331  26.377  1.00 46.99      A    C
ATOM   2340  N   LYS A 708      63.631  22.782  27.085  1.00 49.59      A    N
ATOM   2341  CA  LYS A 708      64.906  23.482  27.085  1.00 52.53      A    C
ATOM   2342  C   LYS A 708      65.996  22.536  26.588  1.00 49.83      A    C
ATOM   2343  O   LYS A 708      65.880  21.314  26.687  1.00 48.52      A    O
ATOM   2344  CB  LYS A 708      65.239  24.017  28.484  1.00 50.62      A    C
ATOM   2345  CG  LYS A 708      65.043  23.013  29.620  1.00 53.62      A    C
ATOM   2346  CD  LYS A 708      64.832  23.706  30.965  1.00 56.33      A    C
ATOM   2347  CE  LYS A 708      63.835  24.865  30.839  1.00 59.88      A    C
ATOM   2348  NZ  LYS A 708      63.610  25.581  32.134  1.00 66.38      A    N
ATOM   2349  N   GLU A 709      67.058  23.113  26.027  1.00 46.56      A    N
ATOM   2350  CA  GLU A 709      68.107  22.273  25.461  1.00 47.42      A    C
ATOM   2351  C   GLU A 709      68.711  21.343  26.496  1.00 50.38      A    C
ATOM   2352  O   GLU A 709      69.185  20.257  26.145  1.00 50.35      A    O
ATOM   2353  CB  GLU A 709      69.212  23.127  24.869  1.00 49.96      A    C
ATOM   2354  CG  GLU A 709      68.745  24.493  24.530  1.00 52.66      A    C
ATOM   2355  CD  GLU A 709      69.833  25.362  23.936  1.00 53.62      A    C
ATOM   2356  OE1 GLU A 709      70.939  24.873  23.622  1.00 52.43      A    O
ATOM   2357  OE2 GLU A 709      69.531  26.540  23.709  1.00 53.83      A    O
ATOM   2358  N   THR A 710      68.719  21.752  27.767  1.00 47.03      A    N
ATOM   2359  CA  THR A 710      69.422  20.980  28.785  1.00 50.06      A    C
ATOM   2360  C   THR A 710      68.741  19.655  29.119  1.00 50.33      A    C
ATOM   2361  O   THR A 710      69.374  18.808  29.760  1.00 51.16      A    O
ATOM   2362  CB  THR A 710      69.569  21.792  30.083  1.00 49.76      A    C
ATOM   2363  OG1 THR A 710      68.356  21.704  30.834  1.00 55.16      A    O
ATOM   2364  CG2 THR A 710      69.862  23.262  29.796  1.00 52.20      A    C
ATOM   2365  N   GLU A 711      67.473  19.446  28.745  1.00 47.42      A    N
ATOM   2366  CA  GLU A 711      66.789  18.249  29.222  1.00 47.42      A    C
ATOM   2367  C   GLU A 711      66.806  17.098  28.230  1.00 47.14      A    C
ATOM   2368  O   GLU A 711      66.197  16.057  28.511  1.00 45.67      A    O
ATOM   2369  CB  GLU A 711      65.341  18.554  29.642  1.00 46.97      A    C
ATOM   2370  CG  GLU A 711      64.562  19.467  28.736  1.00 50.50      A    C
ATOM   2371  CD  GLU A 711      63.104  19.594  29.149  1.00 51.55      A    C
ATOM   2372  OE1 GLU A 711      62.558  18.629  29.728  1.00 53.18      A    O
ATOM   2373  OE2 GLU A 711      62.510  20.666  28.915  1.00 52.31      A    O
ATOM   2374  N   PHE A 712      67.504  17.236  27.101  1.00 45.64      A    N
ATOM   2375  CA  PHE A 712      67.668  16.129  26.169  1.00 44.40      A    C
ATOM   2376  C   PHE A 712      69.045  16.222  25.522  1.00 46.77      A    C
ATOM   2377  O   PHE A 712      69.702  17.265  25.576  1.00 50.28      A    O
ATOM   2378  CB  PHE A 712      66.561  16.134  25.102  1.00 43.21      A    C
ATOM   2379  CG  PHE A 712      66.534  17.380  24.249  1.00 42.94      A    C
ATOM   2380  CD1 PHE A 712      65.820  18.506  24.652  1.00 43.67      A    C
ATOM   2381  CD2 PHE A 712      67.214  17.423  23.037  1.00 43.96      A    C
ATOM   2382  CE1 PHE A 712      65.780  19.654  23.854  1.00 45.92      A    C
ATOM   2383  CE2 PHE A 712      67.183  18.570  22.230  1.00 43.14      A    C
ATOM   2384  CZ  PHE A 712      66.470  19.683  22.636  1.00 43.13      A    C
ATOM   2385  N   LYS A 713      69.470  15.120  24.899  1.00 46.24      A    N
ATOM   2386  CA  LYS A 713      70.784  15.016  24.276  1.00 46.24      A    C
ATOM   2387  C   LYS A 713      70.722  14.064  23.079  1.00 44.08      A    C
ATOM   2388  O   LYS A 713      70.049  13.031  23.137  1.00 40.47      A    O
ATOM   2389  CB  LYS A 713      71.829  14.505  25.284  1.00 47.91      A    C
ATOM   2390  CG  LYS A 713      72.728  15.593  25.880  1.00 53.51      A    C
ATOM   2391  CD  LYS A 713      72.437  15.838  27.361  1.00 53.40      A    C
ATOM   2392  CE  LYS A 713      72.972  17.189  27.794  1.00 54.44      A    C
ATOM   2393  NZ  LYS A 713      72.744  17.407  29.249  1.00 61.06      A    N
ATOM   2394  N   LYS A 714      71.448  14.400  22.011  1.00 43.44      A    N
ATOM   2395  CA  LYS A 714      71.505  13.556  20.821  1.00 42.13      A    C
ATOM   2396  C   LYS A 714      72.679  12.592  20.936  1.00 42.63      A    C
ATOM   2397  O   LYS A 714      73.788  12.998  21.289  1.00 41.07      A    O
ATOM   2398  CB  LYS A 714      71.643  14.397  19.548  1.00 40.18      A    C
ATOM   2399  CG  LYS A 714      71.041  15.789  19.636  1.00 41.34      A    C
ATOM   2400  CD  LYS A 714      70.980  16.477  18.280  1.00 43.09      A    C
ATOM   2401  CE  LYS A 714      71.587  17.873  18.320  1.00 44.11      A    C
ATOM   2402  NZ  LYS A 714      70.855  18.764  19.278  1.00 44.10      A    N
ATOM   2403  N   ILE A 715      72.441  11.327  20.595  1.00 44.08      A    N
ATOM   2404  CA  ILE A 715      73.436  10.273  20.736  1.00 44.05      A    C
ATOM   2405  C   ILE A 715      73.972   9.806  19.385  1.00 45.81      A    C
ATOM   2406  O   ILE A 715      75.162   9.516  19.261  1.00 50.52      A    O
ATOM   2407  CB  ILE A 715      72.860   9.082  21.533  1.00 45.95      A    C
ATOM   2408  CG1 ILE A 715      72.326   9.549  22.882  1.00 43.67      A    C
ATOM   2409  CG2 ILE A 715      73.935   8.015  21.734  1.00 48.58      A    C
ATOM   2410  CD1 ILE A 715      73.302  10.369  23.653  1.00 45.63      A    C
ATOM   2411  N   LYS A 716      73.124   9.705  18.365  1.00 41.54      A    N
ATOM   2412  CA  LYS A 716      73.651   9.386  17.042  1.00 44.93      A    C
ATOM   2413  C   LYS A 716      72.621   9.772  15.992  1.00 43.70      A    C
ATOM   2414  O   LYS A 716      71.417   9.795  16.265  1.00 40.86      A    O
ATOM   2415  CB  LYS A 716      74.029   7.900  16.905  1.00 45.12      A    C
ATOM   2416  CG  LYS A 716      72.865   6.928  16.899  1.00 46.41      A    C
ATOM   2417  CD  LYS A 716      73.341   5.477  16.759  1.00 50.33      A    C
ATOM   2418  CE  LYS A 716      72.658   4.767  15.586  1.00 53.35      A    C
ATOM   2419  NZ  LYS A 716      72.446   3.306  15.829  1.00 57.43      A    N
ATOM   2420  N   VAL A 717      73.100  10.080  14.790  1.00 41.98      A    N
ATOM   2421  CA  VAL A 717      72.185  10.498  13.738  1.00 40.69      A    C
ATOM   2422  C   VAL A 717      71.597   9.260  13.089  1.00 42.14      A    C
ATOM   2423  O   VAL A 717      72.282   8.244  12.890  1.00 42.46      A    O
ATOM   2424  CB  VAL A 717      72.877  11.427  12.721  1.00 41.06      A    C
ATOM   2425  CG1 VAL A 717      74.149  11.990  13.311  1.00 40.22      A    C
ATOM   2426  CG2 VAL A 717      73.112  10.736  11.373  1.00 40.56      A    C
ATOM   2427  N   LEU A 718      70.297   9.318  12.828  1.00 41.55      A    N
ATOM   2428  CA  LEU A 718      69.617   8.229  12.150  1.00 41.52      A    C
ATOM   2429  C   LEU A 718      69.570   8.473  10.658  1.00 41.77      A    C
ATOM   2430  O   LEU A 718      69.604   7.521   9.870  1.00 42.24      A    O
ATOM   2431  CB  LEU A 718      68.201   8.050  12.720  1.00 40.62      A    C
ATOM   2432  CG  LEU A 718      68.272   7.581  14.186  1.00 41.80      A    C
ATOM   2433  CD1 LEU A 718      66.905   7.396  14.846  1.00 40.87      A    C
ATOM   2434  CD2 LEU A 718      69.100   6.285  14.309  1.00 38.87      A    C
ATOM   2435  N   GLY A 719      69.546   9.724  10.250  1.00 40.86      A    N
ATOM   2436  CA  GLY A 719      69.477  10.007   8.838  1.00 43.68      A    C
ATOM   2437  C   GLY A 719      69.209  11.475   8.626  1.00 43.96      A    C
ATOM   2438  O   GLY A 719      69.186  12.277   9.562  1.00 44.29      A    O
ATOM   2439  N   SER A 720      69.018  11.813   7.365  1.00 41.57      A    N
ATOM   2440  CA  SER A 720      68.768  13.188   6.999  1.00 44.01      A    C
ATOM   2441  C   SER A 720      67.950  13.184   5.725  1.00 49.03      A    C
ATOM   2442  O   SER A 720      67.693  12.134   5.133  1.00 45.82      A    O
ATOM   2443  CB  SER A 720      70.068  13.962   6.822  1.00 43.79      A    C
ATOM   2444  OG  SER A 720      70.368  14.053   5.446  1.00 50.80      A    O
ATOM   2445  N   GLY A 721      67.559  14.378   5.306  1.00 48.51      A    N
ATOM   2446  CA  GLY A 721      66.671  14.522   4.178  1.00 49.97      A    C
ATOM   2447  C   GLY A 721      66.511  15.983   3.839  1.00 52.16      A    C
ATOM   2448  O   GLY A 721      67.274  16.831   4.302  1.00 51.20      A    O
ATOM   2449  N   ALA A 722      65.480  16.266   3.043  1.00 50.43      A    N
ATOM   2450  CA  ALA A 722      65.253  17.634   2.606  1.00 55.83      A    C
ATOM   2451  C   ALA A 722      64.833  18.562   3.742  1.00 56.39      A    C
ATOM   2452  O   ALA A 722      64.904  19.784   3.584  1.00 60.16      A    O
ATOM   2453  CB  ALA A 722      64.201  17.666   1.495  1.00 54.49      A    C
ATOM   2454  N   PHE A 723      64.389  18.032   4.879  1.00 55.25      A    N
ATOM   2455  CA  PHE A 723      63.912  18.890   5.960  1.00 55.46      A    C
ATOM   2456  C   PHE A 723      64.932  19.094   7.081  1.00 53.91      A    C
ATOM   2457  O   PHE A 723      64.937  20.155   7.720  1.00 52.20      A    O
ATOM   2458  CB  PHE A 723      62.614  18.321   6.542  1.00 52.29      A    C
ATOM   2459  N   GLY A 724      65.802  18.122   7.331  1.00 49.66      A    N
ATOM   2460  CA  GLY A 724      66.829  18.297   8.338  1.00 46.91      A    C
ATOM   2461  C   GLY A 724      67.486  16.972   8.652  1.00 44.07      A    C
ATOM   2462  O   GLY A 724      67.459  16.047   7.845  1.00 44.90      A    O
ATOM   2463  N   THR A 725      68.056  16.890   9.843  1.00 42.09      A    N
ATOM   2464  CA  THR A 725      68.729  15.685  10.289  1.00 42.00      A    C
ATOM   2465  C   THR A 725      67.945  15.084  11.446  1.00 40.68      A    C
ATOM   2466  O   THR A 725      67.302  15.795  12.219  1.00 41.82      A    O
ATOM   2467  CB  THR A 725      70.183  15.989  10.688  1.00 40.59      A    C
ATOM   2468  OG1 THR A 725      70.836  16.634   9.584  1.00 43.83      A    O
ATOM   2469  CG2 THR A 725      70.960  14.725  11.038  1.00 38.72      A    C
ATOM   2470  N   VAL A 726      67.973  13.764  11.525  1.00 38.93      A    N
ATOM   2471  CA  VAL A 726      67.223  13.017  12.516  1.00 42.37      A    C
ATOM   2472  C   VAL A 726      68.239  12.321  13.415  1.00 41.82      A    C
ATOM   2473  O   VAL A 726      69.109  11.583  12.926  1.00 41.82      A    O
ATOM   2474  CB  VAL A 726      66.259  12.018  11.851  1.00 42.47      A    C
ATOM   2475  CG1 VAL A 726      65.582  11.135  12.885  1.00 41.77      A    C
ATOM   2476  CG2 VAL A 726      65.219  12.767  11.043  1.00 42.10      A    C
ATOM   2477  N   TYR A 727      68.158  12.588  14.717  1.00 39.28      A    N
ATOM   2478  CA  TYR A 727      68.981  11.910  15.712  1.00 39.20      A    C
ATOM   2479  C   TYR A 727      68.110  11.014  16.579  1.00 38.10      A    C
ATOM   2480  O   TYR A 727      66.944  11.334  16.851  1.00 37.30      A    O
ATOM   2481  CB  TYR A 727      69.733  12.913  16.613  1.00 39.09      A    C
ATOM   2482  CG  TYR A 727      70.503  13.955  15.830  1.00 40.29      A    C
ATOM   2483  CD1 TYR A 727      69.864  15.052  15.293  1.00 38.28      A    C
ATOM   2484  CD2 TYR A 727      71.877  13.821  15.613  1.00 42.31      A    C
ATOM   2485  CE1 TYR A 727      70.550  15.999  14.567  1.00 39.65      A    C
ATOM   2486  CE2 TYR A 727      72.578  14.771  14.873  1.00 40.01      A    C
ATOM   2487  CZ  TYR A 727      71.903  15.854  14.357  1.00 41.48      A    C
ATOM   2488  OH  TYR A 727      72.570  16.811  13.617  1.00 45.71      A    O
ATOM   2489  N   LYS A 728      68.666   9.872  16.965  1.00 38.68      A    N
ATOM   2490  CA  LYS A 728      68.246   9.223  18.198  1.00 37.93      A    C
ATOM   2491  C   LYS A 728      68.786  10.031  19.364  1.00 41.75      A    C
ATOM   2492  O   LYS A 728      69.951  10.441  19.354  1.00 41.80      A    O
ATOM   2493  CB  LYS A 728      68.771   7.791  18.264  1.00 39.53      A    C
ATOM   2494  CG  LYS A 728      68.749   7.183  19.661  1.00 38.62      A    C
ATOM   2495  CD  LYS A 728      69.163   5.700  19.630  1.00 39.70      A    C
ATOM   2496  CE  LYS A 728      68.854   5.007  20.971  1.00 48.95      A    C
ATOM   2497  NZ  LYS A 728      69.667   3.767  21.236  1.00 50.82      A    N
ATOM   2498  N   GLY A 729      67.923  10.304  20.350  1.00 43.03      A    N
ATOM   2499  CA  GLY A 729      68.314  11.082  21.504  1.00 40.98      A    C
ATOM   2500  C   GLY A 729      67.733  10.495  22.777  1.00 43.16      A    C
ATOM   2501  O   GLY A 729      66.929   9.555  22.745  1.00 40.96      A    O
ATOM   2502  N   LEU A 730      68.154  11.059  23.908  1.00 43.80      A    N
ATOM   2503  CA  LEU A 730      67.618  10.670  25.206  1.00 42.20      A    C
ATOM   2504  C   LEU A 730      67.003  11.868  25.910  1.00 42.26      A    C
ATOM   2505  O   LEU A 730      67.629  12.926  26.017  1.00 43.50      A    O
ATOM   2506  CB  LEU A 730      68.682  10.042  26.105  1.00 42.32      A    C
ATOM   2507  CG  LEU A 730      69.637   9.021  25.511  1.00 44.83      A    C
ATOM   2508  CD1 LEU A 730      70.955   9.077  26.264  1.00 44.66      A    C
ATOM   2509  CD2 LEU A 730      69.015   7.641  25.615  1.00 42.02      A    C
ATOM   2510  N   TRP A 731      65.780  11.692  26.391  1.00 40.17      A    N
ATOM   2511  CA  TRP A 731      65.161  12.668  27.274  1.00 44.02      A    C
ATOM   2512  C   TRP A 731      65.616  12.411  28.710  1.00 42.71      A    C
ATOM   2513  O   TRP A 731      65.646  11.259  29.167  1.00 42.14      A    O
ATOM   2514  CB  TRP A 731      63.643  12.595  27.150  1.00 42.57      A    C
ATOM   2515  CG  TRP A 731      62.947  13.546  28.035  1.00 42.88      A    C
ATOM   2516  CD1 TRP A 731      63.258  14.849  28.232  1.00 42.87      A    C
ATOM   2517  CD2 TRP A 731      61.809  13.268  28.859  1.00 44.19      A    C
ATOM   2518  NE1 TRP A 731      62.375  15.415  29.129  1.00 45.81      A    N
ATOM   2519  CE2 TRP A 731      61.485  14.457  29.536  1.00 42.92      A    C
ATOM   2520  CE3 TRP A 731      61.037  12.123  29.095  1.00 44.06      A    C
ATOM   2521  CZ2 TRP A 731      60.420  14.541  30.419  1.00 42.62      A    C
ATOM   2522  CZ3 TRP A 731      59.982  12.212  29.994  1.00 41.04      A    C
ATOM   2523  CH2 TRP A 731      59.679  13.410  30.627  1.00 39.59      A    C
ATOM   2524  N   ILE A 732      66.024  13.477  29.393  1.00 44.73      A    N
ATOM   2525  CA  ILE A 732      66.425  13.412  30.800  1.00 44.34      A    C
ATOM   2526  C   ILE A 732      65.480  14.303  31.599  1.00 42.95      A    C
ATOM   2527  O   ILE A 732      65.727  15.508  31.727  1.00 44.26      A    O
ATOM   2528  CB  ILE A 732      67.889  13.840  31.001  1.00 45.13      A    C
ATOM   2529  CG1 ILE A 732      68.812  13.095  30.032  1.00 46.22      A    C
ATOM   2530  CG2 ILE A 732      68.332  13.585  32.440  1.00 49.02      A    C
ATOM   2531  CD1 ILE A 732      69.243  13.921  28.796  1.00 47.08      A    C
ATOM   2532  N   PRO A 733      64.381  13.777  32.133  1.00 43.59      A    N
ATOM   2533  CA  PRO A 733      63.424  14.648  32.829  1.00 44.10      A    C
ATOM   2534  C   PRO A 733      64.050  15.257  34.080  1.00 44.96      A    C
ATOM   2535  O   PRO A 733      64.876  14.637  34.754  1.00 41.00      A    O
ATOM   2536  CB  PRO A 733      62.261  13.709  33.175  1.00 44.37      A    C
ATOM   2537  CG  PRO A 733      62.808  12.331  33.085  1.00 43.20      A    C
ATOM   2538  CD  PRO A 733      64.021  12.349  32.204  1.00 43.51      A    C
ATOM   2539  N   GLU A 734      63.663  16.503  34.352  1.00 43.55      A    N
ATOM   2540  CA  GLU A 734      64.179  17.255  35.487  1.00 49.02      A    C
ATOM   2541  C   GLU A 734      64.140  16.442  36.781  1.00 47.96      A    C
ATOM   2542  O   GLU A 734      63.114  15.849  37.131  1.00 45.06      A    O
ATOM   2543  CB  GLU A 734      63.366  18.543  35.654  1.00 50.17      A    C
ATOM   2544  N   GLY A 735      65.274  16.422  37.482  1.00 48.65      A    N
ATOM   2545  CA  GLY A 735      65.353  15.826  38.801  1.00 47.52      A    C
ATOM   2546  C   GLY A 735      65.245  14.325  38.827  1.00 51.62      A    C
ATOM   2547  O   GLY A 735      64.947  13.752  39.882  1.00 52.29      A    O
ATOM   2548  N   GLU A 736      65.465  13.662  37.696  1.00 46.95      A    N
ATOM   2549  CA  GLU A 736      65.434  12.213  37.631  1.00 44.74      A    C
ATOM   2550  C   GLU A 736      66.769  11.705  37.111  1.00 46.07      A    C
ATOM   2551  O   GLU A 736      67.579  12.462  36.576  1.00 48.73      A    O
ATOM   2552  CB  GLU A 736      64.291  11.713  36.731  1.00 44.72      A    C
ATOM   2553  CG  GLU A 736      62.900  12.217  37.106  1.00 44.07      A    C
ATOM   2554  CD  GLU A 736      62.338  11.613  38.392  1.00 45.63      A    C
ATOM   2555  OE1 GLU A 736      62.992  10.739  39.013  1.00 44.85      A    O
ATOM   2556  OE2 GLU A 736      61.214  12.013  38.766  1.00 45.36      A    O
ATOM   2557  N   LYS A 737      66.990  10.408  37.273  1.00 47.93      A    N
ATOM   2558  CA  LYS A 737      68.204   9.762  36.811  1.00 49.05      A    C
ATOM   2559  C   LYS A 737      67.986   8.918  35.558  1.00 49.76      A    C
ATOM   2560  O   LYS A 737      68.895   8.192  35.151  1.00 50.99      A    O
ATOM   2561  CB  LYS A 737      68.791   8.887  37.921  1.00 54.58      A    C
ATOM   2562  CG  LYS A 737      70.040   9.480  38.571  1.00 56.27      A    C
ATOM   2563  CD  LYS A 737      69.683  10.565  39.583  1.00 55.04      A    C
ATOM   2564  CE  LYS A 737      70.871  11.480  39.873  1.00 55.29      A    C
ATOM   2565  NZ  LYS A 737      70.434  12.754  40.533  1.00 59.17      A    N
ATOM   2566  N   VAL A 738      66.815   8.991  34.937  1.00 46.04      A    N
ATOM   2567  CA  VAL A 738      66.533   8.117  33.809  1.00 47.00      A    C
ATOM   2568  C   VAL A 738      66.849   8.849  32.516  1.00 43.84      A    C
ATOM   2569  O   VAL A 738      66.838  10.079  32.445  1.00 41.96      A    O
ATOM   2570  CB  VAL A 738      65.067   7.618  33.815  1.00 43.23      A    C
ATOM   2571  CG1 VAL A 738      64.770   6.890  35.113  1.00 42.21      A    C
ATOM   2572  CG2 VAL A 738      64.124   8.778  33.646  1.00 42.28      A    C
ATOM   2573  N   LYS A 739      67.132   8.066  31.476  1.00 46.13      A    N
ATOM   2574  CA  LYS A 739      67.367   8.584  30.136  1.00 45.05      A    C
ATOM   2575  C   LYS A 739      66.405   7.892  29.174  1.00 40.87      A    C
ATOM   2576  O   LYS A 739      66.537   6.690  28.912  1.00 40.42      A    O
ATOM   2577  CB  LYS A 739      68.827   8.365  29.731  1.00 46.82      A    C
ATOM   2578  CG  LYS A 739      69.834   9.053  30.644  1.00 44.71      A    C
ATOM   2579  CD  LYS A 739      71.259   8.650  30.270  1.00 45.81      A    C
ATOM   2580  CE  LYS A 739      71.599   7.253  30.796  1.00 47.76      A    C
ATOM   2581  NZ  LYS A 739      73.039   6.874  30.639  1.00 51.08      A    N
ATOM   2582  N   ILE A 740      65.450   8.638  28.635  1.00 40.31      A    N
ATOM   2583  CA  ILE A 740      64.348   8.068  27.860  1.00 37.58      A    C
ATOM   2584  C   ILE A 740      64.628   8.287  26.375  1.00 39.91      A    C
ATOM   2585  O   ILE A 740      64.721   9.446  25.941  1.00 38.34      A    O
ATOM   2586  CB  ILE A 740      63.008   8.693  28.257  1.00 41.54      A    C
ATOM   2587  CG1 ILE A 740      62.850   8.721  29.785  1.00 40.34      A    C
ATOM   2588  CG2 ILE A 740      61.848   7.951  27.578  1.00 40.47      A    C
ATOM   2589  CD1 ILE A 740      62.852   7.350  30.428  1.00 39.70      A    C
ATOM   2590  N   PRO A 741      64.736   7.231  25.569  1.00 39.26      A    N
ATOM   2591  CA  PRO A 741      65.000   7.419  24.131  1.00 39.73      A    C
ATOM   2592  C   PRO A 741      63.891   8.184  23.418  1.00 39.22      A    C
ATOM   2593  O   PRO A 741      62.701   7.999  23.686  1.00 39.80      A    O
ATOM   2594  CB  PRO A 741      65.130   5.986  23.604  1.00 39.26      A    C
ATOM   2595  CG  PRO A 741      65.503   5.163  24.840  1.00 40.39      A    C
ATOM   2596  CD  PRO A 741      64.713   5.807  25.950  1.00 37.47      A    C
ATOM   2597  N   VAL A 742      64.296   9.090  22.526  1.00 39.47      A    N
ATOM   2598  CA  VAL A 742      63.374   9.826  21.664  1.00 37.33      A    C
ATOM   2599  C   VAL A 742      64.004   9.926  20.281  1.00 38.70      A    C
ATOM   2600  O   VAL A 742      65.170   9.585  20.074  1.00 38.68      A    O
ATOM   2601  CB  VAL A 742      63.026  11.239  22.202  1.00 39.21      A    C
ATOM   2602  CG1 VAL A 742      62.221  11.147  23.503  1.00 42.23      A    C
ATOM   2603  CG2 VAL A 742      64.266  12.058  22.471  1.00 38.06      A    C
ATOM   2604  N   ALA A 743      63.201  10.360  19.322  1.00 38.62      A    N
ATOM   2605  CA  ALA A 743      63.704  10.819  18.037  1.00 38.60      A    C
ATOM   2606  C   ALA A 743      63.690  12.336  18.051  1.00 36.25      A    C
ATOM   2607  O   ALA A 743      62.823  12.953  18.676  1.00 39.03      A    O
ATOM   2608  CB  ALA A 743      62.858  10.292  16.866  1.00 36.30      A    C
ATOM   2609  N   ILE A 744      64.657  12.933  17.384  1.00 34.28      A    N
ATOM   2610  CA  ILE A 744      64.763  14.380  17.311  1.00 37.68      A    C
ATOM   2611  C   ILE A 744      65.046  14.756  15.863  1.00 37.63      A    C
ATOM   2612  O   ILE A 744      65.997  14.245  15.264  1.00 39.55      A    O
ATOM   2613  CB  ILE A 744      65.865  14.913  18.254  1.00 39.46      A    C
ATOM   2614  CG1 ILE A 744      65.421  14.772  19.711  1.00 38.80      A    C
ATOM   2615  CG2 ILE A 744      66.188  16.352  17.932  1.00 40.57      A    C
ATOM   2616  CD1 ILE A 744      66.485  14.309  20.635  1.00 40.94      A    C
ATOM   2617  N   LYS A 745      64.233  15.639  15.302  1.00 35.81      A    N
ATOM   2618  CA  LYS A 745      64.499  16.187  13.977  1.00 40.90      A    C
ATOM   2619  C   LYS A 745      64.910  17.640  14.141  1.00 41.17      A    C
ATOM   2620  O   LYS A 745      64.081  18.490  14.486  1.00 40.28      A    O
ATOM   2621  CB  LYS A 745      63.292  16.085  13.047  1.00 39.54      A    C
ATOM   2622  CG  LYS A 745      63.593  16.597  11.643  1.00 44.45      A    C
ATOM   2623  CD  LYS A 745      62.482  16.258  10.663  1.00 44.19      A    C
ATOM   2624  CE  LYS A 745      62.945  15.198   9.685  1.00 47.26      A    C
ATOM   2625  NZ  LYS A 745      61.883  14.191   9.384  1.00 48.20      A    N
ATOM   2626  N   GLU A 746      66.174  17.926  13.857  1.00 37.34      A    N
ATOM   2627  CA  GLU A 746      66.658  19.297  13.802  1.00 41.31      A    C
ATOM   2628  C   GLU A 746      66.510  19.797  12.376  1.00 40.49      A    C
ATOM   2629  O   GLU A 746      67.149  19.266  11.465  1.00 42.06      A    O
ATOM   2630  CB  GLU A 746      68.117  19.368  14.239  1.00 42.44      A    C
ATOM   2631  CG  GLU A 746      68.674  20.767  14.375  1.00 43.30      A    C
ATOM   2632  CD  GLU A 746      69.966  20.774  15.183  1.00 44.39      A    C
ATOM   2633  OE1 GLU A 746      70.967  20.201  14.704  1.00 48.06      A    O
ATOM   2634  OE2 GLU A 746      69.975  21.329  16.298  1.00 40.76      A    O
ATOM   2635  N   LEU A 747      65.668  20.798  12.176  1.00 41.80      A    N
ATOM   2636  CA  LEU A 747      65.528  21.330  10.835  1.00 45.58      A    C
ATOM   2637  C   LEU A 747      66.794  22.076  10.440  1.00 48.30      A    C
ATOM   2638  O   LEU A 747      67.578  22.518  11.279  1.00 47.85      A    O
ATOM   2639  CB  LEU A 747      64.320  22.257  10.731  1.00 45.14      A    C
ATOM   2640  CG  LEU A 747      63.055  21.724  11.401  1.00 44.68      A    C
ATOM   2641  CD1 LEU A 747      61.916  22.724  11.261  1.00 44.94      A    C
ATOM   2642  CD2 LEU A 747      62.671  20.378  10.797  1.00 44.50      A    C
ATOM   2643  N   ARG A 748      66.992  22.206   9.134  1.00 52.84      A    N
ATOM   2644  CA  ARG A 748      68.164  22.895   8.627  1.00 55.03      A    C
ATOM   2645  C   ARG A 748      67.941  24.388   8.439  1.00 57.16      A    C
ATOM   2646  O   ARG A 748      68.901  25.096   8.110  1.00 60.50      A    O
ATOM   2647  CB  ARG A 748      68.600  22.277   7.305  1.00 56.37      A    C
ATOM   2648  CG  ARG A 748      67.599  22.519   6.191  1.00 57.76      A    C
ATOM   2649  CD  ARG A 748      68.205  22.145   4.871  1.00 60.97      A    C
ATOM   2650  NE  ARG A 748      67.216  21.714   3.894  1.00 62.09      A    N
ATOM   2651  CZ  ARG A 748      67.444  20.773   2.990  1.00 63.33      A    C
ATOM   2652  NH1 ARG A 748      68.576  20.086   2.978  1.00 61.93      A    N
ATOM   2653  NH2 ARG A 748      66.515  20.518   2.070  1.00 65.03      A    N
ATOM   2654  N   GLU A 749      66.714  24.873   8.649  1.00 55.01      A    N
ATOM   2655  CA  GLU A 749      66.318  26.269   8.382  1.00 59.38      A    C
ATOM   2656  C   GLU A 749      66.357  26.613   6.886  1.00 63.81      A    C
ATOM   2657  O   GLU A 749      65.675  27.540   6.424  1.00 65.37      A    O
ATOM   2658  CB  GLU A 749      67.197  27.258   9.162  1.00 59.00      A    C
ATOM   2659  N   SER A 752      63.010  30.829   3.331  1.00 65.85      A    N
ATOM   2660  CA  SER A 752      62.434  31.898   4.127  1.00 66.87      A    C
ATOM   2661  C   SER A 752      62.334  31.513   5.587  1.00 64.69      A    C
ATOM   2662  O   SER A 752      61.396  30.826   5.979  1.00 64.19      A    O
ATOM   2663  CB  SER A 752      61.052  32.278   3.593  1.00 62.28      A    C
ATOM   2664  N   PRO A 753      63.292  31.972   6.402  1.00 64.94      A    N
ATOM   2665  CA  PRO A 753      63.219  31.684   7.834  1.00 63.95      A    C
ATOM   2666  C   PRO A 753      61.932  32.218   8.393  1.00 63.48      A    C
ATOM   2667  O   PRO A 753      61.656  33.395   8.255  1.00 65.11      A    O
ATOM   2668  CB  PRO A 753      64.411  32.435   8.404  1.00 66.44      A    C
ATOM   2669  CG  PRO A 753      65.372  32.525   7.268  1.00 62.25      A    C
ATOM   2670  CD  PRO A 753      64.519  32.696   6.045  1.00 65.64      A    C
ATOM   2671  N   LYS A 754      61.147  31.362   9.018  1.00 62.74      A    N
ATOM   2672  CA  LYS A 754      59.841  31.778   9.506  1.00 56.39      A    C
ATOM   2673  C   LYS A 754      59.865  32.407  10.869  1.00 56.64      A    C
ATOM   2674  O   LYS A 754      60.821  32.290  11.617  1.00 57.04      A    O
ATOM   2675  CB  LYS A 754      58.896  30.587   9.531  1.00 54.35      A    C
ATOM   2676  N   ALA A 755      58.786  33.074  11.194  1.00 53.55      A    N
ATOM   2677  CA  ALA A 755      58.717  33.721  12.457  1.00 50.01      A    C
ATOM   2678  C   ALA A 755      58.521  32.706  13.529  1.00 51.17      A    C
ATOM   2679  O   ALA A 755      57.959  31.655  13.297  1.00 49.73      A    O
ATOM   2680  CB  ALA A 755      57.575  34.690  12.455  1.00 47.84      A    C
ATOM   2681  N   ASN A 756      58.973  33.042  14.716  1.00 48.73      A    N
ATOM   2682  CA  ASN A 756      58.893  32.101  15.832  1.00 48.33      A    C
ATOM   2683  C   ASN A 756      57.444  31.790  16.182  1.00 49.44      A    C
ATOM   2684  O   ASN A 756      57.097  30.639  16.473  1.00 47.56      A    O
ATOM   2685  CB  ASN A 756      59.614  32.669  17.058  1.00 47.39      A    C
ATOM   2686  CG  ASN A 756      61.055  32.198  17.180  1.00 50.97      A    C
ATOM   2687  OD1 ASN A 756      61.652  31.689  16.228  1.00 57.07      A    O
ATOM   2688  ND2 ASN A 756      61.623  32.379  18.358  1.00 53.15      A    N
ATOM   2689  N   LYS A 757      56.584  32.811  16.170  1.00 49.51      A    N
ATOM   2690  CA  LYS A 757      55.164  32.586  16.404  1.00 49.93      A    C
ATOM   2691  C   LYS A 757      54.603  31.573  15.409  1.00 50.81      A    C
ATOM   2692  O   LYS A 757      53.880  30.646  15.792  1.00 49.01      A    O
ATOM   2693  CB  LYS A 757      54.403  33.911  16.316  1.00 50.57      A    C
ATOM   2694  CG  LYS A 757      52.904  33.787  16.595  1.00 54.09      A    C
ATOM   2695  CD  LYS A 757      52.097  33.550  15.318  1.00 57.75      A    C
ATOM   2696  CE  LYS A 757      50.749  34.251  15.381  1.00 60.84      A    C
ATOM   2697  NZ  LYS A 757      50.092  33.989  16.693  1.00 59.55      A    N
ATOM   2698  N   GLU A 758      54.921  31.742  14.120  1.00 50.42      A    N
ATOM   2699  CA  GLU A 758      54.392  30.840  13.098  1.00 50.33      A    C
ATOM   2700  C   GLU A 758      54.917  29.419  13.288  1.00 49.36      A    C
ATOM   2701  O   GLU A 758      54.174  28.444  13.119  1.00 48.40      A    O
ATOM   2702  CB  GLU A 758      54.746  31.365  11.708  1.00 49.83      A    C
ATOM   2703  CG  GLU A 758      53.652  31.174  10.667  1.00 55.55      A    C
ATOM   2704  CD  GLU A 758      52.672  32.351  10.617  1.00 61.86      A    C
ATOM   2705  OE1 GLU A 758      52.632  33.150  11.582  1.00 65.39      A    O
ATOM   2706  OE2 GLU A 758      51.964  32.498   9.594  1.00 63.13      A    O
ATOM   2707  N   ILE A 759      56.195  29.279  13.638  1.00 45.67      A    N
ATOM   2708  CA  ILE A 759      56.743  27.953  13.897  1.00 46.76      A    C
ATOM   2709  C   ILE A 759      56.002  27.279  15.053  1.00 46.15      A    C
ATOM   2710  O   ILE A 759      55.680  26.085  14.994  1.00 44.56      A    O
ATOM   2711  CB  ILE A 759      58.253  28.056  14.160  1.00 47.16      A    C
ATOM   2712  CG1 ILE A 759      58.923  28.782  12.981  1.00 49.75      A    C
ATOM   2713  CG2 ILE A 759      58.833  26.675  14.429  1.00 46.34      A    C
ATOM   2714  CD1 ILE A 759      60.395  28.506  12.781  1.00 46.86      A    C
ATOM   2715  N   LEU A 760      55.686  28.039  16.100  1.00 43.57      A    N
ATOM   2716  CA  LEU A 760      54.927  27.478  17.214  1.00 45.43      A    C
ATOM   2717  C   LEU A 760      53.484  27.164  16.813  1.00 43.49      A    C
ATOM   2718  O   LEU A 760      52.946  26.122  17.200  1.00 40.11      A    O
ATOM   2719  CB  LEU A 760      54.960  28.441  18.405  1.00 45.72      A    C
ATOM   2720  CG  LEU A 760      56.175  28.304  19.327  1.00 46.33      A    C
ATOM   2721  CD1 LEU A 760      56.152  29.350  20.439  1.00 52.23      A    C
ATOM   2722  CD2 LEU A 760      56.260  26.896  19.911  1.00 47.82      A    C
ATOM   2723  N   ASP A 761      52.837  28.059  16.054  1.00 46.16      A    N
ATOM   2724  CA  ASP A 761      51.437  27.859  15.678  1.00 45.33      A    C
ATOM   2725  C   ASP A 761      51.256  26.558  14.917  1.00 44.74      A    C
ATOM   2726  O   ASP A 761      50.300  25.807  15.151  1.00 43.85      A    O
ATOM   2727  CB  ASP A 761      50.946  29.027  14.816  1.00 48.72      A    C
ATOM   2728  CG  ASP A 761      50.184  30.070  15.614  1.00 53.87      A    C
ATOM   2729  OD1 ASP A 761      50.334  30.105  16.852  1.00 52.27      A    O
ATOM   2730  OD2 ASP A 761      49.433  30.857  14.996  1.00 61.61      A    O
ATOM   2731  N   GLU A 762      52.166  26.284  13.997  1.00 43.72      A    N
ATOM   2732  C   GLU A 762      52.568  23.848  13.953  1.00 42.30      A    C
ATOM   2733  O   GLU A 762      52.116  22.737  13.652  1.00 41.82      A    O
ATOM   2734  CA AGLU A 762      52.083  25.075  13.197  0.53 43.70      A    C
ATOM   2735  CB AGLU A 762      52.853  25.289  11.894  0.53 45.20      A    C
ATOM   2736  CG AGLU A 762      52.486  26.626  11.243  0.53 46.30      A    C
ATOM   2737  CD AGLU A 762      53.067  26.816   9.860  0.53 47.58      A    C
ATOM   2738  OE1AGLU A 762      54.182  26.316   9.605  0.53 46.67      A    O
ATOM   2739  OE2AGLU A 762      52.407  27.486   9.034  0.53 48.29      A    O
ATOM   2740  CA BGLU A 762      52.101  25.080  13.188  0.47 43.35      A    C
ATOM   2741  CB BGLU A 762      52.921  25.307  11.912  0.47 45.09      A    C
ATOM   2742  CG BGLU A 762      52.788  24.242  10.850  0.47 46.99      A    C
ATOM   2743  CD BGLU A 762      51.368  23.792  10.610  0.47 45.26      A    C
ATOM   2744  OE1BGLU A 762      50.536  24.606  10.157  0.47 45.75      A    O
ATOM   2745  OE2BGLU A 762      51.086  22.614  10.892  0.47 43.79      A    O
ATOM   2746  N   ALA A 763      53.442  24.021  14.947  1.00 38.45      A    N
ATOM   2747  CA  ALA A 763      53.814  22.894  15.798  1.00 40.65      A    C
ATOM   2748  C   ALA A 763      52.655  22.457  16.692  1.00 38.40      A    C
ATOM   2749  O   ALA A 763      52.509  21.261  16.959  1.00 35.89      A    O
ATOM   2750  CB  ALA A 763      55.037  23.239  16.657  1.00 38.86      A    C
ATOM   2751  N   TYR A 764      51.827  23.399  17.157  1.00 37.44      A    N
ATOM   2752  CA  TYR A 764      50.640  23.017  17.921  1.00 39.18      A    C
ATOM   2753  C   TYR A 764      49.716  22.140  17.074  1.00 36.70      A    C
ATOM   2754  O   TYR A 764      49.270  21.077  17.520  1.00 37.79      A    O
ATOM   2755  CB  TYR A 764      49.897  24.261  18.428  1.00 39.89      A    C
ATOM   2756  CG  TYR A 764      50.502  24.944  19.662  1.00 43.02      A    C
ATOM   2757  CD1 TYR A 764      50.728  24.245  20.851  1.00 43.85      A    C
ATOM   2758  CD2 TYR A 764      50.827  26.300  19.633  1.00 46.61      A    C
ATOM   2759  CE1 TYR A 764      51.271  24.892  21.987  1.00 46.06      A    C
ATOM   2760  CE2 TYR A 764      51.380  26.949  20.752  1.00 46.65      A    C
ATOM   2761  CZ  TYR A 764      51.597  26.243  21.916  1.00 47.64      A    C
ATOM   2762  OH  TYR A 764      52.143  26.902  23.003  1.00 50.31      A    O
ATOM   2763  N   VAL A 765      49.435  22.561  15.835  1.00 37.37      A    N
ATOM   2764  CA  VAL A 765      48.641  21.729  14.926  1.00 36.56      A    C
ATOM   2765  C   VAL A 765      49.287  20.355  14.796  1.00 36.57      A    C
ATOM   2766  O   VAL A 765      48.629  19.319  14.942  1.00 36.79      A    O
ATOM   2767  CB  VAL A 765      48.492  22.418  13.557  1.00 37.61      A    C
ATOM   2768  CG1 VAL A 765      47.653  21.559  12.605  1.00 38.69      A    C
ATOM   2769  CG2 VAL A 765      47.875  23.787  13.704  1.00 35.00      A    C
ATOM   2770  N   MET A 766      50.608  20.336  14.604  1.00 36.41      A    N
ATOM   2771  CA  MET A 766      51.318  19.079  14.424  1.00 36.40      A    C
ATOM   2772  C   MET A 766      51.212  18.201  15.651  1.00 36.15      A    C
ATOM   2773  O   MET A 766      51.231  16.971  15.533  1.00 33.85      A    O
ATOM   2774  CB  MET A 766      52.795  19.323  14.124  1.00 36.79      A    C
ATOM   2775  CG  MET A 766      53.091  19.787  12.735  1.00 41.39      A    C
ATOM   2776  SD  MET A 766      54.800  20.329  12.639  1.00 45.69      A    S
ATOM   2777  CE  MET A 766      54.666  21.548  11.377  1.00 47.83      A    C
ATOM   2778  N   ALA A 767      51.136  18.817  16.834  1.00 37.65      A    N
ATOM   2779  CA  ALA A 767      50.995  18.097  18.092  1.00 38.70      A    C
ATOM   2780  C   ALA A 767      49.566  17.619  18.340  1.00 36.06      A    C
ATOM   2781  O   ALA A 767      49.363  16.739  19.177  1.00 34.11      A    O
ATOM   2782  CB  ALA A 767      51.459  18.980  19.259  1.00 36.74      A    C
ATOM   2783  N   SER A 768      48.582  18.161  17.626  1.00 34.84      A    N
ATOM   2784  CA  SER A 768      47.185  17.825  17.863  1.00 35.74      A    C
ATOM   2785  C   SER A 768      46.707  16.622  17.053  1.00 37.97      A    C
ATOM   2786  O   SER A 768      45.558  16.194  17.228  1.00 36.31      A    O
ATOM   2787  CB  SER A 768      46.287  19.029  17.549  1.00 36.36      A    C
ATOM   2788  OG  SER A 768      46.044  19.127  16.155  1.00 39.97      A    O
ATOM   2789  N   VAL A 769      47.531  16.070  16.166  1.00 37.17      A    N
ATOM   2790  CA  VAL A 769      47.083  14.936  15.369  1.00 37.10      A    C
ATOM   2791  C   VAL A 769      47.106  13.686  16.238  1.00 37.68      A    C
ATOM   2792  O   VAL A 769      48.142  13.311  16.797  1.00 42.18      A    O
ATOM   2793  CB  VAL A 769      47.919  14.773  14.092  1.00 38.55      A    C
ATOM   2794  CG1 VAL A 769      47.933  16.093  13.318  1.00 37.28      A    C
ATOM   2795  CG2 VAL A 769      49.316  14.321  14.393  1.00 37.77      A    C
ATOM   2796  N   ASP A 770      45.946  13.061  16.387  1.00 37.91      A    N
ATOM   2797  CA  ASP A 770      45.748  11.939  17.302  1.00 38.24      A    C
ATOM   2798  C   ASP A 770      45.114  10.803  16.505  1.00 38.16      A    C
ATOM   2799  O   ASP A 770      43.892  10.758  16.338  1.00 37.54      A    O
ATOM   2800  CB  ASP A 770      44.872  12.355  18.481  1.00 41.28      A    C
ATOM   2801  CG  ASP A 770      44.588  11.207  19.427  1.00 47.25      A    C
ATOM   2802  OD1 ASP A 770      45.533  10.451  19.722  1.00 47.79      A    O
ATOM   2803  OD2 ASP A 770      43.418  11.057  19.862  1.00 53.07      A    O
ATOM   2804  N   ASN A 771      45.935   9.890  16.007  1.00 35.69      A    N
ATOM   2805  CA  ASN A 771      45.456   8.757  15.230  1.00 34.60      A    C
ATOM   2806  C   ASN A 771      46.553   7.696  15.258  1.00 32.71      A    C
ATOM   2807  O   ASN A 771      47.737   8.022  15.123  1.00 32.70      A    O
ATOM   2808  CB  ASN A 771      45.101   9.187  13.804  1.00 30.11      A    C
ATOM   2809  CG  ASN A 771      44.610   8.020  12.900  1.00 32.12      A    C
ATOM   2810  OD1 ASN A 771      45.402   7.388  12.195  1.00 31.36      A    O
ATOM   2811  ND2 ASN A 771      43.307   7.780  12.884  1.00 29.26      A    N
ATOM   2812  N   PRO A 772      46.205   6.428  15.420  1.00 33.28      A    N
ATOM   2813  CA  PRO A 772      47.231   5.394  15.607  1.00 32.21      A    C
ATOM   2814  C   PRO A 772      48.108   5.196  14.382  1.00 34.46      A    C
ATOM   2815  O   PRO A 772      49.036   4.384  14.431  1.00 36.01      A    O
ATOM   2816  CB  PRO A 772      46.406   4.129  15.909  1.00 37.03      A    C
ATOM   2817  CG  PRO A 772      45.010   4.602  16.223  1.00 34.17      A    C
ATOM   2818  CD  PRO A 772      44.827   5.885  15.489  1.00 32.64      A    C
ATOM   2819  N   HIS A 773      47.841   5.919  13.283  1.00 32.04      A    N
ATOM   2820  CA  HIS A 773      48.622   5.780  12.060  1.00 30.22      A    C
ATOM   2821  C   HIS A 773      49.216   7.086  11.570  1.00 29.14      A    C
ATOM   2822  O   HIS A 773      49.702   7.135  10.439  1.00 30.75      A    O
ATOM   2823  CB  HIS A 773      47.771   5.148  10.963  1.00 28.75      A    C
ATOM   2824  CG  HIS A 773      47.227   3.822  11.369  1.00 29.00      A    C
ATOM   2825  ND1 HIS A 773      48.041   2.744  11.631  1.00 27.37      A    N
ATOM   2826  CD2 HIS A 773      45.966   3.433  11.671  1.00 29.64      A    C
ATOM   2827  CE1 HIS A 773      47.299   1.727  12.024  1.00 30.83      A    C
ATOM   2828  NE2 HIS A 773      46.035   2.119  12.057  1.00 28.89      A    N
ATOM   2829  N   VAL A 774      49.192   8.142  12.372  1.00 30.59      A    N
ATOM   2830  CA  VAL A 774      49.950   9.352  12.077  1.00 32.13      A    C
ATOM   2831  C   VAL A 774      50.820   9.684  13.291  1.00 35.67      A    C
ATOM   2832  O   VAL A 774      50.366   9.589  14.441  1.00 31.14      A    O
ATOM   2833  CB  VAL A 774      49.045  10.547  11.722  1.00 32.23      A    C
ATOM   2834  CG1 VAL A 774      49.876  11.640  11.067  1.00 33.13      A    C
ATOM   2835  CG2 VAL A 774      47.899  10.114  10.774  1.00 30.24      A    C
ATOM   2836  N   CYS A 775      52.070  10.063  13.041  1.00 33.48      A    N
ATOM   2837  CA  CYS A 775      52.959  10.382  14.147  1.00 35.29      A    C
ATOM   2838  C   CYS A 775      52.584  11.730  14.746  1.00 34.64      A    C
ATOM   2839  O   CYS A 775      52.397  12.715  14.030  1.00 36.53      A    O
ATOM   2840  CB  CYS A 775      54.425  10.366  13.700  1.00 39.13      A    C
ATOM   2841  SG  CYS A 775      55.129   8.684  13.461  1.00 43.34      A    S
ATOM   2842  N   ARG A 776      52.443  11.760  16.059  1.00 34.91      A    N
ATOM   2843  CA  ARG A 776      52.169  12.996  16.768  1.00 35.71      A    C
ATOM   2844  C   ARG A 776      53.484  13.695  17.093  1.00 34.14      A    C
ATOM   2845  O   ARG A 776      54.459  13.054  17.509  1.00 31.83      A    O
ATOM   2846  CB  ARG A 776      51.392  12.696  18.054  1.00 34.60      A    C
ATOM   2847  CG  ARG A 776      50.695  13.908  18.686  1.00 36.92      A    C
ATOM   2848  CD  ARG A 776      49.742  13.486  19.803  1.00 33.68      A    C
ATOM   2849  NE  ARG A 776      50.421  13.305  21.083  1.00 36.61      A    N
ATOM   2850  CZ  ARG A 776      50.904  14.286  21.839  1.00 35.67      A    C
ATOM   2851  NH1 ARG A 776      50.853  15.552  21.455  1.00 32.74      A    N
ATOM   2852  NH2 ARG A 776      51.434  13.988  23.023  1.00 37.79      A    N
ATOM   2853  N   LEU A 777      53.518  15.009  16.891  1.00 34.35      A    N
ATOM   2854  CA  LEU A 777      54.619  15.796  17.440  1.00 36.87      A    C
ATOM   2855  C   LEU A 777      54.433  15.928  18.951  1.00 35.08      A    C
ATOM   2856  O   LEU A 777      53.392  16.407  19.413  1.00 34.00      A    O
ATOM   2857  CB  LEU A 777      54.698  17.170  16.783  1.00 35.49      A    C
ATOM   2858  CG  LEU A 777      55.814  18.057  17.366  1.00 36.55      A    C
ATOM   2859  CD1 LEU A 777      57.209  17.449  17.098  1.00 32.85      A    C
ATOM   2860  CD2 LEU A 777      55.728  19.473  16.802  1.00 34.31      A    C
ATOM   2861  N   LEU A 778      55.423  15.470  19.720  1.00 37.61      A    N
ATOM   2862  CA  LEU A 778      55.339  15.467  21.185  1.00 35.63      A    C
ATOM   2863  C   LEU A 778      55.874  16.745  21.805  1.00 36.45      A    C
ATOM   2864  O   LEU A 778      55.293  17.256  22.767  1.00 39.36      A    O
ATOM   2865  CB  LEU A 778      56.104  14.280  21.756  1.00 31.76      A    C
ATOM   2866  CG  LEU A 778      55.715  12.944  21.137  1.00 34.33      A    C
ATOM   2867  CD1 LEU A 778      56.376  11.844  21.920  1.00 37.35      A    C
ATOM   2868  CD2 LEU A 778      54.201  12.789  21.156  1.00 34.72      A    C
ATOM   2869  N   GLY A 779      56.973  17.273  21.270  1.00 38.43      A    N
ATOM   2870  CA  GLY A 779      57.629  18.419  21.867  1.00 40.71      A    C
ATOM   2871  C   GLY A 779      58.503  19.146  20.870  1.00 41.41      A    C
ATOM   2872  O   GLY A 779      58.766  18.657  19.765  1.00 39.88      A    O
ATOM   2873  N   ILE A 780      58.954  20.332  21.283  1.00 38.94      A    N
ATOM   2874  CA  ILE A 780      59.709  21.221  20.407  1.00 43.65      A    C
ATOM   2875  C   ILE A 780      60.709  22.011  21.242  1.00 45.50      A    C
ATOM   2876  O   ILE A 780      60.418  22.411  22.375  1.00 44.29      A    O
ATOM   2877  CB  ILE A 780      58.778  22.170  19.613  1.00 38.80      A    C
ATOM   2878  CG1 ILE A 780      59.588  23.053  18.669  1.00 41.34      A    C
ATOM   2879  CG2 ILE A 780      57.978  23.054  20.552  1.00 44.29      A    C
ATOM   2880  CD1 ILE A 780      58.784  23.641  17.491  1.00 39.15      A    C
ATOM   2881  N   CYS A 781      61.891  22.245  20.662  1.00 44.03      A    N
ATOM   2882  CA  CYS A 781      62.947  23.047  21.272  1.00 44.48      A    C
ATOM   2883  C   CYS A 781      63.300  24.176  20.312  1.00 46.27      A    C
ATOM   2884  O   CYS A 781      63.912  23.939  19.261  1.00 44.70      A    O
ATOM   2885  CB  CYS A 781      64.180  22.203  21.586  1.00 44.29      A    C
ATOM   2886  SG  CYS A 781      65.418  23.065  22.614  1.00 44.50      A    S
ATOM   2887  N   LEU A 782      62.914  25.395  20.668  1.00 45.06      A    N
ATOM   2888  CA  LEU A 782      63.237  26.575  19.877  1.00 46.68      A    C
ATOM   2889  C   LEU A 782      64.506  27.195  20.448  1.00 46.93      A    C
ATOM   2890  O   LEU A 782      64.489  27.738  21.558  1.00 47.61      A    O
ATOM   2891  CB  LEU A 782      62.084  27.569  19.914  1.00 45.57      A    C
ATOM   2892  CG  LEU A 782      60.881  27.235  19.042  1.00 46.10      A    C
ATOM   2893  CD1 LEU A 782      60.000  28.458  18.925  1.00 50.55      A    C
ATOM   2894  CD2 LEU A 782      61.335  26.783  17.667  1.00 48.77      A    C
ATOM   2895  N   THR A 783      65.617  27.076  19.726  1.00 43.28      A    N
ATOM   2896  CA  THR A 783      66.817  27.791  20.145  1.00 43.76      A    C
ATOM   2897  C   THR A 783      67.356  28.606  18.983  1.00 47.58      A    C
ATOM   2898  O   THR A 783      66.593  29.255  18.262  1.00 47.47      A    O
ATOM   2899  CB  THR A 783      67.893  26.835  20.679  1.00 47.43      A    C
ATOM   2900  OG1 THR A 783      68.498  26.107  19.605  1.00 45.79      A    O
ATOM   2901  CG2 THR A 783      67.313  25.861  21.690  1.00 47.15      A    C
ATOM   2902  N   SER A 784      68.676  28.592  18.801  1.00 47.24      A    N
ATOM   2903  CA  SER A 784      69.215  28.995  17.517  1.00 46.67      A    C
ATOM   2904  C   SER A 784      68.661  28.131  16.388  1.00 49.16      A    C
ATOM   2905  O   SER A 784      68.813  28.491  15.214  1.00 47.98      A    O
ATOM   2906  CB  SER A 784      70.753  28.916  17.552  1.00 46.02      A    C
ATOM   2907  N   THR A 785      68.004  27.017  16.718  1.00 46.19      A    N
ATOM   2908  CA  THR A 785      67.520  26.083  15.718  1.00 46.75      A    C
ATOM   2909  C   THR A 785      66.176  25.519  16.156  1.00 47.49      A    C
ATOM   2910  O   THR A 785      65.704  25.775  17.264  1.00 45.89      A    O
ATOM   2911  CB  THR A 785      68.539  24.970  15.477  1.00 45.52      A    C
ATOM   2912  OG1 THR A 785      68.356  24.449  14.156  1.00 53.48      A    O
ATOM   2913  CG2 THR A 785      68.377  23.877  16.493  1.00 42.18      A    C
ATOM   2914  N   VAL A 786      65.540  24.773  15.252  1.00 46.47      A    N
ATOM   2915  CA  VAL A 786      64.251  24.141  15.512  1.00 45.03      A    C
ATOM   2916  C   VAL A 786      64.489  22.653  15.676  1.00 42.28      A    C
ATOM   2917  O   VAL A 786      64.971  21.988  14.755  1.00 41.44      A    O
ATOM   2918  CB  VAL A 786      63.233  24.402  14.394  1.00 40.70      A    C
ATOM   2919  CG1 VAL A 786      61.949  23.656  14.699  1.00 40.13      A    C
ATOM   2920  CG2 VAL A 786      62.955  25.881  14.270  1.00 46.90      A    C
ATOM   2921  N   GLN A 787      64.151  22.126  16.846  1.00 42.04      A    N
ATOM   2922  CA  GLN A 787      64.320  20.708  17.113  1.00 41.43      A    C
ATOM   2923  C   GLN A 787      62.971  20.137  17.496  1.00 42.65      A    C
ATOM   2924  O   GLN A 787      62.340  20.621  18.443  1.00 44.66      A    O
ATOM   2925  CB  GLN A 787      65.358  20.469  18.204  1.00 41.12      A    C
ATOM   2926  CG  GLN A 787      66.778  20.519  17.675  1.00 40.85      A    C
ATOM   2927  CD  GLN A 787      67.782  20.417  18.783  1.00 44.21      A    C
ATOM   2928  OE1 GLN A 787      68.328  19.345  19.040  1.00 44.78      A    O
ATOM   2929  NE2 GLN A 787      68.033  21.531  19.461  1.00 42.92      A    N
ATOM   2930  N   LEU A 788      62.512  19.145  16.736  1.00 41.50      A    N
ATOM   2931  CA  LEU A 788      61.238  18.497  17.001  1.00 38.89      A    C
ATOM   2932  C   LEU A 788      61.495  17.173  17.696  1.00 38.35      A    C
ATOM   2933  O   LEU A 788      62.460  16.473  17.381  1.00 36.93      A    O
ATOM   2934  CB  LEU A 788      60.446  18.266  15.721  1.00 39.88      A    C
ATOM   2935  CG  LEU A 788      60.333  19.343  14.639  1.00 39.66      A    C
ATOM   2936  CD1 LEU A 788      59.520  18.769  13.501  1.00 38.56      A    C
ATOM   2937  CD2 LEU A 788      59.668  20.609  15.150  1.00 35.28      A    C
ATOM   2938  N   ILE A 789      60.641  16.837  18.656  1.00 35.14      A    N
ATOM   2939  CA  ILE A 789      60.811  15.623  19.435  1.00 35.97      A    C
ATOM   2940  C   ILE A 789      59.574  14.768  19.239  1.00 34.67      A    C
ATOM   2941  O   ILE A 789      58.444  15.264  19.327  1.00 30.82      A    O
ATOM   2942  CB  ILE A 789      61.057  15.924  20.931  1.00 39.63      A    C
ATOM   2943  CG1 ILE A 789      62.456  16.528  21.119  1.00 38.61      A    C
ATOM   2944  CG2 ILE A 789      60.965  14.661  21.744  1.00 33.68      A    C
ATOM   2945  CD1 ILE A 789      62.586  17.976  20.656  1.00 40.02      A    C
ATOM   2946  N   MET A 790      59.798  13.489  18.964  1.00 34.23      A    N
ATOM   2947  CA  MET A 790      58.730  12.544  18.719  1.00 36.24      A    C
ATOM   2948  C   MET A 790      59.169  11.196  19.256  1.00 35.39      A    C
ATOM   2949  O   MET A 790      60.332  10.990  19.623  1.00 30.96      A    O
ATOM   2950  CB  MET A 790      58.356  12.435  17.223  1.00 36.46      A    C
ATOM   2951  CG  MET A 790      59.475  11.998  16.251  1.00 39.44      A    C
ATOM   2952  SD  MET A 790      60.570  13.304  15.569  1.00 56.91      A    S
ATOM   2953  CE  MET A 790      61.065  12.548  14.032  1.00 46.12      A    C
ATOM   2954  N   GLN A 791      58.204  10.285  19.303  1.00 34.18      A    N
ATOM   2955  CA  GLN A 791      58.483   8.923  19.703  1.00 37.14      A    C
ATOM   2956  C   GLN A 791      59.498   8.329  18.750  1.00 35.74      A    C
ATOM   2957  O   GLN A 791      59.482   8.605  17.542  1.00 39.30      A    O
ATOM   2958  CB  GLN A 791      57.199   8.074  19.701  1.00 38.98      A    C
ATOM   2959  CG  GLN A 791      57.147   6.989  20.806  1.00 38.46      A    C
ATOM   2960  CD  GLN A 791      55.881   6.135  20.739  1.00 43.45      A    C
ATOM   2961  OE1 GLN A 791      55.401   5.788  19.653  1.00 50.62      A    O
ATOM   2962  NE2 GLN A 791      55.342   5.786  21.894  1.00 47.55      A    N
ATOM   2963  N   LEU A 792      60.406   7.539  19.307  1.00 36.88      A    N
ATOM   2964  CA  LEU A 792      61.461   6.906  18.536  1.00 37.10      A    C
ATOM   2965  C   LEU A 792      60.962   5.578  17.980  1.00 37.99      A    C
ATOM   2966  O   LEU A 792      60.368   4.777  18.702  1.00 40.06      A    O
ATOM   2967  CB  LEU A 792      62.711   6.699  19.392  1.00 33.87      A    C
ATOM   2968  CG  LEU A 792      63.766   5.873  18.657  1.00 36.14      A    C
ATOM   2969  CD1 LEU A 792      64.387   6.670  17.485  1.00 36.93      A    C
ATOM   2970  CD2 LEU A 792      64.823   5.344  19.599  1.00 37.68      A    C
ATOM   2971  N   MET A 793      61.198   5.362  16.707  1.00 39.74      A    N
ATOM   2972  CA  MET A 793      60.795   4.157  15.992  1.00 41.08      A    C
ATOM   2973  C   MET A 793      62.022   3.301  15.714  1.00 42.71      A    C
ATOM   2974  O   MET A 793      62.691   3.496  14.687  1.00 44.95      A    O
ATOM   2975  CB  MET A 793      60.124   4.529  14.670  1.00 41.95      A    C
ATOM   2976  CG  MET A 793      58.829   5.306  14.753  1.00 41.30      A    C
ATOM   2977  SD  MET A 793      57.646   4.756  15.989  1.00 52.89      A    S
ATOM   2978  CE  MET A 793      56.271   5.765  15.446  1.00 46.94      A    C
ATOM   2979  N   PRO A 794      62.348   2.340  16.577  1.00 40.38      A    N
ATOM   2980  CA  PRO A 794      63.569   1.550  16.348  1.00 43.81      A    C
ATOM   2981  C   PRO A 794      63.581   0.796  15.019  1.00 43.69      A    C
ATOM   2982  O   PRO A 794      64.667   0.454  14.541  1.00 45.84      A    O
ATOM   2983  CB  PRO A 794      63.610   0.592  17.551  1.00 44.67      A    C
ATOM   2984  CG  PRO A 794      62.223   0.612  18.116  1.00 40.78      A    C
ATOM   2985  CD  PRO A 794      61.644   1.948  17.808  1.00 40.42      A    C
ATOM   2986  N   PHE A 795      62.430   0.559  14.384  1.00 44.61      A    N
ATOM   2987  CA  PHE A 795      62.418  -0.151  13.105  1.00 42.24      A    C
ATOM   2988  C   PHE A 795      62.752   0.730  11.912  1.00 38.79      A    C
ATOM   2989  O   PHE A 795      63.187   0.202  10.887  1.00 41.39      A    O
ATOM   2990  CB  PHE A 795      61.060  -0.812  12.867  1.00 38.72      A    C
ATOM   2991  CG  PHE A 795      60.955  -2.190  13.433  1.00 40.86      A    C
ATOM   2992  CD1 PHE A 795      61.599  -3.252  12.819  1.00 42.57      A    C
ATOM   2993  CD2 PHE A 795      60.240  -2.426  14.594  1.00 39.18      A    C
ATOM   2994  CE1 PHE A 795      61.507  -4.527  13.338  1.00 44.49      A    C
ATOM   2995  CE2 PHE A 795      60.152  -3.700  15.136  1.00 41.66      A    C
ATOM   2996  CZ  PHE A 795      60.778  -4.753  14.512  1.00 45.54      A    C
ATOM   2997  N   GLY A 796      62.590   2.043  12.017  1.00 37.04      A    N
ATOM   2998  CA  GLY A 796      62.918   2.915  10.901  1.00 40.04      A    C
ATOM   2999  C   GLY A 796      61.758   3.062   9.924  1.00 37.67      A    C
ATOM   3000  O   GLY A 796      60.603   2.754  10.230  1.00 36.62      A    O
ATOM   3001  N   CYS A 797      62.091   3.566   8.738  1.00 36.27      A    N
ATOM   3002  CA  CYS A 797      61.104   3.810   7.690  1.00 34.25      A    C
ATOM   3003  C   CYS A 797      60.660   2.586   6.923  1.00 36.71      A    C
ATOM   3004  O   CYS A 797      61.369   1.598   6.844  1.00 36.64      A    O
ATOM   3005  CB  CYS A 797      61.634   4.842   6.703  1.00 37.18      A    C
ATOM   3006  SG  CYS A 797      62.610   4.223   5.341  1.00 47.77      A    S
ATOM   3007  N   LEU A 798      59.471   2.670   6.351  1.00 36.97      A    N
ATOM   3008  CA  LEU A 798      58.905   1.514   5.668  1.00 35.82      A    C
ATOM   3009  C   LEU A 798      59.614   1.217   4.352  1.00 34.45      A    C
ATOM   3010  O   LEU A 798      59.748   0.045   3.983  1.00 31.81      A    O
ATOM   3011  CB  LEU A 798      57.407   1.735   5.419  1.00 33.09      A    C
ATOM   3012  CG  LEU A 798      56.620   0.520   4.909  1.00 34.75      A    C
ATOM   3013  CD1 LEU A 798      56.751  -0.694   5.834  1.00 30.08      A    C
ATOM   3014  CD2 LEU A 798      55.133   0.896   4.662  1.00 34.28      A    C
ATOM   3015  N   LEU A 799      60.080   2.250   3.642  1.00 35.21      A    N
ATOM   3016  CA  LEU A 799      60.855   2.015   2.425  1.00 37.28      A    C
ATOM   3017  C   LEU A 799      62.048   1.110   2.700  1.00 37.96      A    C
ATOM   3018  O   LEU A 799      62.209   0.074   2.045  1.00 36.88      A    O
ATOM   3019  CB  LEU A 799      61.318   3.335   1.812  1.00 35.68      A    C
ATOM   3020  CG  LEU A 799      62.172   3.194   0.538  1.00 38.09      A    C
ATOM   3021  CD1 LEU A 799      61.389   2.459  -0.564  1.00 37.57      A    C
ATOM   3022  CD2 LEU A 799      62.685   4.544  -0.017  1.00 37.39      A    C
ATOM   3023  N   ASP A 800      62.903   1.489   3.675  1.00 38.73      A    N
ATOM   3024  CA  ASP A 800      64.075   0.665   3.980  1.00 37.55      A    C
ATOM   3025  C   ASP A 800      63.658  -0.706   4.464  1.00 36.72      A    C
ATOM   3026  O   ASP A 800      64.326  -1.703   4.172  1.00 39.07      A    O
ATOM   3027  CB  ASP A 800      64.972   1.315   5.041  1.00 40.37      A    C
ATOM   3028  CG  ASP A 800      65.428   2.725   4.679  1.00 44.63      A    C
ATOM   3029  OD1 ASP A 800      65.497   3.073   3.476  1.00 42.68      A    O
ATOM   3030  OD2 ASP A 800      65.762   3.481   5.618  1.00 49.11      A    O
ATOM   3031  N   TYR A 801      62.550  -0.782   5.187  1.00 32.86      A    N
ATOM   3032  CA  TYR A 801      62.108  -2.072   5.698  1.00 35.86      A    C
ATOM   3033  C   TYR A 801      61.644  -2.989   4.557  1.00 36.84      A    C
ATOM   3034  O   TYR A 801      61.976  -4.182   4.536  1.00 35.80      A    O
ATOM   3035  CB  TYR A 801      61.009  -1.854   6.753  1.00 32.91      A    C
ATOM   3036  CG  TYR A 801      60.552  -3.110   7.443  1.00 34.91      A    C
ATOM   3037  CD1 TYR A 801      59.620  -3.940   6.851  1.00 36.79      A    C
ATOM   3038  CD2 TYR A 801      61.035  -3.460   8.703  1.00 36.80      A    C
ATOM   3039  CE1 TYR A 801      59.197  -5.092   7.463  1.00 37.01      A    C
ATOM   3040  CE2 TYR A 801      60.610  -4.613   9.327  1.00 37.79      A    C
ATOM   3041  CZ  TYR A 801      59.684  -5.426   8.693  1.00 38.27      A    C
ATOM   3042  OH  TYR A 801      59.241  -6.598   9.271  1.00 37.12      A    O
ATOM   3043  N   VAL A 802      60.864  -2.463   3.605  1.00 36.04      A    N
ATOM   3044  CA  VAL A 802      60.437  -3.309   2.490  1.00 36.87      A    C
ATOM   3045  C   VAL A 802      61.633  -3.692   1.619  1.00 37.67      A    C
ATOM   3046  O   VAL A 802      61.687  -4.805   1.086  1.00 39.12      A    O
ATOM   3047  CB  VAL A 802      59.304  -2.633   1.686  1.00 36.90      A    C
ATOM   3048  CG1 VAL A 802      59.815  -1.521   0.800  1.00 33.91      A    C
ATOM   3049  CG2 VAL A 802      58.592  -3.656   0.816  1.00 41.53      A    C
ATOM   3050  N   ARG A 803      62.632  -2.811   1.508  1.00 38.12      A    N
ATOM   3051  CA  ARG A 803      63.862  -3.156   0.792  1.00 37.89      A    C
ATOM   3052  C   ARG A 803      64.619  -4.281   1.488  1.00 41.45      A    C
ATOM   3053  O   ARG A 803      64.981  -5.282   0.859  1.00 41.46      A    O
ATOM   3054  CB  ARG A 803      64.746  -1.919   0.658  1.00 35.95      A    C
ATOM   3055  CG  ARG A 803      64.260  -0.991  -0.443  1.00 38.71      A    C
ATOM   3056  CD  ARG A 803      64.962   0.342  -0.442  1.00 37.87      A    C
ATOM   3057  NE  ARG A 803      64.379   1.230  -1.442  1.00 34.29      A    N
ATOM   3058  CZ  ARG A 803      64.861   2.426  -1.747  1.00 34.87      A    C
ATOM   3059  NH1 ARG A 803      65.948   2.898  -1.162  1.00 42.12      A    N
ATOM   3060  NH2 ARG A 803      64.243   3.164  -2.667  1.00 35.99      A    N
ATOM   3061  N   GLU A 804      64.859  -4.145   2.798  1.00 42.10      A    N
ATOM   3062  CA  GLU A 804      65.626  -5.167   3.510  1.00 43.18      A    C
ATOM   3063  C   GLU A 804      64.913  -6.514   3.543  1.00 43.78      A    C
ATOM   3064  O   GLU A 804      65.572  -7.548   3.690  1.00 45.17      A    O
ATOM   3065  CB  GLU A 804      65.935  -4.713   4.949  1.00 39.29      A    C
ATOM   3066  N   HIS A 805      63.589  -6.533   3.423  1.00 40.95      A    N
ATOM   3067  CA  HIS A 805      62.840  -7.784   3.446  1.00 45.28      A    C
ATOM   3068  C   HIS A 805      62.258  -8.135   2.072  1.00 45.51      A    C
ATOM   3069  O   HIS A 805      61.215  -8.785   1.992  1.00 45.54      A    O
ATOM   3070  CB  HIS A 805      61.713  -7.729   4.478  1.00 45.81      A    C
ATOM   3071  CG  HIS A 805      62.163  -7.715   5.905  1.00 44.15      A    C
ATOM   3072  ND1 HIS A 805      62.466  -8.868   6.602  1.00 50.28      A    N
ATOM   3073  CD2 HIS A 805      62.270  -6.700   6.797  1.00 42.55      A    C
ATOM   3074  CE1 HIS A 805      62.784  -8.559   7.845  1.00 44.59      A    C
ATOM   3075  NE2 HIS A 805      62.668  -7.253   7.992  1.00 42.93      A    N
ATOM   3076  N   LYS A 806      62.931  -7.718   0.986  1.00 44.49      A    N
ATOM   3077  CA  LYS A 806      62.434  -7.952  -0.374  1.00 45.13      A    C
ATOM   3078  C   LYS A 806      61.988  -9.391  -0.606  1.00 46.70      A    C
ATOM   3079  O   LYS A 806      60.995  -9.636  -1.304  1.00 48.99      A    O
ATOM   3080  CB  LYS A 806      63.512  -7.595  -1.396  1.00 43.70      A    C
ATOM   3081  N   ASP A 807      62.708 -10.357  -0.050  1.00 45.22      A    N
ATOM   3082  CA  ASP A 807      62.459 -11.760  -0.346  1.00 50.61      A    C
ATOM   3083  C   ASP A 807      61.623 -12.473   0.711  1.00 55.78      A    C
ATOM   3084  O   ASP A 807      61.496 -13.703   0.656  1.00 58.33      A    O
ATOM   3085  CB  ASP A 807      63.788 -12.497  -0.534  1.00 50.55      A    C
ATOM   3086  N   ASN A 808      61.032 -11.746   1.665  1.00 53.67      A    N
ATOM   3087  CA  ASN A 808      60.343 -12.435   2.748  1.00 51.57      A    C
ATOM   3088  C   ASN A 808      59.093 -11.709   3.243  1.00 54.18      A    C
ATOM   3089  O   ASN A 808      58.624 -12.005   4.346  1.00 60.83      A    O
ATOM   3090  CB  ASN A 808      61.312 -12.649   3.924  1.00 52.84      A    C
ATOM   3091  N   ILE A 809      58.515 -10.791   2.475  1.00 51.71      A    N
ATOM   3092  CA  ILE A 809      57.353 -10.034   2.936  1.00 51.91      A    C
ATOM   3093  C   ILE A 809      56.081 -10.682   2.409  1.00 51.83      A    C
ATOM   3094  O   ILE A 809      55.927 -10.864   1.195  1.00 52.29      A    O
ATOM   3095  CB  ILE A 809      57.422  -8.563   2.513  1.00 47.38      A    C
ATOM   3096  CG1 ILE A 809      58.565  -7.882   3.246  1.00 46.50      A    C
ATOM   3097  CG2 ILE A 809      56.128  -7.871   2.879  1.00 45.17      A    C
ATOM   3098  CD1 ILE A 809      58.498  -6.383   3.234  1.00 43.41      A    C
ATOM   3099  N   GLY A 810      55.169 -11.017   3.320  1.00 50.15      A    N
ATOM   3100  CA  GLY A 810      53.927 -11.653   2.933  1.00 52.08      A    C
ATOM   3101  C   GLY A 810      52.873 -10.650   2.502  1.00 45.44      A    C
ATOM   3102  O   GLY A 810      52.847  -9.505   2.955  1.00 43.23      A    O
ATOM   3103  N   SER A 811      51.978 -11.097   1.620  1.00 38.88      A    N
ATOM   3104  CA  SER A 811      50.999 -10.172   1.067  1.00 40.87      A    C
ATOM   3105  C   SER A 811      50.094  -9.587   2.135  1.00 38.30      A    C
ATOM   3106  O   SER A 811      49.623  -8.456   1.984  1.00 35.53      A    O
ATOM   3107  CB  SER A 811      50.164 -10.869  -0.007  1.00 43.84      A    C
ATOM   3108  OG  SER A 811      49.323 -11.855   0.568  1.00 43.86      A    O
ATOM   3109  N   GLN A 812      49.870 -10.319   3.223  1.00 38.28      A    N
ATOM   3110  CA  GLN A 812      49.016  -9.811   4.284  1.00 41.42      A    C
ATOM   3111  C   GLN A 812      49.617  -8.562   4.931  1.00 40.65      A    C
ATOM   3112  O   GLN A 812      48.880  -7.679   5.381  1.00 37.49      A    O
ATOM   3113  CB  GLN A 812      48.766 -10.924   5.303  1.00 40.42      A    C
ATOM   3114  CG  GLN A 812      47.779 -10.562   6.368  1.00 47.91      A    C
ATOM   3115  CD  GLN A 812      46.347 -10.569   5.856  1.00 50.95      A    C
ATOM   3116  OE1 GLN A 812      45.988  -9.790   4.977  1.00 53.52      A    O
ATOM   3117  NE2 GLN A 812      45.523 -11.453   6.404  1.00 54.92      A    N
ATOM   3118  N   TYR A 813      50.943  -8.438   4.940  1.00 38.43      A    N
ATOM   3119  CA  TYR A 813      51.540  -7.210   5.454  1.00 39.48      A    C
ATOM   3120  C   TYR A 813      51.335  -6.054   4.495  1.00 37.64      A    C
ATOM   3121  O   TYR A 813      50.861  -4.979   4.895  1.00 35.81      A    O
ATOM   3122  CB  TYR A 813      53.031  -7.387   5.688  1.00 38.58      A    C
ATOM   3123  CG  TYR A 813      53.372  -8.014   6.992  1.00 42.06      A    C
ATOM   3124  CD1 TYR A 813      53.524  -7.245   8.136  1.00 43.63      A    C
ATOM   3125  CD2 TYR A 813      53.547  -9.373   7.084  1.00 47.11      A    C
ATOM   3126  CE1 TYR A 813      53.843  -7.822   9.336  1.00 46.23      A    C
ATOM   3127  CE2 TYR A 813      53.861  -9.959   8.273  1.00 55.18      A    C
ATOM   3128  CZ  TYR A 813      54.016  -9.184   9.395  1.00 51.39      A    C
ATOM   3129  OH  TYR A 813      54.346  -9.789  10.567  1.00 51.97      A    O
ATOM   3130  N   LEU A 814      51.765  -6.247   3.243  1.00 35.56      A    N
ATOM   3131  CA  LEU A 814      51.709  -5.186   2.240  1.00 36.52      A    C
ATOM   3132  C   LEU A 814      50.317  -4.576   2.160  1.00 34.41      A    C
ATOM   3133  O   LEU A 814      50.157  -3.351   2.146  1.00 35.25      A    O
ATOM   3134  CB  LEU A 814      52.115  -5.740   0.880  1.00 35.75      A    C
ATOM   3135  CG  LEU A 814      53.589  -6.126   0.779  1.00 39.54      A    C
ATOM   3136  CD1 LEU A 814      53.809  -7.180  -0.310  1.00 41.54      A    C
ATOM   3137  CD2 LEU A 814      54.414  -4.879   0.512  1.00 36.75      A    C
ATOM   3138  N   LEU A 815      49.293  -5.421   2.101  1.00 34.62      A    N
ATOM   3139  CA  LEU A 815      47.942  -4.887   2.015  1.00 34.74      A    C
ATOM   3140  C   LEU A 815      47.469  -4.316   3.356  1.00 31.87      A    C
ATOM   3141  O   LEU A 815      46.708  -3.347   3.375  1.00 31.17      A    O
ATOM   3142  CB  LEU A 815      46.995  -5.966   1.513  1.00 35.99      A    C
ATOM   3143  CG  LEU A 815      47.104  -6.473   0.091  1.00 33.69      A    C
ATOM   3144  CD1 LEU A 815      46.223  -7.720   0.021  1.00 36.88      A    C
ATOM   3145  CD2 LEU A 815      46.600  -5.421  -0.911  1.00 32.02      A    C
ATOM   3146  N   ASN A 816      47.933  -4.860   4.480  1.00 34.75      A    N
ATOM   3147  CA  ASN A 816      47.647  -4.222   5.767  1.00 33.17      A    C
ATOM   3148  C   ASN A 816      48.349  -2.871   5.914  1.00 31.90      A    C
ATOM   3149  O   ASN A 816      47.803  -1.965   6.555  1.00 30.18      A    O
ATOM   3150  CB  ASN A 816      48.027  -5.152   6.920  1.00 36.65      A    C
ATOM   3151  CG  ASN A 816      46.922  -6.130   7.256  1.00 42.80      A    C
ATOM   3152  OD1 ASN A 816      45.761  -5.744   7.464  1.00 43.51      A    O
ATOM   3153  ND2 ASN A 816      47.274  -7.404   7.319  1.00 47.65      A    N
ATOM   3154  N   TRP A 817      49.532  -2.700   5.315  1.00 34.13      A    N
ATOM   3155  CA  TRP A 817      50.163  -1.377   5.311  1.00 31.77      A    C
ATOM   3156  C   TRP A 817      49.386  -0.371   4.473  1.00 29.81      A    C
ATOM   3157  O   TRP A 817      49.322   0.804   4.840  1.00 32.28      A    O
ATOM   3158  CB  TRP A 817      51.609  -1.453   4.808  1.00 31.10      A    C
ATOM   3159  CG  TRP A 817      52.469  -2.271   5.728  1.00 33.87      A    C
ATOM   3160  CD1 TRP A 817      52.258  -2.480   7.056  1.00 33.43      A    C
ATOM   3161  CD2 TRP A 817      53.657  -2.998   5.387  1.00 36.77      A    C
ATOM   3162  NE1 TRP A 817      53.235  -3.299   7.573  1.00 35.31      A    N
ATOM   3163  CE2 TRP A 817      54.110  -3.626   6.566  1.00 37.15      A    C
ATOM   3164  CE3 TRP A 817      54.394  -3.164   4.204  1.00 34.22      A    C
ATOM   3165  CZ2 TRP A 817      55.251  -4.425   6.596  1.00 36.04      A    C
ATOM   3166  CZ3 TRP A 817      55.519  -3.967   4.237  1.00 37.51      A    C
ATOM   3167  CH2 TRP A 817      55.942  -4.580   5.425  1.00 38.27      A    C
ATOM   3168  N   CYS A 818      48.783  -0.790   3.358  1.00 29.26      A    N
ATOM   3169  CA  CYS A 818      48.012   0.168   2.567  1.00 28.65      A    C
ATOM   3170  C   CYS A 818      46.754   0.609   3.314  1.00 28.56      A    C
ATOM   3171  O   CYS A 818      46.383   1.790   3.281  1.00 27.40      A    O
ATOM   3172  CB  CYS A 818      47.642  -0.429   1.208  1.00 28.26      A    C
ATOM   3173  SG  CYS A 818      49.044  -1.023   0.200  1.00 35.85      A    S
ATOM   3174  N   VAL A 819      46.074  -0.333   3.973  1.00 27.75      A    N
ATOM   3175  CA  VAL A 819      44.931   0.010   4.814  1.00 26.27      A    C
ATOM   3176  C   VAL A 819      45.346   1.067   5.827  1.00 29.46      A    C
ATOM   3177  O   VAL A 819      44.707   2.119   5.955  1.00 28.93      A    O
ATOM   3178  CB  VAL A 819      44.395  -1.253   5.514  1.00 29.49      A    C
ATOM   3179  CG1 VAL A 819      43.436  -0.884   6.687  1.00 30.32      A    C
ATOM   3180  CG2 VAL A 819      43.766  -2.247   4.532  1.00 30.19      A    C
ATOM   3181  N   GLN A 820      46.471   0.816   6.516  1.00 25.76      A    N
ATOM   3182  CA  GLN A 820      46.880   1.672   7.622  1.00 28.67      A    C
ATOM   3183  C   GLN A 820      47.302   3.042   7.123  1.00 29.53      A    C
ATOM   3184  O   GLN A 820      46.970   4.056   7.749  1.00 27.83      A    O
ATOM   3185  CB  GLN A 820      48.002   1.013   8.426  1.00 27.18      A    C
ATOM   3186  CG  GLN A 820      47.527  -0.196   9.225  1.00 27.09      A    C
ATOM   3187  CD  GLN A 820      48.640  -0.821  10.040  1.00 31.90      A    C
ATOM   3188  OE1 GLN A 820      49.584  -0.137  10.452  1.00 32.62      A    O
ATOM   3189  NE2 GLN A 820      48.535  -2.119  10.283  1.00 29.19      A    N
ATOM   3190  N   ILE A 821      48.029   3.098   5.995  1.00 26.98      A    N
ATOM   3191  CA  ILE A 821      48.390   4.410   5.455  1.00 28.44      A    C
ATOM   3192  C   ILE A 821      47.140   5.147   4.972  1.00 29.81      A    C
ATOM   3193  O   ILE A 821      47.052   6.384   5.078  1.00 30.47      A    O
ATOM   3194  CB  ILE A 821      49.426   4.289   4.324  1.00 26.93      A    C
ATOM   3195  CG1 ILE A 821      50.749   3.687   4.834  1.00 24.59      A    C
ATOM   3196  CG2 ILE A 821      49.657   5.640   3.700  1.00 25.10      A    C
ATOM   3197  CD1 ILE A 821      51.487   2.840   3.758  1.00 27.61      A    C
ATOM   3198  N   ALA A 822      46.153   4.421   4.432  1.00 25.93      A    N
ATOM   3199  CA  ALA A 822      44.916   5.094   4.032  1.00 31.08      A    C
ATOM   3200  C   ALA A 822      44.160   5.591   5.264  1.00 28.91      A    C
ATOM   3201  O   ALA A 822      43.578   6.677   5.248  1.00 31.70      A    O
ATOM   3202  CB  ALA A 822      44.038   4.173   3.158  1.00 27.85      A    C
ATOM   3203  N   LYS A 823      44.189   4.827   6.348  1.00 29.51      A    N
ATOM   3204  CA  LYS A 823      43.539   5.275   7.577  1.00 31.78      A    C
ATOM   3205  C   LYS A 823      44.162   6.565   8.103  1.00 32.13      A    C
ATOM   3206  O   LYS A 823      43.445   7.508   8.468  1.00 33.56      A    O
ATOM   3207  CB  LYS A 823      43.611   4.176   8.627  1.00 31.55      A    C
ATOM   3208  CG  LYS A 823      42.467   3.157   8.530  1.00 32.55      A    C
ATOM   3209  CD  LYS A 823      42.735   1.957   9.448  1.00 36.62      A    C
ATOM   3210  CE  LYS A 823      41.646   0.882   9.284  1.00 39.14      A    C
ATOM   3211  NZ  LYS A 823      41.566   0.005  10.506  1.00 37.55      A    N
ATOM   3212  N   GLY A 824      45.491   6.648   8.117  1.00 28.78      A    N
ATOM   3213  CA  GLY A 824      46.127   7.860   8.611  1.00 27.42      A    C
ATOM   3214  C   GLY A 824      45.843   9.061   7.737  1.00 30.51      A    C
ATOM   3215  O   GLY A 824      45.589  10.157   8.237  1.00 29.59      A    O
ATOM   3216  N   MET A 825      45.849   8.858   6.417  1.00 29.36      A    N
ATOM   3217  CA  MET A 825      45.583   9.937   5.464  1.00 33.16      A    C
ATOM   3218  C   MET A 825      44.131  10.393   5.547  1.00 32.66      A    C
ATOM   3219  O   MET A 825      43.848  11.592   5.479  1.00 33.29      A    O
ATOM   3220  CB  MET A 825      45.866   9.447   4.048  1.00 31.00      A    C
ATOM   3221  CG  MET A 825      47.269   9.537   3.531  1.00 32.00      A    C
ATOM   3222  SD  MET A 825      48.326  10.779   4.237  1.00 33.16      A    S
ATOM   3223  CE  MET A 825      47.981  12.017   2.990  1.00 36.17      A    C
ATOM   3224  N   ASN A 826      43.197   9.434   5.608  1.00 31.65      A    N
ATOM   3225  CA  ASN A 826      41.788   9.749   5.821  1.00 31.63      A    C
ATOM   3226  C   ASN A 826      41.598  10.616   7.055  1.00 33.54      A    C
ATOM   3227  O   ASN A 826      40.774  11.537   7.056  1.00 33.84      A    O
ATOM   3228  CB  ASN A 826      40.978   8.458   5.950  1.00 32.86      A    C
ATOM   3229  CG  ASN A 826      39.472   8.717   6.096  1.00 37.19      A    C
ATOM   3230  OD1 ASN A 826      38.832   9.214   5.173  1.00 40.15      A    O
ATOM   3231  ND2 ASN A 826      38.920   8.410   7.254  1.00 39.71      A    N
ATOM   3232  N   TYR A 827      42.378  10.356   8.111  1.00 32.51      A    N
ATOM   3233  CA  TYR A 827      42.274  11.151   9.327  1.00 30.93      A    C
ATOM   3234  C   TYR A 827      42.775  12.575   9.106  1.00 33.54      A    C
ATOM   3235  O   TYR A 827      42.182  13.532   9.614  1.00 34.74      A    O
ATOM   3236  CB  TYR A 827      43.042  10.472  10.464  1.00 31.15      A    C
ATOM   3237  CG  TYR A 827      43.211  11.376  11.658  1.00 32.08      A    C
ATOM   3238  CD1 TYR A 827      42.216  11.451  12.643  1.00 32.08      A    C
ATOM   3239  CD2 TYR A 827      44.332  12.184  11.786  1.00 28.66      A    C
ATOM   3240  CE1 TYR A 827      42.351  12.287  13.726  1.00 31.46      A    C
ATOM   3241  CE2 TYR A 827      44.475  13.028  12.858  1.00 33.64      A    C
ATOM   3242  CZ  TYR A 827      43.477  13.068  13.839  1.00 35.28      A    C
ATOM   3243  OH  TYR A 827      43.607  13.905  14.913  1.00 33.94      A    O
ATOM   3244  N   LEU A 828      43.876  12.745   8.372  1.00 31.90      A    N
ATOM   3245  CA  LEU A 828      44.318  14.100   8.049  1.00 35.46      A    C
ATOM   3246  C   LEU A 828      43.293  14.835   7.184  1.00 38.62      A    C
ATOM   3247  O   LEU A 828      43.066  16.035   7.377  1.00 42.62      A    O
ATOM   3248  CB  LEU A 828      45.680  14.075   7.357  1.00 36.19      A    C
ATOM   3249  CG  LEU A 828      46.859  13.495   8.142  1.00 35.51      A    C
ATOM   3250  CD1 LEU A 828      48.078  13.381   7.224  1.00 34.71      A    C
ATOM   3251  CD2 LEU A 828      47.193  14.327   9.365  1.00 35.04      A    C
ATOM   3252  N   GLU A 829      42.647  14.139   6.240  1.00 34.55      A    N
ATOM   3253  CA  GLU A 829      41.649  14.811   5.407  1.00 39.57      A    C
ATOM   3254  C   GLU A 829      40.461  15.299   6.237  1.00 39.69      A    C
ATOM   3255  O   GLU A 829      39.985  16.423   6.048  1.00 40.89      A    O
ATOM   3256  CB  GLU A 829      41.180  13.888   4.279  1.00 39.99      A    C
ATOM   3257  CG  GLU A 829      40.067  14.475   3.435  1.00 39.66      A    C
ATOM   3258  CD  GLU A 829      39.802  13.688   2.153  1.00 46.23      A    C
ATOM   3259  OE1 GLU A 829      39.943  12.441   2.150  1.00 45.41      A    O
ATOM   3260  OE2 GLU A 829      39.434  14.327   1.142  1.00 50.45      A    O
ATOM   3261  N   ASP A 830      39.976  14.472   7.165  1.00 38.74      A    N
ATOM   3262  CA  ASP A 830      38.881  14.888   8.032  1.00 40.29      A    C
ATOM   3263  C   ASP A 830      39.281  16.059   8.921  1.00 41.20      A    C
ATOM   3264  O   ASP A 830      38.416  16.823   9.353  1.00 41.68      A    O
ATOM   3265  CB  ASP A 830      38.424  13.709   8.892  1.00 41.63      A    C
ATOM   3266  CG  ASP A 830      37.707  12.642   8.080  1.00 42.70      A    C
ATOM   3267  OD1 ASP A 830      37.088  13.005   7.064  1.00 42.96      A    O
ATOM   3268  OD2 ASP A 830      37.773  11.448   8.447  1.00 42.86      A    O
ATOM   3269  N   ARG A 831      40.570  16.200   9.223  1.00 38.70      A    N
ATOM   3270  CA  ARG A 831      41.075  17.358   9.946  1.00 38.20      A    C
ATOM   3271  C   ARG A 831      41.412  18.513   9.021  1.00 42.92      A    C
ATOM   3272  O   ARG A 831      41.972  19.513   9.486  1.00 44.16      A    O
ATOM   3273  CB  ARG A 831      42.312  16.981  10.751  1.00 39.08      A    C
ATOM   3274  CG  ARG A 831      42.058  15.858  11.760  1.00 38.12      A    C
ATOM   3275  CD  ARG A 831      41.575  16.439  13.049  1.00 32.76      A    C
ATOM   3276  NE  ARG A 831      42.203  17.721  13.328  1.00 30.98      A    N
ATOM   3277  CZ  ARG A 831      43.188  17.883  14.201  1.00 37.21      A    C
ATOM   3278  NH1 ARG A 831      43.695  16.857  14.874  1.00 39.03      A    N
ATOM   3279  NH2 ARG A 831      43.684  19.101  14.404  1.00 36.20      A    N
ATOM   3280  N   ARG A 832      41.091  18.380   7.732  1.00 41.26      A    N
ATOM   3281  CA  ARG A 832      41.413  19.360   6.695  1.00 43.71      A    C
ATOM   3282  C   ARG A 832      42.887  19.736   6.703  1.00 42.88      A    C
ATOM   3283  O   ARG A 832      43.256  20.882   6.451  1.00 46.89      A    O
ATOM   3284  CB  ARG A 832      40.543  20.605   6.810  1.00 48.03      A    C
ATOM   3285  CG  ARG A 832      39.125  20.334   7.250  1.00 51.46      A    C
ATOM   3286  CD  ARG A 832      38.575  21.544   8.005  1.00 56.16      A    C
ATOM   3287  NE  ARG A 832      39.049  22.793   7.415  1.00 61.30      A    N
ATOM   3288  CZ  ARG A 832      39.867  23.655   8.008  1.00 60.04      A    C
ATOM   3289  NH1 ARG A 832      40.319  23.450   9.237  1.00 60.88      A    N
ATOM   3290  NH2 ARG A 832      40.249  24.745   7.345  1.00 59.86      A    N
ATOM   3291  N   LEU A 833      43.740  18.759   6.974  1.00 41.78      A    N
ATOM   3292  CA  LEU A 833      45.181  18.916   6.844  1.00 42.74      A    C
ATOM   3293  C   LEU A 833      45.677  18.213   5.588  1.00 44.06      A    C
ATOM   3294  O   LEU A 833      45.193  17.139   5.227  1.00 45.11      A    O
ATOM   3295  CB  LEU A 833      45.893  18.349   8.073  1.00 39.77      A    C
ATOM   3296  CG  LEU A 833      45.450  19.031   9.361  1.00 43.53      A    C
ATOM   3297  CD1 LEU A 833      45.747  18.152  10.561  1.00 41.83      A    C
ATOM   3298  CD2 LEU A 833      46.149  20.383   9.513  1.00 41.45      A    C
ATOM   3299  N   VAL A 834      46.660  18.828   4.928  1.00 44.68      A    N
ATOM   3300  CA  VAL A 834      47.247  18.317   3.694  1.00 40.28      A    C
ATOM   3301  C   VAL A 834      48.694  17.957   3.988  1.00 39.74      A    C
ATOM   3302  O   VAL A 834      49.437  18.779   4.532  1.00 46.29      A    O
ATOM   3303  CB  VAL A 834      47.161  19.357   2.552  1.00 47.02      A    C
ATOM   3304  CG1 VAL A 834      47.943  18.903   1.323  1.00 43.97      A    C
ATOM   3305  CG2 VAL A 834      45.714  19.648   2.173  1.00 41.21      A    C
ATOM   3306  N   HIS A 835      49.105  16.739   3.622  1.00 39.58      A    N
ATOM   3307  CA  HIS A 835      50.444  16.275   3.992  1.00 41.06      A    C
ATOM   3308  C   HIS A 835      51.529  16.921   3.144  1.00 40.45      A    C
ATOM   3309  O   HIS A 835      52.391  17.626   3.666  1.00 40.23      A    O
ATOM   3310  CB  HIS A 835      50.555  14.756   3.893  1.00 37.09      A    C
ATOM   3311  CG  HIS A 835      51.831  14.224   4.470  1.00 38.33      A    C
ATOM   3312  ND1 HIS A 835      53.071  14.528   3.943  1.00 37.49      A    N
ATOM   3313  CD2 HIS A 835      52.063  13.434   5.550  1.00 37.95      A    C
ATOM   3314  CE1 HIS A 835      54.006  13.933   4.662  1.00 39.29      A    C
ATOM   3315  NE2 HIS A 835      53.423  13.265   5.642  1.00 35.67      A    N
ATOM   3316  N   ARG A 836      51.537  16.631   1.844  1.00 42.36      A    N
ATOM   3317  CA  ARG A 836      52.365  17.221   0.785  1.00 42.42      A    C
ATOM   3318  C   ARG A 836      53.643  16.435   0.520  1.00 39.77      A    C
ATOM   3319  O   ARG A 836      54.322  16.715  -0.462  1.00 43.19      A    O
ATOM   3320  CB  ARG A 836      52.736  18.697   1.043  1.00 45.19      A    C
ATOM   3321  CG  ARG A 836      51.560  19.647   1.130  1.00 45.64      A    C
ATOM   3322  CD  ARG A 836      51.985  21.020   1.618  1.00 51.17      A    C
ATOM   3323  NE  ARG A 836      51.100  22.050   1.084  1.00 55.98      A    N
ATOM   3324  CZ  ARG A 836      50.185  22.715   1.779  1.00 58.78      A    C
ATOM   3325  NH1 ARG A 836      50.040  22.542   3.090  1.00 55.60      A    N
ATOM   3326  NH2 ARG A 836      49.403  23.587   1.144  1.00 59.62      A    N
ATOM   3327  N   ASP A 837      54.001  15.469   1.353  1.00 41.05      A    N
ATOM   3328  CA  ASP A 837      55.236  14.726   1.136  1.00 41.10      A    C
ATOM   3329  C   ASP A 837      55.033  13.266   1.522  1.00 38.46      A    C
ATOM   3330  O   ASP A 837      55.877  12.633   2.162  1.00 40.02      A    O
ATOM   3331  CB  ASP A 837      56.392  15.366   1.905  1.00 43.77      A    C
ATOM   3332  CG  ASP A 837      57.744  14.713   1.600  1.00 47.14      A    C
ATOM   3333  OD1 ASP A 837      57.936  14.237   0.450  1.00 42.72      A    O
ATOM   3334  OD2 ASP A 837      58.605  14.670   2.523  1.00 45.16      A    O
ATOM   3335  N   LEU A 838      53.885  12.709   1.146  1.00 39.16      A    N
ATOM   3336  CA  LEU A 838      53.651  11.290   1.357  1.00 36.67      A    C
ATOM   3337  C   LEU A 838      54.558  10.494   0.433  1.00 34.27      A    C
ATOM   3338  O   LEU A 838      54.587  10.733  -0.772  1.00 36.48      A    O
ATOM   3339  CB  LEU A 838      52.187  10.934   1.101  1.00 34.94      A    C
ATOM   3340  CG  LEU A 838      51.797   9.529   1.545  1.00 35.17      A    C
ATOM   3341  CD1 LEU A 838      52.020   9.334   3.041  1.00 28.02      A    C
ATOM   3342  CD2 LEU A 838      50.347   9.198   1.130  1.00 32.83      A    C
ATOM   3343  N   ALA A 839      55.321   9.572   1.007  1.00 33.58      A    N
ATOM   3344  CA  ALA A 839      56.168   8.670   0.237  1.00 33.60      A    C
ATOM   3345  C   ALA A 839      56.516   7.539   1.182  1.00 33.05      A    C
ATOM   3346  O   ALA A 839      56.291   7.660   2.390  1.00 31.75      A    O
ATOM   3347  CB  ALA A 839      57.419   9.383  -0.303  1.00 32.03      A    C
ATOM   3348  N   ALA A 840      57.056   6.435   0.649  1.00 30.32      A    N
ATOM   3349  CA  ALA A 840      57.334   5.330   1.571  1.00 33.16      A    C
ATOM   3350  C   ALA A 840      58.381   5.701   2.618  1.00 33.61      A    C
ATOM   3351  O   ALA A 840      58.387   5.114   3.702  1.00 33.04      A    O
ATOM   3352  CB  ALA A 840      57.800   4.070   0.843  1.00 31.37      A    C
ATOM   3353  N   ARG A 841      59.288   6.627   2.294  1.00 35.47      A    N
ATOM   3354  CA  ARG A 841      60.302   7.066   3.244  1.00 37.01      A    C
ATOM   3355  C   ARG A 841      59.679   7.778   4.434  1.00 39.60      A    C
ATOM   3356  O   ARG A 841      60.283   7.793   5.517  1.00 40.45      A    O
ATOM   3357  CB  ARG A 841      61.311   7.987   2.566  1.00 35.27      A    C
ATOM   3358  CG  ARG A 841      60.673   9.174   1.880  1.00 36.14      A    C
ATOM   3359  CD  ARG A 841      61.706  10.071   1.205  1.00 37.22      A    C
ATOM   3360  NE  ARG A 841      61.067  11.276   0.688  1.00 39.97      A    N
ATOM   3361  CZ  ARG A 841      60.470  11.359  -0.494  1.00 41.54      A    C
ATOM   3362  NH1 ARG A 841      60.518  10.362  -1.370  1.00 37.93      A    N
ATOM   3363  NH2 ARG A 841      59.795  12.462  -0.801  1.00 43.78      A    N
ATOM   3364  N   ASN A 842      58.480   8.343   4.258  1.00 36.76      A    N
ATOM   3365  CA  ASN A 842      57.762   9.043   5.318  1.00 35.75      A    C
ATOM   3366  C   ASN A 842      56.650   8.205   5.932  1.00 33.24      A    C
ATOM   3367  O   ASN A 842      55.632   8.755   6.370  1.00 34.05      A    O
ATOM   3368  CB  ASN A 842      57.215  10.356   4.774  1.00 35.48      A    C
ATOM   3369  CG  ASN A 842      58.304  11.378   4.609  1.00 40.40      A    C
ATOM   3370  OD1 ASN A 842      59.382  11.195   5.150  1.00 43.22      A    O
ATOM   3371  ND2 ASN A 842      58.044  12.446   3.867  1.00 42.01      A    N
ATOM   3372  N   VAL A 843      56.819   6.887   5.950  1.00 30.66      A    N
ATOM   3373  CA  VAL A 843      55.996   5.986   6.738  1.00 31.39      A    C
ATOM   3374  C   VAL A 843      56.936   5.227   7.670  1.00 34.53      A    C
ATOM   3375  O   VAL A 843      57.914   4.612   7.215  1.00 35.01      A    O
ATOM   3376  CB  VAL A 843      55.181   5.009   5.871  1.00 31.36      A    C
ATOM   3377  CG1 VAL A 843      54.280   4.165   6.759  1.00 29.85      A    C
ATOM   3378  CG2 VAL A 843      54.335   5.777   4.815  1.00 30.43      A    C
ATOM   3379  N   LEU A 844      56.658   5.288   8.960  1.00 29.67      A    N
ATOM   3380  CA  LEU A 844      57.530   4.692   9.967  1.00 35.20      A    C
ATOM   3381  C   LEU A 844      56.935   3.391  10.459  1.00 31.98      A    C
ATOM   3382  O   LEU A 844      55.713   3.275  10.610  1.00 31.49      A    O
ATOM   3383  CB  LEU A 844      57.745   5.616  11.168  1.00 33.52      A    C
ATOM   3384  CG  LEU A 844      58.584   6.836  10.850  1.00 37.35      A    C
ATOM   3385  CD1 LEU A 844      58.750   7.733  12.092  1.00 41.09      A    C
ATOM   3386  CD2 LEU A 844      59.928   6.393  10.268  1.00 38.70      A    C
ATOM   3387  N   VAL A 845      57.804   2.423  10.692  1.00 28.69      A    N
ATOM   3388  CA  VAL A 845      57.407   1.138  11.229  1.00 30.71      A    C
ATOM   3389  C   VAL A 845      57.552   1.219  12.745  1.00 37.50      A    C
ATOM   3390  O   VAL A 845      58.664   1.348  13.262  1.00 35.43      A    O
ATOM   3391  CB  VAL A 845      58.252   0.007  10.632  1.00 32.20      A    C
ATOM   3392  CG1 VAL A 845      57.761  -1.323  11.115  1.00 34.26      A    C
ATOM   3393  CG2 VAL A 845      58.174   0.059   9.083  1.00 33.54      A    C
ATOM   3394  N   LYS A 846      56.417   1.213  13.457  1.00 36.30      A    N
ATOM   3395  CA  LYS A 846      56.442   1.039  14.905  1.00 35.68      A    C
ATOM   3396  C   LYS A 846      56.695  -0.423  15.249  1.00 36.77      A    C
ATOM   3397  O   LYS A 846      57.646  -0.745  15.964  1.00 38.32      A    O
ATOM   3398  CB  LYS A 846      55.125   1.529  15.519  1.00 37.00      A    C
ATOM   3399  CG  LYS A 846      55.162   1.659  17.056  1.00 41.51      A    C
ATOM   3400  CD  LYS A 846      53.997   2.498  17.559  1.00 41.53      A    C
ATOM   3401  CE  LYS A 846      54.094   2.826  19.037  1.00 44.53      A    C
ATOM   3402  NZ  LYS A 846      52.697   3.074  19.519  1.00 45.03      A    N
ATOM   3403  N   THR A 847      55.849  -1.314  14.747  1.00 36.11      A    N
ATOM   3404  CA  THR A 847      56.092  -2.741  14.637  1.00 34.42      A    C
ATOM   3405  C   THR A 847      55.753  -3.148  13.210  1.00 38.67      A    C
ATOM   3406  O   THR A 847      55.096  -2.390  12.482  1.00 35.10      A    O
ATOM   3407  CB  THR A 847      55.251  -3.564  15.632  1.00 40.59      A    C
ATOM   3408  OG1 THR A 847      53.887  -3.615  15.192  1.00 39.13      A    O
ATOM   3409  CG2 THR A 847      55.328  -2.984  17.060  1.00 38.97      A    C
ATOM   3410  N   PRO A 848      56.205  -4.329  12.767  1.00 37.17      A    N
ATOM   3411  CA  PRO A 848      55.876  -4.759  11.399  1.00 42.39      A    C
ATOM   3412  C   PRO A 848      54.385  -4.693  11.095  1.00 40.28      A    C
ATOM   3413  O   PRO A 848      54.004  -4.418   9.954  1.00 38.47      A    O
ATOM   3414  CB  PRO A 848      56.406  -6.201  11.333  1.00 42.89      A    C
ATOM   3415  CG  PRO A 848      57.385  -6.339  12.445  1.00 43.91      A    C
ATOM   3416  CD  PRO A 848      57.190  -5.215  13.421  1.00 42.04      A    C
ATOM   3417  N   GLN A 849      53.533  -4.893  12.094  1.00 41.72      A    N
ATOM   3418  CA  GLN A 849      52.091  -4.846  11.912  1.00 40.15      A    C
ATOM   3419  C   GLN A 849      51.500  -3.457  12.103  1.00 37.17      A    C
ATOM   3420  O   GLN A 849      50.279  -3.320  12.041  1.00 40.88      A    O
ATOM   3421  CB  GLN A 849      51.415  -5.810  12.886  1.00 39.57      A    C
ATOM   3422  CG  GLN A 849      52.045  -7.183  12.903  1.00 46.01      A    C
ATOM   3423  CD  GLN A 849      53.080  -7.343  14.014  1.00 50.85      A    C
ATOM   3424  OE1 GLN A 849      54.190  -7.835  13.769  1.00 50.86      A    O
ATOM   3425  NE2 GLN A 849      52.733  -6.917  15.233  1.00 50.76      A    N
ATOM   3426  N   HIS A 850      52.310  -2.427  12.335  1.00 37.42      A    N
ATOM   3427  CA  HIS A 850      51.773  -1.123  12.739  1.00 37.92      A    C
ATOM   3428  C   HIS A 850      52.671  -0.028  12.170  1.00 33.10      A    C
ATOM   3429  O   HIS A 850      53.730   0.284  12.728  1.00 31.43      A    O
ATOM   3430  CB  HIS A 850      51.662  -1.018  14.260  1.00 31.56      A    C
ATOM   3431  CG  HIS A 850      51.029   0.257  14.749  1.00 34.48      A    C
ATOM   3432  ND1 HIS A 850      50.663   0.442  16.066  1.00 36.99      A    N
ATOM   3433  CD2 HIS A 850      50.710   1.408  14.109  1.00 34.98      A    C
ATOM   3434  CE1 HIS A 850      50.148   1.650  16.216  1.00 38.73      A    C
ATOM   3435  NE2 HIS A 850      50.151   2.250  15.039  1.00 36.97      A    N
ATOM   3436  N   VAL A 851      52.228   0.575  11.081  1.00 30.31      A    N
ATOM   3437  CA  VAL A 851      52.969   1.652  10.449  1.00 30.81      A    C
ATOM   3438  C   VAL A 851      52.215   2.955  10.678  1.00 30.04      A    C
ATOM   3439  O   VAL A 851      51.017   2.968  10.972  1.00 27.37      A    O
ATOM   3440  CB  VAL A 851      53.200   1.372   8.951  1.00 32.16      A    C
ATOM   3441  CG1 VAL A 851      53.969   0.049   8.794  1.00 30.53      A    C
ATOM   3442  CG2 VAL A 851      51.866   1.331   8.185  1.00 29.83      A    C
ATOM   3443  N   LYS A 852      52.949   4.064  10.576  1.00 30.23      A    N
ATOM   3444  CA  LYS A 852      52.418   5.397  10.853  1.00 31.18      A    C
ATOM   3445  C   LYS A 852      53.095   6.398   9.937  1.00 32.95      A    C
ATOM   3446  O   LYS A 852      54.304   6.300   9.702  1.00 32.44      A    O
ATOM   3447  CB  LYS A 852      52.664   5.823  12.316  1.00 34.13      A    C
ATOM   3448  CG  LYS A 852      52.162   4.831  13.338  1.00 36.49      A    C
ATOM   3449  CD  LYS A 852      52.706   5.119  14.698  1.00 37.95      A    C
ATOM   3450  CE  LYS A 852      52.248   6.464  15.196  1.00 38.74      A    C
ATOM   3451  NZ  LYS A 852      51.903   6.298  16.640  1.00 42.38      A    N
ATOM   3452  N   ILE A 853      52.307   7.369   9.457  1.00 31.76      A    N
ATOM   3453  CA  ILE A 853      52.799   8.437   8.600  1.00 30.70      A    C
ATOM   3454  C   ILE A 853      53.519   9.481   9.447  1.00 35.31      A    C
ATOM   3455  O   ILE A 853      53.075   9.802  10.561  1.00 33.74      A    O
ATOM   3456  CB  ILE A 853      51.622   9.078   7.835  1.00 31.29      A    C
ATOM   3457  CG1 ILE A 853      50.909   8.062   6.915  1.00 29.10      A    C
ATOM   3458  CG2 ILE A 853      52.072  10.325   7.115  1.00 27.83      A    C
ATOM   3459  CD1 ILE A 853      49.415   8.361   6.699  1.00 28.56      A    C
ATOM   3460  N   THR A 854      54.578  10.046   8.892  1.00 33.92      A    N
ATOM   3461  CA  THR A 854      55.346  11.035   9.595  1.00 35.83      A    C
ATOM   3462  C   THR A 854      55.589  12.244   8.752  1.00 39.31      A    C
ATOM   3463  O   THR A 854      55.160  12.293   7.617  1.00 39.53      A    O
ATOM   3464  CB  THR A 854      56.716  10.461   9.994  1.00 42.22      A    C
ATOM   3465  OG1 THR A 854      56.634   9.037  10.066  1.00 44.67      A    O
ATOM   3466  CG2 THR A 854      57.157  11.000  11.336  1.00 41.57      A    C
ATOM   3467  N   ASP A 855      56.265  13.231   9.309  1.00 38.78      A    N
ATOM   3468  CA  ASP A 855      56.625  14.450   8.583  1.00 42.49      A    C
ATOM   3469  C   ASP A 855      55.442  15.261   8.131  1.00 41.17      A    C
ATOM   3470  O   ASP A 855      55.549  16.076   7.238  1.00 43.07      A    O
ATOM   3471  CB  ASP A 855      57.589  14.147   7.426  1.00 42.16      A    C
ATOM   3472  CG  ASP A 855      58.988  13.853   7.904  1.00 45.39      A    C
ATOM   3473  OD1 ASP A 855      59.317  14.262   9.029  1.00 46.81      A    O
ATOM   3474  OD2 ASP A 855      59.759  13.214   7.164  1.00 50.39      A    O
ATOM   3475  N   PHE A 856      54.317  15.058   8.788  1.00 40.67      A    N
ATOM   3476  CA  PHE A 856      53.163  15.882   8.474  1.00 43.35      A    C
ATOM   3477  C   PHE A 856      53.421  17.335   8.856  1.00 44.64      A    C
ATOM   3478  O   PHE A 856      53.854  17.640   9.972  1.00 44.24      A    O
ATOM   3479  CB  PHE A 856      51.912  15.399   9.209  1.00 41.20      A    C
ATOM   3480  CG  PHE A 856      50.926  16.491   9.434  1.00 40.39      A    C
ATOM   3481  CD1 PHE A 856      50.266  17.071   8.355  1.00 41.97      A    C
ATOM   3482  CD2 PHE A 856      50.710  16.998  10.700  1.00 40.11      A    C
ATOM   3483  CE1 PHE A 856      49.378  18.109   8.542  1.00 42.99      A    C
ATOM   3484  CE2 PHE A 856      49.815  18.032  10.895  1.00 40.33      A    C
ATOM   3485  CZ  PHE A 856      49.149  18.586   9.818  1.00 42.68      A    C
ATOM   3486  N   GLY A 857      53.098  18.238   7.940  1.00 46.94      A    N
ATOM   3487  CA  GLY A 857      53.204  19.643   8.235  1.00 46.57      A    C
ATOM   3488  C   GLY A 857      54.593  20.199   8.089  1.00 50.37      A    C
ATOM   3489  O   GLY A 857      54.764  21.420   8.208  1.00 53.34      A    O
ATOM   3490  N   LEU A 858      55.589  19.344   7.826  1.00 48.91      A    N
ATOM   3491  CA  LEU A 858      56.953  19.828   7.627  1.00 51.19      A    C
ATOM   3492  C   LEU A 858      57.093  20.570   6.307  1.00 52.59      A    C
ATOM   3493  O   LEU A 858      57.782  21.596   6.241  1.00 52.18      A    O
ATOM   3494  CB  LEU A 858      57.948  18.672   7.691  1.00 47.49      A    C
ATOM   3495  CG  LEU A 858      58.823  18.704   8.953  1.00 49.01      A    C
ATOM   3496  CD1 LEU A 858      58.021  18.327  10.195  1.00 48.41      A    C
ATOM   3497  CD2 LEU A 858      59.989  17.773   8.767  1.00 46.20      A    C
ATOM   3498  N   ALA A 859      56.446  20.064   5.248  1.00 50.37      A    N
ATOM   3499  CA  ALA A 859      56.524  20.696   3.934  1.00 53.16      A    C
ATOM   3500  C   ALA A 859      56.121  22.166   4.002  1.00 51.81      A    C
ATOM   3501  O   ALA A 859      56.862  23.050   3.556  1.00 52.65      A    O
ATOM   3502  CB  ALA A 859      55.644  19.932   2.943  1.00 50.92      A    C
ATOM   3503  N   LYS A 860      54.943  22.443   4.563  1.00 51.80      A    N
ATOM   3504  CA  LYS A 860      54.515  23.822   4.779  1.00 54.36      A    C
ATOM   3505  C   LYS A 860      55.516  24.594   5.639  1.00 54.81      A    C
ATOM   3506  O   LYS A 860      55.828  25.756   5.355  1.00 58.32      A    O
ATOM   3507  CB  LYS A 860      53.129  23.822   5.424  1.00 53.22      A    C
ATOM   3508  CG  LYS A 860      52.793  25.078   6.197  1.00 51.60      A    C
ATOM   3509  CD  LYS A 860      51.577  24.848   7.060  1.00 52.93      A    C
ATOM   3510  CE  LYS A 860      50.301  25.283   6.356  1.00 54.49      A    C
ATOM   3511  NZ  LYS A 860      49.211  25.584   7.338  1.00 54.13      A    N
ATOM   3512  N   LEU A 861      56.044  23.958   6.684  1.00 53.14      A    N
ATOM   3513  CA  LEU A 861      56.950  24.613   7.621  1.00 55.24      A    C
ATOM   3514  C   LEU A 861      58.301  24.981   7.007  1.00 56.58      A    C
ATOM   3515  O   LEU A 861      59.052  25.744   7.622  1.00 54.62      A    O
ATOM   3516  CB  LEU A 861      57.161  23.695   8.827  1.00 52.37      A    C
ATOM   3517  CG  LEU A 861      57.888  24.221  10.057  1.00 53.30      A    C
ATOM   3518  CD1 LEU A 861      57.336  25.573  10.450  1.00 52.40      A    C
ATOM   3519  CD2 LEU A 861      57.786  23.226  11.206  1.00 53.02      A    C
ATOM   3520  N   LEU A 862      58.629  24.478   5.820  1.00 57.82      A    N
ATOM   3521  CA  LEU A 862      59.987  24.625   5.299  1.00 58.52      A    C
ATOM   3522  C   LEU A 862      60.000  25.014   3.824  1.00 56.51      A    C
ATOM   3523  O   LEU A 862      59.072  25.666   3.332  1.00 59.12      A    O
ATOM   3524  CB  LEU A 862      60.770  23.323   5.518  1.00 57.95      A    C
ATOM   3525  CG  LEU A 862      61.737  23.315   6.705  1.00 57.94      A    C
ATOM   3526  CD1 LEU A 862      62.058  21.889   7.141  1.00 54.26      A    C
ATOM   3527  CD2 LEU A 862      63.021  24.068   6.353  1.00 60.72      A    C
ATOM   3528  N   VAL A 876      62.356  19.110  -4.103  1.00 56.06      A    N
ATOM   3529  CA  VAL A 876      60.969  18.802  -4.449  1.00 55.50      A    C
ATOM   3530  C   VAL A 876      60.833  17.339  -4.844  1.00 54.41      A    C
ATOM   3531  O   VAL A 876      61.509  16.881  -5.770  1.00 57.58      A    O
ATOM   3532  CB  VAL A 876      60.463  19.700  -5.582  1.00 56.80      A    C
ATOM   3533  CG1 VAL A 876      59.011  20.033  -5.356  1.00 55.20      A    C
ATOM   3534  CG2 VAL A 876      61.303  20.958  -5.681  1.00 59.49      A    C
ATOM   3535  N   PRO A 877      59.959  16.599  -4.158  1.00 52.05      A    N
ATOM   3536  CA  PRO A 877      59.797  15.173  -4.512  1.00 52.18      A    C
ATOM   3537  C   PRO A 877      58.900  15.022  -5.735  1.00 49.21      A    C
ATOM   3538  O   PRO A 877      57.750  14.564  -5.647  1.00 47.43      A    O
ATOM   3539  CB  PRO A 877      59.178  14.592  -3.238  1.00 50.62      A    C
ATOM   3540  CG  PRO A 877      58.296  15.723  -2.728  1.00 50.14      A    C
ATOM   3541  CD  PRO A 877      58.963  17.027  -3.157  1.00 51.93      A    C
ATOM   3542  N   ILE A 878      59.434  15.433  -6.897  1.00 49.11      A    N
ATOM   3543  CA  ILE A 878      58.624  15.527  -8.116  1.00 49.13      A    C
ATOM   3544  C   ILE A 878      58.043  14.171  -8.490  1.00 43.99      A    C
ATOM   3545  O   ILE A 878      56.884  14.075  -8.901  1.00 45.29      A    O
ATOM   3546  CB  ILE A 878      59.453  16.109  -9.279  1.00 51.67      A    C
ATOM   3547  CG1 ILE A 878      59.720  17.599  -9.074  1.00 53.03      A    C
ATOM   3548  CG2 ILE A 878      58.729  15.881 -10.623  1.00 48.60      A    C
ATOM   3549  CD1 ILE A 878      58.694  18.501  -9.761  1.00 52.24      A    C
ATOM   3550  N   LYS A 879      58.822  13.103  -8.342  1.00 42.39      A    N
ATOM   3551  CA  LYS A 879      58.309  11.795  -8.744  1.00 45.74      A    C
ATOM   3552  C   LYS A 879      57.194  11.270  -7.834  1.00 45.71      A    C
ATOM   3553  O   LYS A 879      56.722  10.137  -8.033  1.00 41.43      A    O
ATOM   3554  CB  LYS A 879      59.464  10.799  -8.824  1.00 41.41      A    C
ATOM   3555  CG  LYS A 879      60.427  11.143  -9.967  1.00 44.66      A    C
ATOM   3556  CD  LYS A 879      61.662  10.261  -9.960  1.00 47.36      A    C
ATOM   3557  CE  LYS A 879      62.687  10.771 -10.969  1.00 51.27      A    C
ATOM   3558  NZ  LYS A 879      63.961  10.014 -10.887  1.00 53.52      A    N
ATOM   3559  N   TRP A 880      56.743  12.080  -6.861  1.00 45.37      A    N
ATOM   3560  CA  TRP A 880      55.650  11.733  -5.975  1.00 43.85      A    C
ATOM   3561  C   TRP A 880      54.483  12.690  -6.078  1.00 45.86      A    C
ATOM   3562  O   TRP A 880      53.425  12.405  -5.500  1.00 43.95      A    O
ATOM   3563  CB  TRP A 880      56.111  11.703  -4.505  1.00 37.96      A    C
ATOM   3564  CG  TRP A 880      56.694  10.394  -4.076  1.00 37.21      A    C
ATOM   3565  CD1 TRP A 880      56.049   9.370  -3.457  1.00 36.55      A    C
ATOM   3566  CD2 TRP A 880      58.052   9.965  -4.248  1.00 37.43      A    C
ATOM   3567  NE1 TRP A 880      56.915   8.317  -3.249  1.00 33.63      A    N
ATOM   3568  CE2 TRP A 880      58.152   8.667  -3.722  1.00 34.81      A    C
ATOM   3569  CE3 TRP A 880      59.190  10.559  -4.799  1.00 39.73      A    C
ATOM   3570  CZ2 TRP A 880      59.347   7.951  -3.724  1.00 35.67      A    C
ATOM   3571  CZ3 TRP A 880      60.379   9.848  -4.792  1.00 38.13      A    C
ATOM   3572  CH2 TRP A 880      60.450   8.557  -4.257  1.00 33.66      A    C
ATOM   3573  N   MET A 881      54.629  13.812  -6.785  1.00 45.00      A    N
ATOM   3574  CA  MET A 881      53.585  14.821  -6.756  1.00 45.57      A    C
ATOM   3575  C   MET A 881      52.595  14.664  -7.902  1.00 46.05      A    C
ATOM   3576  O   MET A 881      52.902  14.120  -8.966  1.00 46.79      A    O
ATOM   3577  CB  MET A 881      54.176  16.236  -6.741  1.00 48.40      A    C
ATOM   3578  CG  MET A 881      55.377  16.387  -5.790  1.00 46.36      A    C
ATOM   3579  SD  MET A 881      56.456  17.791  -6.147  1.00 50.62      A    S
ATOM   3580  CE  MET A 881      55.309  18.951  -6.881  1.00 49.77      A    C
ATOM   3581  N   ALA A 882      51.373  15.120  -7.645  1.00 45.71      A    N
ATOM   3582  CA  ALA A 882      50.361  15.158  -8.676  1.00 45.73      A    C
ATOM   3583  C   ALA A 882      50.782  16.115  -9.775  1.00 49.69      A    C
ATOM   3584  O   ALA A 882      51.630  16.996  -9.589  1.00 50.60      A    O
ATOM   3585  CB  ALA A 882      49.018  15.594  -8.104  1.00 43.33      A    C
ATOM   3586  N   LEU A 883      50.147  15.936 -10.928  1.00 47.78      A    N
ATOM   3587  CA  LEU A 883      50.440  16.764 -12.085  1.00 51.00      A    C
ATOM   3588  C   LEU A 883      50.238  18.237 -11.756  1.00 52.23      A    C
ATOM   3589  O   LEU A 883      51.113  19.070 -12.026  1.00 54.15      A    O
ATOM   3590  CB  LEU A 883      49.557  16.317 -13.257  1.00 50.00      A    C
ATOM   3591  CG  LEU A 883      49.806  16.925 -14.634  1.00 51.89      A    C
ATOM   3592  CD1 LEU A 883      48.944  18.169 -14.821  1.00 49.39      A    C
ATOM   3593  CD2 LEU A 883      51.300  17.212 -14.848  1.00 51.40      A    C
ATOM   3594  N   GLU A 884      49.096  18.571 -11.148  1.00 49.11      A    N
ATOM   3595  CA  GLU A 884      48.806  19.965 -10.829  1.00 51.30      A    C
ATOM   3596  C   GLU A 884      49.834  20.548  -9.856  1.00 54.40      A    C
ATOM   3597  O   GLU A 884      50.184  21.729  -9.955  1.00 56.53      A    O
ATOM   3598  CB  GLU A 884      47.388  20.091 -10.267  1.00 51.80      A    C
ATOM   3599  CG  GLU A 884      47.194  19.520  -8.859  1.00 51.87      A    C
ATOM   3600  CD  GLU A 884      46.542  18.139  -8.869  1.00 52.51      A    C
ATOM   3601  OE1 GLU A 884      46.556  17.481  -9.930  1.00 50.17      A    O
ATOM   3602  OE2 GLU A 884      46.014  17.711  -7.812  1.00 50.33      A    O
ATOM   3603  N   SER A 885      50.342  19.740  -8.916  1.00 52.13      A    N
ATOM   3604  CA  SER A 885      51.376  20.245  -8.011  1.00 54.76      A    C
ATOM   3605  C   SER A 885      52.646  20.587  -8.771  1.00 56.61      A    C
ATOM   3606  O   SER A 885      53.318  21.576  -8.456  1.00 58.35      A    O
ATOM   3607  CB  SER A 885      51.707  19.233  -6.906  1.00 49.48      A    C
ATOM   3608  OG  SER A 885      50.554  18.586  -6.411  1.00 52.81      A    O
ATOM   3609  N   ILE A 886      53.019  19.752  -9.744  1.00 54.07      A    N
ATOM   3610  CA  ILE A 886      54.211  20.031 -10.536  1.00 56.47      A    C
ATOM   3611  C   ILE A 886      54.018  21.300 -11.350  1.00 55.83      A    C
ATOM   3612  O   ILE A 886      54.922  22.139 -11.448  1.00 56.52      A    O
ATOM   3613  CB  ILE A 886      54.553  18.833 -11.438  1.00 56.35      A    C
ATOM   3614  CG1 ILE A 886      54.729  17.573 -10.599  1.00 50.64      A    C
ATOM   3615  CG2 ILE A 886      55.825  19.108 -12.248  1.00 55.30      A    C
ATOM   3616  CD1 ILE A 886      54.860  16.342 -11.449  1.00 50.44      A    C
ATOM   3617  N   LEU A 887      52.830  21.477 -11.921  1.00 56.11      A    N
ATOM   3618  CA  LEU A 887      52.592  22.622 -12.792  1.00 56.45      A    C
ATOM   3619  C   LEU A 887      52.318  23.890 -11.987  1.00 58.10      A    C
ATOM   3620  O   LEU A 887      53.085  24.855 -12.057  1.00 59.79      A    O
ATOM   3621  CB  LEU A 887      51.438  22.316 -13.751  1.00 54.02      A    C
ATOM   3622  CG  LEU A 887      51.727  21.320 -14.881  1.00 55.38      A    C
ATOM   3623  CD1 LEU A 887      50.636  21.347 -15.928  1.00 53.95      A    C
ATOM   3624  CD2 LEU A 887      53.066  21.573 -15.535  1.00 55.10      A    C
ATOM   3625  N   HIS A 888      51.239  23.906 -11.200  1.00 59.09      A    N
ATOM   3626  CA  HIS A 888      50.775  25.136 -10.570  1.00 58.32      A    C
ATOM   3627  C   HIS A 888      50.970  25.171  -9.055  1.00 58.34      A    C
ATOM   3628  O   HIS A 888      50.362  26.018  -8.386  1.00 57.34      A    O
ATOM   3629  CB  HIS A 888      49.298  25.373 -10.902  1.00 58.56      A    C
ATOM   3630  CG  HIS A 888      48.893  24.918 -12.271  1.00 58.75      A    C
ATOM   3631  ND1 HIS A 888      49.699  25.068 -13.380  1.00 58.78      A    N
ATOM   3632  CD2 HIS A 888      47.758  24.323 -12.709  1.00 59.72      A    C
ATOM   3633  CE1 HIS A 888      49.079  24.578 -14.440  1.00 59.24      A    C
ATOM   3634  NE2 HIS A 888      47.900  24.121 -14.060  1.00 61.86      A    N
ATOM   3635  N   ARG A 889      51.792  24.283  -8.490  1.00 59.60      A    N
ATOM   3636  CA  ARG A 889      52.040  24.252  -7.043  1.00 58.92      A    C
ATOM   3637  C   ARG A 889      50.731  24.238  -6.242  1.00 56.64      A    C
ATOM   3638  O   ARG A 889      50.603  24.882  -5.196  1.00 55.92      A    O
ATOM   3639  CB  ARG A 889      52.929  25.426  -6.617  1.00 63.07      A    C
ATOM   3640  CG  ARG A 889      54.441  25.229  -6.847  1.00 63.54      A    C
ATOM   3641  CD  ARG A 889      54.835  23.756  -6.923  1.00 62.63      A    C
ATOM   3642  NE  ARG A 889      56.183  23.528  -6.416  1.00 61.65      A    N
ATOM   3643  CZ  ARG A 889      57.176  22.984  -7.105  1.00 64.32      A    C
ATOM   3644  NH1 ARG A 889      56.999  22.531  -8.337  1.00 63.00      A    N
ATOM   3645  NH2 ARG A 889      58.381  22.893  -6.544  1.00 67.76      A    N
ATOM   3646  N   ILE A 890      49.744  23.505  -6.750  1.00 54.35      A    N
ATOM   3647  CA  ILE A 890      48.530  23.207  -5.999  1.00 53.87      A    C
ATOM   3648  C   ILE A 890      48.787  22.005  -5.101  1.00 52.47      A    C
ATOM   3649  O   ILE A 890      49.420  21.034  -5.525  1.00 54.28      A    O
ATOM   3650  CB  ILE A 890      47.358  22.921  -6.955  1.00 51.63      A    C
ATOM   3651  CG1 ILE A 890      47.145  24.070  -7.947  1.00 56.07      A    C
ATOM   3652  CG2 ILE A 890      46.114  22.624  -6.158  1.00 50.15      A    C
ATOM   3653  CD1 ILE A 890      45.793  24.023  -8.661  1.00 50.89      A    C
ATOM   3654  N   TYR A 891      48.291  22.049  -3.861  1.00 51.51      A    N
ATOM   3655  CA  TYR A 891      48.346  20.895  -2.963  1.00 48.66      A    C
ATOM   3656  C   TYR A 891      46.992  20.733  -2.289  1.00 49.72      A    C
ATOM   3657  O   TYR A 891      46.523  21.654  -1.613  1.00 50.75      A    O
ATOM   3658  CB  TYR A 891      49.444  21.042  -1.912  1.00 49.74      A    C
ATOM   3659  CG  TYR A 891      50.845  21.027  -2.467  1.00 51.61      A    C
ATOM   3660  CD1 TYR A 891      51.507  19.832  -2.692  1.00 50.91      A    C
ATOM   3661  CD2 TYR A 891      51.511  22.214  -2.755  1.00 53.76      A    C
ATOM   3662  CE1 TYR A 891      52.793  19.810  -3.196  1.00 50.27      A    C
ATOM   3663  CE2 TYR A 891      52.794  22.210  -3.255  1.00 55.55      A    C
ATOM   3664  CZ  TYR A 891      53.432  21.006  -3.475  1.00 56.09      A    C
ATOM   3665  OH  TYR A 891      54.714  21.006  -3.966  1.00 58.76      A    O
ATOM   3666  N   THR A 892      46.370  19.564  -2.467  1.00 46.71      A    N
ATOM   3667  CA  THR A 892      45.046  19.281  -1.933  1.00 42.09      A    C
ATOM   3668  C   THR A 892      45.021  17.857  -1.404  1.00 43.19      A    C
ATOM   3669  O   THR A 892      45.984  17.096  -1.546  1.00 43.14      A    O
ATOM   3670  CB  THR A 892      43.955  19.435  -2.994  1.00 46.96      A    C
ATOM   3671  OG1 THR A 892      44.217  18.524  -4.077  1.00 46.82      A    O
ATOM   3672  CG2 THR A 892      43.910  20.870  -3.512  1.00 48.51      A    C
ATOM   3673  N   HIS A 893      43.897  17.478  -0.800  1.00 43.56      A    N
ATOM   3674  CA  HIS A 893      43.755  16.087  -0.400  1.00 43.07      A    C
ATOM   3675  C   HIS A 893      43.874  15.162  -1.607  1.00 43.47      A    C
ATOM   3676  O   HIS A 893      44.412  14.054  -1.486  1.00 43.80      A    O
ATOM   3677  CB  HIS A 893      42.431  15.886   0.340  1.00 42.07      A    C
ATOM   3678  CG  HIS A 893      42.280  16.752   1.555  1.00 43.33      A    C
ATOM   3679  ND1 HIS A 893      43.226  16.797   2.559  1.00 43.42      A    N
ATOM   3680  CD2 HIS A 893      41.294  17.602   1.930  1.00 43.28      A    C
ATOM   3681  CE1 HIS A 893      42.831  17.640   3.499  1.00 44.06      A    C
ATOM   3682  NE2 HIS A 893      41.661  18.141   3.142  1.00 46.46      A    N
ATOM   3683  N   GLN A 894      43.445  15.619  -2.788  1.00 41.04      A    N
ATOM   3684  CA  GLN A 894      43.504  14.767  -3.972  1.00 42.25      A    C
ATOM   3685  C   GLN A 894      44.913  14.675  -4.556  1.00 41.00      A    C
ATOM   3686  O   GLN A 894      45.290  13.623  -5.086  1.00 41.12      A    O
ATOM   3687  CB  GLN A 894      42.500  15.263  -5.011  1.00 39.29      A    C
ATOM   3688  CG  GLN A 894      41.044  15.046  -4.589  1.00 43.14      A    C
ATOM   3689  CD  GLN A 894      40.779  13.662  -3.953  1.00 47.52      A    C
ATOM   3690  OE1 GLN A 894      40.820  13.494  -2.718  1.00 45.45      A    O
ATOM   3691  NE2 GLN A 894      40.505  12.666  -4.807  1.00 45.76      A    N
ATOM   3692  N   SER A 895      45.718  15.730  -4.463  1.00 39.32      A    N
ATOM   3693  CA  SER A 895      47.136  15.537  -4.742  1.00 38.05      A    C
ATOM   3694  C   SER A 895      47.768  14.564  -3.749  1.00 40.12      A    C
ATOM   3695  O   SER A 895      48.653  13.792  -4.133  1.00 41.55      A    O
ATOM   3696  CB  SER A 895      47.879  16.873  -4.729  1.00 42.74      A    C
ATOM   3697  OG  SER A 895      48.043  17.356  -3.397  1.00 43.17      A    O
ATOM   3698  N   ASP A 896      47.330  14.564  -2.477  1.00 40.41      A    N
ATOM   3699  CA  ASP A 896      47.861  13.579  -1.532  1.00 38.38      A    C
ATOM   3700  C   ASP A 896      47.488  12.160  -1.964  1.00 38.04      A    C
ATOM   3701  O   ASP A 896      48.278  11.217  -1.799  1.00 35.83      A    O
ATOM   3702  CB  ASP A 896      47.353  13.836  -0.106  1.00 38.79      A    C
ATOM   3703  CG  ASP A 896      48.149  14.919   0.652  1.00 40.14      A    C
ATOM   3704  OD1 ASP A 896      49.209  15.381   0.171  1.00 36.88      A    O
ATOM   3705  OD2 ASP A 896      47.682  15.309   1.753  1.00 39.08      A    O
ATOM   3706  N   VAL A 897      46.286  11.992  -2.525  1.00 38.18      A    N
ATOM   3707  CA  VAL A 897      45.880  10.696  -3.066  1.00 38.81      A    C
ATOM   3708  C   VAL A 897      46.833  10.246  -4.173  1.00 36.34      A    C
ATOM   3709  O   VAL A 897      47.202   9.065  -4.258  1.00 34.92      A    O
ATOM   3710  CB  VAL A 897      44.423  10.768  -3.559  1.00 40.63      A    C
ATOM   3711  CG1 VAL A 897      44.082   9.551  -4.408  1.00 41.73      A    C
ATOM   3712  CG2 VAL A 897      43.494  10.875  -2.397  1.00 37.77      A    C
ATOM   3713  N   TRP A 898      47.285  11.180  -5.012  1.00 37.10      A    N
ATOM   3714  CA  TRP A 898      48.270  10.809  -6.030  1.00 36.72      A    C
ATOM   3715  C   TRP A 898      49.533  10.247  -5.380  1.00 35.41      A    C
ATOM   3716  O   TRP A 898      50.024   9.175  -5.764  1.00 33.93      A    O
ATOM   3717  CB  TRP A 898      48.589  12.014  -6.924  1.00 37.61      A    C
ATOM   3718  CG  TRP A 898      49.600  11.734  -8.031  1.00 39.95      A    C
ATOM   3719  CD1 TRP A 898      50.857  11.208  -7.890  1.00 40.14      A    C
ATOM   3720  CD2 TRP A 898      49.446  12.000  -9.430  1.00 42.72      A    C
ATOM   3721  NE1 TRP A 898      51.482  11.116  -9.101  1.00 35.89      A    N
ATOM   3722  CE2 TRP A 898      50.642  11.601 -10.067  1.00 42.56      A    C
ATOM   3723  CE3 TRP A 898      48.413  12.527 -10.210  1.00 42.19      A    C
ATOM   3724  CZ2 TRP A 898      50.822  11.704 -11.449  1.00 41.84      A    C
ATOM   3725  CZ3 TRP A 898      48.601  12.639 -11.574  1.00 42.00      A    C
ATOM   3726  CH2 TRP A 898      49.795  12.232 -12.179  1.00 41.31      A    C
ATOM   3727  N   SER A 899      50.080  10.968  -4.390  1.00 35.83      A    N
ATOM   3728  CA  SER A 899      51.274  10.500  -3.688  1.00 31.45      A    C
ATOM   3729  C   SER A 899      51.026   9.166  -3.001  1.00 32.44      A    C
ATOM   3730  O   SER A 899      51.921   8.308  -2.946  1.00 32.29      A    O
ATOM   3731  CB  SER A 899      51.722  11.536  -2.653  1.00 35.42      A    C
ATOM   3732  OG  SER A 899      52.031  12.784  -3.221  1.00 34.86      A    O
ATOM   3733  N   TYR A 900      49.838   8.997  -2.408  1.00 28.23      A    N
ATOM   3734  CA  TYR A 900      49.468   7.692  -1.871  1.00 28.40      A    C
ATOM   3735  C   TYR A 900      49.639   6.609  -2.921  1.00 29.74      A    C
ATOM   3736  O   TYR A 900      50.190   5.541  -2.646  1.00 29.45      A    O
ATOM   3737  CB  TYR A 900      48.026   7.713  -1.364  1.00 27.93      A    C
ATOM   3738  CG  TYR A 900      47.543   6.375  -0.841  1.00 26.35      A    C
ATOM   3739  CD1 TYR A 900      47.822   5.956   0.487  1.00 29.98      A    C
ATOM   3740  CD2 TYR A 900      46.808   5.523  -1.650  1.00 27.08      A    C
ATOM   3741  CE1 TYR A 900      47.363   4.715   0.969  1.00 25.53      A    C
ATOM   3742  CE2 TYR A 900      46.353   4.307  -1.189  1.00 29.85      A    C
ATOM   3743  CZ  TYR A 900      46.633   3.892   0.114  1.00 28.32      A    C
ATOM   3744  OH  TYR A 900      46.154   2.661   0.527  1.00 28.56      A    O
ATOM   3745  N   GLY A 901      49.161   6.874  -4.144  1.00 32.03      A    N
ATOM   3746  CA  GLY A 901      49.290   5.899  -5.208  1.00 29.94      A    C
ATOM   3747  C   GLY A 901      50.736   5.552  -5.490  1.00 32.63      A    C
ATOM   3748  O   GLY A 901      51.090   4.380  -5.632  1.00 31.34      A    O
ATOM   3749  N   VAL A 902      51.602   6.561  -5.545  1.00 31.36      A    N
ATOM   3750  CA  VAL A 902      53.016   6.261  -5.749  1.00 31.66      A    C
ATOM   3751  C   VAL A 902      53.566   5.455  -4.587  1.00 32.71      A    C
ATOM   3752  O   VAL A 902      54.375   4.534  -4.782  1.00 31.25      A    O
ATOM   3753  CB  VAL A 902      53.825   7.545  -5.962  1.00 32.41      A    C
ATOM   3754  CG1 VAL A 902      55.301   7.194  -6.060  1.00 35.16      A    C
ATOM   3755  CG2 VAL A 902      53.333   8.274  -7.204  1.00 32.63      A    C
ATOM   3756  N   THR A 903      53.117   5.764  -3.363  1.00 31.75      A    N
ATOM   3757  CA  THR A 903      53.647   5.073  -2.183  1.00 32.35      A    C
ATOM   3758  C   THR A 903      53.267   3.598  -2.219  1.00 32.24      A    C
ATOM   3759  O   THR A 903      54.122   2.720  -2.014  1.00 30.81      A    O
ATOM   3760  CB  THR A 903      53.136   5.743  -0.895  1.00 30.28      A    C
ATOM   3761  OG1 THR A 903      53.345   7.158  -0.978  1.00 27.16      A    O
ATOM   3762  CG2 THR A 903      53.852   5.220   0.367  1.00 30.76      A    C
ATOM   3763  N   VAL A 904      51.993   3.304  -2.521  1.00 30.39      A    N
ATOM   3764  CA  VAL A 904      51.585   1.912  -2.695  1.00 33.13      A    C
ATOM   3765  C   VAL A 904      52.453   1.242  -3.758  1.00 34.06      A    C
ATOM   3766  O   VAL A 904      52.863   0.081  -3.616  1.00 34.61      A    O
ATOM   3767  CB  VAL A 904      50.086   1.826  -3.053  1.00 34.69      A    C
ATOM   3768  CG1 VAL A 904      49.718   0.393  -3.375  1.00 34.64      A    C
ATOM   3769  CG2 VAL A 904      49.211   2.334  -1.903  1.00 31.27      A    C
ATOM   3770  N   TRP A 905      52.770   1.967  -4.831  1.00 32.93      A    N
ATOM   3771  CA  TRP A 905      53.603   1.375  -5.871  1.00 36.11      A    C
ATOM   3772  C   TRP A 905      54.968   0.974  -5.317  1.00 34.24      A    C
ATOM   3773  O   TRP A 905      55.409  -0.166  -5.520  1.00 35.26      A    O
ATOM   3774  CB  TRP A 905      53.726   2.333  -7.057  1.00 35.23      A    C
ATOM   3775  CG  TRP A 905      54.464   1.761  -8.225  1.00 37.82      A    C
ATOM   3776  CD1 TRP A 905      53.922   1.064  -9.284  1.00 38.37      A    C
ATOM   3777  CD2 TRP A 905      55.878   1.836  -8.476  1.00 36.17      A    C
ATOM   3778  NE1 TRP A 905      54.917   0.691 -10.161  1.00 36.42      A    N
ATOM   3779  CE2 TRP A 905      56.124   1.152  -9.698  1.00 39.19      A    C
ATOM   3780  CE3 TRP A 905      56.954   2.399  -7.788  1.00 36.40      A    C
ATOM   3781  CZ2 TRP A 905      57.406   1.031 -10.247  1.00 37.27      A    C
ATOM   3782  CZ3 TRP A 905      58.240   2.270  -8.324  1.00 38.08      A    C
ATOM   3783  CH2 TRP A 905      58.448   1.590  -9.547  1.00 39.26      A    C
ATOM   3784  N   GLU A 906      55.641   1.887  -4.599  1.00 34.41      A    N
ATOM   3785  CA  GLU A 906      56.904   1.544  -3.930  1.00 34.71      A    C
ATOM   3786  C   GLU A 906      56.773   0.295  -3.091  1.00 33.39      A    C
ATOM   3787  O   GLU A 906      57.659  -0.569  -3.102  1.00 36.35      A    O
ATOM   3788  CB  GLU A 906      57.380   2.669  -3.018  1.00 34.10      A    C
ATOM   3789  CG  GLU A 906      57.705   3.962  -3.705  1.00 34.58      A    C
ATOM   3790  CD  GLU A 906      58.050   5.028  -2.702  1.00 36.17      A    C
ATOM   3791  OE1 GLU A 906      59.247   5.128  -2.309  1.00 36.30      A    O
ATOM   3792  OE2 GLU A 906      57.111   5.745  -2.285  1.00 35.31      A    O
ATOM   3793  N   LEU A 907      55.709   0.219  -2.295  1.00 33.97      A    N
ATOM   3794  CA  LEU A 907      55.531  -0.938  -1.430  1.00 35.76      A    C
ATOM   3795  C   LEU A 907      55.457  -2.214  -2.256  1.00 34.20      A    C
ATOM   3796  O   LEU A 907      56.134  -3.204  -1.948  1.00 34.38      A    O
ATOM   3797  CB  LEU A 907      54.268  -0.782  -0.580  1.00 33.74      A    C
ATOM   3798  CG  LEU A 907      54.270   0.366   0.437  1.00 35.48      A    C
ATOM   3799  CD1 LEU A 907      53.084   0.221   1.382  1.00 35.99      A    C
ATOM   3800  CD2 LEU A 907      55.585   0.400   1.197  1.00 34.90      A    C
ATOM   3801  N   MET A 908      54.634  -2.205  -3.314  1.00 32.36      A    N
ATOM   3802  CA  MET A 908      54.404  -3.406  -4.111  1.00 34.40      A    C
ATOM   3803  C   MET A 908      55.612  -3.808  -4.949  1.00 35.47      A    C
ATOM   3804  O   MET A 908      55.727  -4.985  -5.294  1.00 35.49      A    O
ATOM   3805  CB  MET A 908      53.194  -3.212  -5.027  1.00 34.45      A    C
ATOM   3806  CG  MET A 908      51.899  -2.877  -4.295  1.00 34.75      A    C
ATOM   3807  SD  MET A 908      51.445  -4.215  -3.198  1.00 39.84      A    S
ATOM   3808  CE  MET A 908      50.180  -3.434  -2.183  1.00 38.35      A    C
ATOM   3809  N   THR A 909      56.507  -2.870  -5.282  1.00 35.10      A    N
ATOM   3810  CA  THR A 909      57.774  -3.200  -5.933  1.00 36.73      A    C
ATOM   3811  C   THR A 909      58.923  -3.331  -4.937  1.00 39.57      A    C
ATOM   3812  O   THR A 909      60.087  -3.166  -5.324  1.00 41.64      A    O
ATOM   3813  CB  THR A 909      58.146  -2.156  -6.989  1.00 37.17      A    C
ATOM   3814  OG1 THR A 909      58.488  -0.925  -6.338  1.00 37.23      A    O
ATOM   3815  CG2 THR A 909      56.988  -1.907  -7.942  1.00 33.76      A    C
ATOM   3816  N   PHE A 910      58.610  -3.605  -3.662  1.00 38.27      A    N
ATOM   3817  CA  PHE A 910      59.595  -3.829  -2.594  1.00 38.29      A    C
ATOM   3818  C   PHE A 910      60.671  -2.749  -2.523  1.00 37.29      A    C
ATOM   3819  O   PHE A 910      61.808  -3.026  -2.134  1.00 38.72      A    O
ATOM   3820  CB  PHE A 910      60.238  -5.206  -2.719  1.00 37.54      A    C
ATOM   3821  CG  PHE A 910      59.263  -6.321  -2.631  1.00 39.97      A    C
ATOM   3822  CD1 PHE A 910      58.737  -6.695  -1.413  1.00 42.22      A    C
ATOM   3823  CD2 PHE A 910      58.851  -6.989  -3.770  1.00 40.71      A    C
ATOM   3824  CE1 PHE A 910      57.824  -7.719  -1.327  1.00 42.78      A    C
ATOM   3825  CE2 PHE A 910      57.938  -8.013  -3.689  1.00 41.27      A    C
ATOM   3826  CZ  PHE A 910      57.421  -8.374  -2.470  1.00 42.28      A    C
ATOM   3827  N   GLY A 911      60.316  -1.512  -2.857  1.00 35.30      A    N
ATOM   3828  CA  GLY A 911      61.200  -0.387  -2.650  1.00 36.72      A    C
ATOM   3829  C   GLY A 911      61.917   0.155  -3.877  1.00 41.39      A    C
ATOM   3830  O   GLY A 911      62.867   0.944  -3.714  1.00 37.04      A    O
ATOM   3831  N   SER A 912      61.509  -0.251  -5.089  1.00 38.53      A    N
ATOM   3832  CA  SER A 912      62.036   0.332  -6.322  1.00 40.93      A    C
ATOM   3833  C   SER A 912      61.791   1.832  -6.352  1.00 40.70      A    C
ATOM   3834  O   SER A 912      60.809   2.335  -5.800  1.00 41.00      A    O
ATOM   3835  CB  SER A 912      61.376  -0.278  -7.579  1.00 37.74      A    C
ATOM   3836  OG  SER A 912      61.280  -1.691  -7.516  1.00 44.38      A    O
ATOM   3837  N   LYS A 913      62.672   2.534  -7.047  1.00 41.95      A    N
ATOM   3838  CA  LYS A 913      62.533   3.965  -7.227  1.00 42.02      A    C
ATOM   3839  C   LYS A 913      61.527   4.245  -8.333  1.00 42.81      A    C
ATOM   3840  O   LYS A 913      61.658   3.703  -9.434  1.00 45.46      A    O
ATOM   3841  CB  LYS A 913      63.869   4.600  -7.603  1.00 47.00      A    C
ATOM   3842  CG  LYS A 913      64.853   4.728  -6.483  1.00 47.08      A    C
ATOM   3843  CD  LYS A 913      66.108   5.441  -6.975  1.00 49.70      A    C
ATOM   3844  CE  LYS A 913      67.363   4.793  -6.399  1.00 52.57      A    C
ATOM   3845  NZ  LYS A 913      67.482   3.373  -6.831  1.00 53.93      A    N
ATOM   3846  N   PRO A 914      60.562   5.121  -8.112  1.00 40.50      A    N
ATOM   3847  CA  PRO A 914      59.627   5.448  -9.186  1.00 44.06      A    C
ATOM   3848  C   PRO A 914      60.369   6.189 -10.284  1.00 45.28      A    C
ATOM   3849  O   PRO A 914      61.274   6.978 -10.004  1.00 44.46      A    O
ATOM   3850  CB  PRO A 914      58.583   6.331  -8.493  1.00 41.14      A    C
ATOM   3851  CG  PRO A 914      59.333   6.987  -7.389  1.00 41.94      A    C
ATOM   3852  CD  PRO A 914      60.454   6.042  -6.972  1.00 38.99      A    C
ATOM   3853  N   TYR A 915      59.994   5.897 -11.538  1.00 43.91      A    N
ATOM   3854  CA  TYR A 915      60.623   6.469 -12.734  1.00 43.79      A    C
ATOM   3855  C   TYR A 915      62.147   6.417 -12.664  1.00 45.13      A    C
ATOM   3856  O   TYR A 915      62.826   7.441 -12.745  1.00 48.34      A    O
ATOM   3857  CB  TYR A 915      60.161   7.905 -12.958  1.00 43.65      A    C
ATOM   3858  CG  TYR A 915      58.706   8.149 -12.693  1.00 43.73      A    C
ATOM   3859  CD1 TYR A 915      57.744   7.860 -13.646  1.00 42.82      A    C
ATOM   3860  CD2 TYR A 915      58.293   8.683 -11.492  1.00 44.00      A    C
ATOM   3861  CE1 TYR A 915      56.412   8.096 -13.400  1.00 43.95      A    C
ATOM   3862  CE2 TYR A 915      56.964   8.925 -11.242  1.00 44.31      A    C
ATOM   3863  CZ  TYR A 915      56.027   8.631 -12.189  1.00 41.57      A    C
ATOM   3864  OH  TYR A 915      54.711   8.892 -11.903  1.00 38.28      A    O
ATOM   3865  N   ASP A 916      62.693   5.218 -12.507  1.00 45.06      A    N
ATOM   3866  CA  ASP A 916      64.111   5.096 -12.177  1.00 49.05      A    C
ATOM   3867  C   ASP A 916      64.956   5.405 -13.407  1.00 52.86      A    C
ATOM   3868  O   ASP A 916      64.771   4.800 -14.468  1.00 52.61      A    O
ATOM   3869  CB  ASP A 916      64.416   3.702 -11.631  1.00 48.35      A    C
ATOM   3870  CG  ASP A 916      65.776   3.621 -10.935  1.00 53.75      A    C
ATOM   3871  OD1 ASP A 916      66.268   4.665 -10.441  1.00 53.41      A    O
ATOM   3872  OD2 ASP A 916      66.340   2.503 -10.858  1.00 54.71      A    O
ATOM   3873  N   GLY A 917      65.863   6.371 -13.270  1.00 53.64      A    N
ATOM   3874  CA  GLY A 917      66.693   6.807 -14.368  1.00 54.09      A    C
ATOM   3875  C   GLY A 917      66.075   7.842 -15.286  1.00 54.78      A    C
ATOM   3876  O   GLY A 917      66.712   8.219 -16.277  1.00 59.05      A    O
ATOM   3877  N   ILE A 918      64.870   8.310 -14.999  1.00 51.39      A    N
ATOM   3878  CA  ILE A 918      64.203   9.328 -15.808  1.00 53.67      A    C
ATOM   3879  C   ILE A 918      64.433  10.688 -15.161  1.00 58.22      A    C
ATOM   3880  O   ILE A 918      64.178  10.837 -13.957  1.00 58.02      A    O
ATOM   3881  CB  ILE A 918      62.702   9.035 -15.965  1.00 53.48      A    C
ATOM   3882  CG1 ILE A 918      62.499   7.625 -16.534  1.00 52.28      A    C
ATOM   3883  CG2 ILE A 918      62.007  10.114 -16.802  1.00 52.55      A    C
ATOM   3884  CD1 ILE A 918      61.086   7.360 -17.032  1.00 54.71      A    C
ATOM   3885  N   PRO A 919      64.930  11.678 -15.904  1.00 60.62      A    N
ATOM   3886  CA  PRO A 919      65.130  13.021 -15.341  1.00 61.20      A    C
ATOM   3887  C   PRO A 919      63.881  13.539 -14.646  1.00 59.16      A    C
ATOM   3888  O   PRO A 919      62.771  13.437 -15.176  1.00 58.05      A    O
ATOM   3889  CB  PRO A 919      65.472  13.881 -16.570  1.00 61.22      A    C
ATOM   3890  CG  PRO A 919      65.524  12.957 -17.756  1.00 58.34      A    C
ATOM   3891  CD  PRO A 919      65.457  11.544 -17.271  1.00 57.65      A    C
ATOM   3892  N   ALA A 920      64.073  14.111 -13.448  1.00 60.38      A    N
ATOM   3893  CA  ALA A 920      62.967  14.767 -12.753  1.00 58.88      A    C
ATOM   3894  C   ALA A 920      62.391  15.894 -13.600  1.00 58.75      A    C
ATOM   3895  O   ALA A 920      61.169  16.095 -13.639  1.00 57.96      A    O
ATOM   3896  CB  ALA A 920      63.423  15.298 -11.395  1.00 50.33      A    C
ATOM   3897  N   SER A 921      63.258  16.627 -14.300  1.00 56.46      A    N
ATOM   3898  CA  SER A 921      62.812  17.665 -15.218  1.00 60.23      A    C
ATOM   3899  C   SER A 921      61.866  17.131 -16.289  1.00 60.86      A    C
ATOM   3900  O   SER A 921      61.119  17.910 -16.891  1.00 60.27      A    O
ATOM   3901  CB  SER A 921      64.034  18.307 -15.875  1.00 64.04      A    C
ATOM   3902  OG  SER A 921      65.055  17.337 -16.076  1.00 63.68      A    O
ATOM   3903  N   GLU A 922      61.871  15.821 -16.530  1.00 58.68      A    N
ATOM   3904  CA  GLU A 922      61.097  15.223 -17.604  1.00 59.82      A    C
ATOM   3905  C   GLU A 922      59.774  14.624 -17.145  1.00 59.95      A    C
ATOM   3906  O   GLU A 922      58.947  14.280 -17.997  1.00 59.34      A    O
ATOM   3907  CB  GLU A 922      61.936  14.141 -18.296  1.00 61.58      A    C
ATOM   3908  CG  GLU A 922      62.846  14.682 -19.389  1.00 59.80      A    C
ATOM   3909  CD  GLU A 922      62.102  14.899 -20.691  1.00 63.83      A    C
ATOM   3910  OE1 GLU A 922      61.256  15.820 -20.746  1.00 66.04      A    O
ATOM   3911  OE2 GLU A 922      62.347  14.138 -21.652  1.00 65.48      A    O
ATOM   3912  N   ILE A 923      59.555  14.502 -15.830  1.00 60.49      A    N
ATOM   3913  CA  ILE A 923      58.381  13.794 -15.319  1.00 56.40      A    C
ATOM   3914  C   ILE A 923      57.104  14.469 -15.774  1.00 54.20      A    C
ATOM   3915  O   ILE A 923      56.140  13.803 -16.157  1.00 55.89      A    O
ATOM   3916  CB  ILE A 923      58.436  13.690 -13.783  1.00 53.63      A    C
ATOM   3917  CG1 ILE A 923      59.818  13.241 -13.327  1.00 54.29      A    C
ATOM   3918  CG2 ILE A 923      57.378  12.743 -13.275  1.00 51.89      A    C
ATOM   3919  CD1 ILE A 923      60.168  11.839 -13.763  1.00 55.15      A    C
ATOM   3920  N   SER A 924      57.072  15.798 -15.740  1.00 55.57      A    N
ATOM   3921  CA  SER A 924      55.824  16.494 -16.017  1.00 55.75      A    C
ATOM   3922  C   SER A 924      55.347  16.278 -17.446  1.00 59.68      A    C
ATOM   3923  O   SER A 924      54.144  16.399 -17.709  1.00 61.02      A    O
ATOM   3924  CB  SER A 924      55.980  17.992 -15.720  1.00 57.53      A    C
ATOM   3925  OG  SER A 924      57.117  18.528 -16.382  1.00 63.56      A    O
ATOM   3926  N   SER A 925      56.251  15.931 -18.366  1.00 58.61      A    N
ATOM   3927  CA  SER A 925      55.845  15.696 -19.748  1.00 61.95      A    C
ATOM   3928  C   SER A 925      55.318  14.279 -19.955  1.00 60.33      A    C
ATOM   3929  O   SER A 925      54.377  14.080 -20.731  1.00 58.77      A    O
ATOM   3930  CB  SER A 925      57.015  15.966 -20.699  1.00 64.04      A    C
ATOM   3931  OG  SER A 925      58.172  15.253 -20.293  1.00 65.53      A    O
ATOM   3932  N   ILE A 926      55.909  13.281 -19.289  1.00 59.01      A    N
ATOM   3933  CA  ILE A 926      55.481  11.915 -19.564  1.00 57.67      A    C
ATOM   3934  C   ILE A 926      54.131  11.630 -18.922  1.00 57.02      A    C
ATOM   3935  O   ILE A 926      53.384  10.767 -19.402  1.00 57.05      A    O
ATOM   3936  CB  ILE A 926      56.551  10.889 -19.138  1.00 56.30      A    C
ATOM   3937  CG1 ILE A 926      56.363  10.465 -17.685  1.00 57.93      A    C
ATOM   3938  CG2 ILE A 926      57.947  11.436 -19.380  1.00 55.33      A    C
ATOM   3939  CD1 ILE A 926      57.354   9.403 -17.231  1.00 54.89      A    C
ATOM   3940  N   LEU A 927      53.752  12.402 -17.924  1.00 56.14      A    N
ATOM   3941  CA  LEU A 927      52.442  12.230 -17.357  1.00 56.63      A    C
ATOM   3942  C   LEU A 927      51.462  12.831 -18.324  1.00 54.65      A    C
ATOM   3943  O   LEU A 927      50.312  12.429 -18.395  1.00 55.77      A    O
ATOM   3944  CB  LEU A 927      52.342  12.907 -15.992  1.00 54.28      A    C
ATOM   3945  CG  LEU A 927      53.539  12.762 -15.064  1.00 56.01      A    C
ATOM   3946  CD1 LEU A 927      53.351  13.600 -13.814  1.00 53.81      A    C
ATOM   3947  CD2 LEU A 927      53.796  11.306 -14.720  1.00 54.55      A    C
ATOM   3948  N   GLU A 928      51.932  13.791 -19.092  1.00 56.32      A    N
ATOM   3949  CA  GLU A 928      51.055  14.460 -20.030  1.00 60.62      A    C
ATOM   3950  C   GLU A 928      50.633  13.511 -21.138  1.00 58.42      A    C
ATOM   3951  O   GLU A 928      49.489  13.528 -21.571  1.00 56.58      A    O
ATOM   3952  CB  GLU A 928      51.739  15.696 -20.588  1.00 60.93      A    C
ATOM   3953  CG  GLU A 928      51.216  16.994 -20.004  1.00 62.69      A    C
ATOM   3954  CD  GLU A 928      52.328  17.928 -19.576  1.00 66.32      A    C
ATOM   3955  OE1 GLU A 928      53.400  17.901 -20.213  1.00 66.56      A    O
ATOM   3956  OE2 GLU A 928      52.130  18.686 -18.602  1.00 60.99      A    O
ATOM   3957  N   LYS A 929      51.551  12.663 -21.567  1.00 57.75      A    N
ATOM   3958  CA  LYS A 929      51.231  11.691 -22.599  1.00 58.52      A    C
ATOM   3959  C   LYS A 929      50.299  10.617 -22.090  1.00 59.81      A    C
ATOM   3960  O   LYS A 929      49.721   9.873 -22.875  1.00 55.38      A    O
ATOM   3961  CB  LYS A 929      52.514  11.033 -23.098  1.00 56.95      A    C
ATOM   3962  CG  LYS A 929      53.747  11.905 -23.032  1.00 58.18      A    C
ATOM   3963  CD  LYS A 929      54.981  11.052 -22.813  1.00 59.08      A    C
ATOM   3964  CE  LYS A 929      55.895  11.066 -24.023  1.00 59.77      A    C
ATOM   3965  NZ  LYS A 929      56.847   9.922 -23.997  1.00 60.54      A    N
ATOM   3966  N   GLY A 930      50.133  10.530 -20.780  1.00 56.51      A    N
ATOM   3967  CA  GLY A 930      49.341   9.476 -20.181  1.00 50.79      A    C
ATOM   3968  C   GLY A 930      50.160   8.305 -19.689  1.00 50.76      A    C
ATOM   3969  O   GLY A 930      49.583   7.314 -19.226  1.00 49.29      A    O
ATOM   3970  N   GLU A 931      51.480   8.380 -19.796  1.00 48.24      A    N
ATOM   3971  CA  GLU A 931      52.340   7.351 -19.240  1.00 50.59      A    C
ATOM   3972  C   GLU A 931      52.286   7.378 -17.709  1.00 50.54      A    C
ATOM   3973  O   GLU A 931      52.186   8.444 -17.089  1.00 49.81      A    O
ATOM   3974  CB  GLU A 931      53.766   7.557 -19.744  1.00 51.59      A    C
ATOM   3975  CG  GLU A 931      54.842   6.782 -19.009  1.00 56.11      A    C
ATOM   3976  CD  GLU A 931      56.128   6.657 -19.815  1.00 63.52      A    C
ATOM   3977  OE1 GLU A 931      56.252   7.340 -20.862  1.00 60.78      A    O
ATOM   3978  OE2 GLU A 931      57.019   5.884 -19.387  1.00 67.82      A    O
ATOM   3979  N   ARG A 932      52.328   6.189 -17.101  1.00 47.73      A    N
ATOM   3980  CA  ARG A 932      52.273   6.023 -15.652  1.00 42.80      A    C
ATOM   3981  C   ARG A 932      53.244   4.918 -15.258  1.00 43.46      A    C
ATOM   3982  O   ARG A 932      53.730   4.161 -16.104  1.00 43.69      A    O
ATOM   3983  CB  ARG A 932      50.860   5.683 -15.167  1.00 41.53      A    C
ATOM   3984  CG  ARG A 932      49.820   6.746 -15.464  1.00 43.57      A    C
ATOM   3985  CD  ARG A 932      50.081   7.995 -14.628  1.00 42.83      A    C
ATOM   3986  NE  ARG A 932      49.101   9.042 -14.885  1.00 44.87      A    N
ATOM   3987  CZ  ARG A 932      49.113   9.830 -15.956  1.00 46.81      A    C
ATOM   3988  NH1 ARG A 932      50.069   9.745 -16.869  1.00 48.41      A    N
ATOM   3989  NH2 ARG A 932      48.139  10.721 -16.117  1.00 43.57      A    N
ATOM   3990  N   LEU A 933      53.547   4.843 -13.952  1.00 41.44      A    N
ATOM   3991  CA  LEU A 933      54.408   3.800 -13.407  1.00 39.76      A    C
ATOM   3992  C   LEU A 933      53.861   2.433 -13.800  1.00 40.13      A    C
ATOM   3993  O   LEU A 933      52.635   2.256 -13.867  1.00 40.25      A    O
ATOM   3994  CB  LEU A 933      54.495   3.907 -11.883  1.00 40.38      A    C
ATOM   3995  CG  LEU A 933      55.138   5.167 -11.326  1.00 41.23      A    C
ATOM   3996  CD1 LEU A 933      54.873   5.251  -9.841  1.00 37.27      A    C
ATOM   3997  CD2 LEU A 933      56.629   5.133 -11.612  1.00 41.48      A    C
ATOM   3998  N   PRO A 934      54.730   1.455 -14.053  1.00 40.03      A    N
ATOM   3999  CA  PRO A 934      54.291   0.180 -14.638  1.00 41.69      A    C
ATOM   4000  C   PRO A 934      53.632  -0.716 -13.595  1.00 41.13      A    C
ATOM   4001  O   PRO A 934      53.857  -0.574 -12.393  1.00 39.38      A    O
ATOM   4002  CB  PRO A 934      55.605  -0.441 -15.121  1.00 37.90      A    C
ATOM   4003  CG  PRO A 934      56.620   0.093 -14.074  1.00 38.00      A    C
ATOM   4004  CD  PRO A 934      56.194   1.503 -13.845  1.00 38.24      A    C
ATOM   4005  N   GLN A 935      52.830  -1.672 -14.076  1.00 36.10      A    N
ATOM   4006  CA  GLN A 935      52.144  -2.599 -13.174  1.00 40.29      A    C
ATOM   4007  C   GLN A 935      53.161  -3.471 -12.440  1.00 39.89      A    C
ATOM   4008  O   GLN A 935      53.910  -4.222 -13.087  1.00 36.96      A    O
ATOM   4009  CB  GLN A 935      51.144  -3.495 -13.905  1.00 39.75      A    C
ATOM   4010  CG  GLN A 935      50.468  -4.516 -13.000  1.00 38.93      A    C
ATOM   4011  CD  GLN A 935      49.689  -5.554 -13.786  1.00 43.16      A    C
ATOM   4012  OE1 GLN A 935      49.816  -5.624 -15.001  1.00 45.77      A    O
ATOM   4013  NE2 GLN A 935      48.900  -6.372 -13.101  1.00 39.98      A    N
ATOM   4014  N   PRO A 936      53.219  -3.407 -11.111  1.00 40.10      A    N
ATOM   4015  CA  PRO A 936      54.252  -4.126 -10.368  1.00 38.50      A    C
ATOM   4016  C   PRO A 936      54.099  -5.621 -10.557  1.00 38.05      A    C
ATOM   4017  O   PRO A 936      52.965  -6.114 -10.647  1.00 40.47      A    O
ATOM   4018  CB  PRO A 936      53.981  -3.721  -8.907  1.00 38.59      A    C
ATOM   4019  CG  PRO A 936      53.227  -2.432  -9.006  1.00 36.42      A    C
ATOM   4020  CD  PRO A 936      52.356  -2.620 -10.222  1.00 37.30      A    C
ATOM   4021  N   PRO A 937      55.208  -6.357 -10.656  1.00 36.03      A    N
ATOM   4022  CA  PRO A 937      55.136  -7.812 -10.838  1.00 37.23      A    C
ATOM   4023  C   PRO A 937      54.075  -8.525 -10.008  1.00 41.94      A    C
ATOM   4024  O   PRO A 937      53.232  -9.227 -10.591  1.00 40.00      A    O
ATOM   4025  CB  PRO A 937      56.549  -8.262 -10.447  1.00 39.63      A    C
ATOM   4026  CG  PRO A 937      57.425  -7.075 -10.801  1.00 35.54      A    C
ATOM   4027  CD  PRO A 937      56.554  -5.852 -10.967  1.00 33.72      A    C
ATOM   4028  N   ILE A 938      54.052  -8.320  -8.681  1.00 38.02      A    N
ATOM   4029  CA  ILE A 938      53.187  -9.128  -7.824  1.00 40.24      A    C
ATOM   4030  C   ILE A 938      51.729  -8.662  -7.790  1.00 38.93      A    C
ATOM   4031  O   ILE A 938      50.908  -9.272  -7.095  1.00 40.38      A    O
ATOM   4032  CB  ILE A 938      53.732  -9.190  -6.376  1.00 43.53      A    C
ATOM   4033  CG1 ILE A 938      53.505  -7.857  -5.653  1.00 40.52      A    C
ATOM   4034  CG2 ILE A 938      55.192  -9.600  -6.371  1.00 39.86      A    C
ATOM   4035  CD1 ILE A 938      54.165  -7.786  -4.293  1.00 38.26      A    C
ATOM   4036  N   CYS A 939      51.374  -7.614  -8.529  1.00 35.46      A    N
ATOM   4037  CA  CYS A 939      50.049  -7.009  -8.406  1.00 38.19      A    C
ATOM   4038  C   CYS A 939      49.043  -7.555  -9.425  1.00 38.84      A    C
ATOM   4039  O   CYS A 939      49.303  -7.542 -10.632  1.00 40.82      A    O
ATOM   4040  CB  CYS A 939      50.149  -5.489  -8.559  1.00 38.21      A    C
ATOM   4041  SG  CYS A 939      50.675  -4.616  -7.079  1.00 47.51      A    S
ATOM   4042  N   THR A 940      47.882  -8.008  -8.940  1.00 38.01      A    N
ATOM   4043  CA  THR A 940      46.751  -8.234  -9.827  1.00 38.10      A    C
ATOM   4044  C   THR A 940      46.206  -6.889 -10.299  1.00 38.52      A    C
ATOM   4045  O   THR A 940      46.553  -5.832  -9.774  1.00 36.05      A    O
ATOM   4046  CB  THR A 940      45.626  -9.006  -9.136  1.00 38.03      A    C
ATOM   4047  OG1 THR A 940      45.308  -8.367  -7.893  1.00 41.10      A    O
ATOM   4048  CG2 THR A 940      45.996 -10.484  -8.905  1.00 36.70      A    C
ATOM   4049  N   ILE A 941      45.304  -6.940 -11.282  1.00 37.09      A    N
ATOM   4050  CA  ILE A 941      44.848  -5.703 -11.908  1.00 37.27      A    C
ATOM   4051  C   ILE A 941      43.983  -4.885 -10.962  1.00 36.47      A    C
ATOM   4052  O   ILE A 941      43.963  -3.653 -11.054  1.00 38.07      A    O
ATOM   4053  CB  ILE A 941      44.123  -6.001 -13.238  1.00 37.28      A    C
ATOM   4054  CG1 ILE A 941      43.951  -4.718 -14.040  1.00 35.93      A    C
ATOM   4055  CG2 ILE A 941      42.763  -6.621 -12.984  1.00 35.72      A    C
ATOM   4056  CD1 ILE A 941      45.259  -4.014 -14.394  1.00 37.76      A    C
ATOM   4057  N   ASP A 942      43.259  -5.537 -10.044  1.00 37.11      A    N
ATOM   4058  CA  ASP A 942      42.493  -4.817  -9.026  1.00 37.13      A    C
ATOM   4059  C   ASP A 942      43.372  -3.814  -8.275  1.00 41.03      A    C
ATOM   4060  O   ASP A 942      42.998  -2.650  -8.087  1.00 41.66      A    O
ATOM   4061  CB  ASP A 942      41.877  -5.812  -8.025  1.00 43.31      A    C
ATOM   4062  CG  ASP A 942      40.882  -6.766  -8.675  1.00 46.75      A    C
ATOM   4063  OD1 ASP A 942      41.339  -7.754  -9.293  1.00 47.26      A    O
ATOM   4064  OD2 ASP A 942      39.657  -6.538  -8.542  1.00 45.09      A    O
ATOM   4065  N   VAL A 943      44.546  -4.258  -7.827  1.00 37.65      A    N
ATOM   4066  CA  VAL A 943      45.433  -3.376  -7.080  1.00 38.08      A    C
ATOM   4067  C   VAL A 943      46.000  -2.300  -7.987  1.00 37.79      A    C
ATOM   4068  O   VAL A 943      46.012  -1.113  -7.638  1.00 36.74      A    O
ATOM   4069  CB  VAL A 943      46.560  -4.179  -6.413  1.00 35.51      A    C
ATOM   4070  CG1 VAL A 943      47.451  -3.227  -5.627  1.00 33.81      A    C
ATOM   4071  CG2 VAL A 943      45.963  -5.227  -5.514  1.00 40.17      A    C
ATOM   4072  N   TYR A 944      46.503  -2.704  -9.155  1.00 34.62      A    N
ATOM   4073  CA  TYR A 944      47.074  -1.730 -10.073  1.00 36.20      A    C
ATOM   4074  C   TYR A 944      46.036  -0.718 -10.547  1.00 37.25      A    C
ATOM   4075  O   TYR A 944      46.384   0.429 -10.851  1.00 36.70      A    O
ATOM   4076  CB  TYR A 944      47.724  -2.444 -11.258  1.00 38.09      A    C
ATOM   4077  CG  TYR A 944      48.482  -1.515 -12.173  1.00 39.40      A    C
ATOM   4078  CD1 TYR A 944      49.525  -0.745 -11.690  1.00 39.40      A    C
ATOM   4079  CD2 TYR A 944      48.137  -1.386 -13.520  1.00 39.27      A    C
ATOM   4080  CE1 TYR A 944      50.216   0.112 -12.510  1.00 39.38      A    C
ATOM   4081  CE2 TYR A 944      48.832  -0.527 -14.355  1.00 39.74      A    C
ATOM   4082  CZ  TYR A 944      49.874   0.221 -13.836  1.00 41.53      A    C
ATOM   4083  OH  TYR A 944      50.588   1.082 -14.626  1.00 41.79      A    O
ATOM   4084  N   MET A 945      44.761  -1.100 -10.601  1.00 36.05      A    N
ATOM   4085  CA  MET A 945      43.760  -0.136 -11.052  1.00 39.17      A    C
ATOM   4086  C   MET A 945      43.551   0.965 -10.017  1.00 40.00      A    C
ATOM   4087  O   MET A 945      43.408   2.142 -10.376  1.00 39.76      A    O
ATOM   4088  CB  MET A 945      42.446  -0.849 -11.381  1.00 40.55      A    C
ATOM   4089  CG  MET A 945      42.464  -1.546 -12.760  1.00 42.16      A    C
ATOM   4090  SD  MET A 945      42.803  -0.512 -14.211  1.00 50.33      A    S
ATOM   4091  CE  MET A 945      41.659   0.838 -13.983  1.00 38.46      A    C
ATOM   4092  N   ILE A 946      43.543   0.608  -8.727  1.00 40.41      A    N
ATOM   4093  CA  ILE A 946      43.509   1.623  -7.674  1.00 38.67      A    C
ATOM   4094  C   ILE A 946      44.660   2.607  -7.845  1.00 34.58      A    C
ATOM   4095  O   ILE A 946      44.463   3.829  -7.805  1.00 34.09      A    O
ATOM   4096  CB  ILE A 946      43.537   0.949  -6.292  1.00 40.85      A    C
ATOM   4097  CG1 ILE A 946      42.202   0.267  -6.013  1.00 40.18      A    C
ATOM   4098  CG2 ILE A 946      43.873   1.966  -5.189  1.00 34.38      A    C
ATOM   4099  CD1 ILE A 946      42.376  -0.998  -5.261  1.00 42.13      A    C
ATOM   4100  N   MET A 947      45.871   2.088  -8.065  1.00 33.47      A    N
ATOM   4101  CA  MET A 947      47.027   2.933  -8.372  1.00 34.71      A    C
ATOM   4102  C   MET A 947      46.750   3.887  -9.534  1.00 40.09      A    C
ATOM   4103  O   MET A 947      47.086   5.077  -9.461  1.00 40.49      A    O
ATOM   4104  CB  MET A 947      48.222   2.046  -8.700  1.00 35.64      A    C
ATOM   4105  CG  MET A 947      48.917   1.434  -7.496  1.00 36.39      A    C
ATOM   4106  SD  MET A 947      50.361   0.469  -8.002  1.00 40.62      A    S
ATOM   4107  CE  MET A 947      50.208  -0.943  -6.920  1.00 36.58      A    C
ATOM   4108  N   ARG A 948      46.160   3.372 -10.624  1.00 37.75      A    N
ATOM   4109  CA  ARG A 948      45.898   4.179 -11.812  1.00 36.72      A    C
ATOM   4110  C   ARG A 948      44.901   5.293 -11.518  1.00 38.24      A    C
ATOM   4111  O   ARG A 948      45.121   6.447 -11.898  1.00 39.47      A    O
ATOM   4112  CB  ARG A 948      45.369   3.295 -12.948  1.00 42.93      A    C
ATOM   4113  CG  ARG A 948      46.431   2.464 -13.673  1.00 41.00      A    C
ATOM   4114  CD  ARG A 948      47.586   3.339 -14.117  1.00 43.24      A    C
ATOM   4115  NE  ARG A 948      47.365   3.864 -15.462  1.00 49.73      A    N
ATOM   4116  CZ  ARG A 948      47.928   3.388 -16.567  1.00 46.13      A    C
ATOM   4117  NH1 ARG A 948      48.740   2.339 -16.536  1.00 43.34      A    N
ATOM   4118  NH2 ARG A 948      47.677   3.986 -17.728  1.00 44.45      A    N
ATOM   4119  N   LYS A 949      43.790   4.968 -10.849  1.00 34.39      A    N
ATOM   4120  CA  LYS A 949      42.812   6.001 -10.515  1.00 37.33      A    C
ATOM   4121  C   LYS A 949      43.407   7.081  -9.622  1.00 40.16      A    C
ATOM   4122  O   LYS A 949      42.911   8.210  -9.607  1.00 40.56      A    O
ATOM   4123  CB  LYS A 949      41.588   5.397  -9.829  1.00 38.31      A    C
ATOM   4124  CG  LYS A 949      40.845   4.319 -10.644  1.00 41.63      A    C
ATOM   4125  CD  LYS A 949      39.698   3.709  -9.815  1.00 44.55      A    C
ATOM   4126  CE  LYS A 949      39.359   2.260 -10.209  1.00 50.17      A    C
ATOM   4127  NZ  LYS A 949      39.026   1.394  -8.994  1.00 51.07      A    N
ATOM   4128  N   CYS A 950      44.449   6.750  -8.850  1.00 38.53      A    N
ATOM   4129  CA  CYS A 950      45.112   7.760  -8.036  1.00 37.42      A    C
ATOM   4130  C   CYS A 950      45.851   8.772  -8.902  1.00 41.41      A    C
ATOM   4131  O   CYS A 950      46.047   9.918  -8.475  1.00 44.14      A    O
ATOM   4132  CB  CYS A 950      46.100   7.109  -7.056  1.00 33.45      A    C
ATOM   4133  SG  CYS A 950      45.369   6.196  -5.683  1.00 31.63      A    S
ATOM   4134  N   TRP A 951      46.259   8.379 -10.115  1.00 39.18      A    N
ATOM   4135  CA  TRP A 951      47.104   9.205 -10.973  1.00 40.50      A    C
ATOM   4136  C   TRP A 951      46.347   9.800 -12.160  1.00 40.54      A    C
ATOM   4137  O   TRP A 951      46.971  10.225 -13.138  1.00 41.23      A    O
ATOM   4138  CB  TRP A 951      48.295   8.399 -11.473  1.00 36.97      A    C
ATOM   4139  CG  TRP A 951      49.097   7.757 -10.429  1.00 38.89      A    C
ATOM   4140  CD1 TRP A 951      49.421   8.269  -9.195  1.00 36.62      A    C
ATOM   4141  CD2 TRP A 951      49.712   6.467 -10.505  1.00 39.38      A    C
ATOM   4142  NE1 TRP A 951      50.205   7.376  -8.512  1.00 33.72      A    N
ATOM   4143  CE2 TRP A 951      50.403   6.262  -9.287  1.00 35.01      A    C
ATOM   4144  CE3 TRP A 951      49.752   5.467 -11.486  1.00 38.63      A    C
ATOM   4145  CZ2 TRP A 951      51.114   5.094  -9.018  1.00 32.34      A    C
ATOM   4146  CZ3 TRP A 951      50.477   4.306 -11.222  1.00 37.82      A    C
ATOM   4147  CH2 TRP A 951      51.150   4.137  -9.996  1.00 36.08      A    C
ATOM   4148  N   MET A 952      45.024   9.833 -12.090  1.00 40.98      A    N
ATOM   4149  CA  MET A 952      44.224  10.485 -13.106  1.00 40.63      A    C
ATOM   4150  C   MET A 952      44.470  11.993 -13.095  1.00 45.27      A    C
ATOM   4151  O   MET A 952      44.721  12.594 -12.044  1.00 45.36      A    O
ATOM   4152  CB  MET A 952      42.754  10.172 -12.856  1.00 42.28      A    C
ATOM   4153  CG  MET A 952      42.372   8.765 -13.295  1.00 42.99      A    C
ATOM   4154  SD  MET A 952      40.728   8.310 -12.720  1.00 52.27      A    S
ATOM   4155  CE  MET A 952      39.731   8.858 -14.131  1.00 46.29      A    C
ATOM   4156  N   ILE A 953      44.402  12.603 -14.289  1.00 46.37      A    N
ATOM   4157  CA  ILE A 953      44.638  14.042 -14.425  1.00 42.90      A    C
ATOM   4158  C   ILE A 953      43.624  14.823 -13.604  1.00 44.70      A    C
ATOM   4159  O   ILE A 953      43.974  15.741 -12.846  1.00 45.59      A    O
ATOM   4160  CB  ILE A 953      44.576  14.457 -15.907  1.00 46.07      A    C
ATOM   4161  CG1 ILE A 953      45.857  14.050 -16.647  1.00 44.58      A    C
ATOM   4162  CG2 ILE A 953      44.350  15.953 -16.038  1.00 40.42      A    C
ATOM   4163  CD1 ILE A 953      47.120  14.682 -16.100  1.00 47.89      A    C
ATOM   4164  N   ASP A 954      42.357  14.455 -13.737  1.00 44.21      A    N
ATOM   4165  CA  ASP A 954      41.238  15.128 -13.086  1.00 45.99      A    C
ATOM   4166  C   ASP A 954      41.214  14.739 -11.614  1.00 48.36      A    C
ATOM   4167  O   ASP A 954      40.635  13.709 -11.237  1.00 46.77      A    O
ATOM   4168  CB  ASP A 954      39.932  14.757 -13.781  1.00 45.31      A    C
ATOM   4169  CG  ASP A 954      38.735  15.410 -13.145  1.00 50.95      A    C
ATOM   4170  OD1 ASP A 954      38.924  16.441 -12.469  1.00 55.07      A    O
ATOM   4171  OD2 ASP A 954      37.605  14.898 -13.311  1.00 54.50      A    O
ATOM   4172  N   ALA A 955      41.818  15.592 -10.772  1.00 45.18      A    N
ATOM   4173  CA  ALA A 955      41.937  15.312  -9.345  1.00 45.43      A    C
ATOM   4174  C   ALA A 955      40.612  14.914  -8.720  1.00 46.36      A    C
ATOM   4175  O   ALA A 955      40.601  14.218  -7.698  1.00 43.48      A    O
ATOM   4176  CB  ALA A 955      42.496  16.542  -8.622  1.00 45.20      A    C
ATOM   4177  N   ASP A 956      39.497  15.330  -9.329  1.00 48.09      A    N
ATOM   4178  CA  ASP A 956      38.169  15.022  -8.820  1.00 50.09      A    C
ATOM   4179  C   ASP A 956      37.717  13.609  -9.151  1.00 47.81      A    C
ATOM   4180  O   ASP A 956      36.758  13.133  -8.545  1.00 51.28      A    O
ATOM   4181  CB  ASP A 956      37.147  16.020  -9.372  1.00 48.86      A    C
ATOM   4182  N   SER A 957      38.361  12.929 -10.096  1.00 46.53      A    N
ATOM   4183  CA  SER A 957      38.050  11.529 -10.356  1.00 47.76      A    C
ATOM   4184  C   SER A 957      39.009  10.575  -9.643  1.00 46.90      A    C
ATOM   4185  O   SER A 957      38.920   9.355  -9.823  1.00 45.26      A    O
ATOM   4186  CB  SER A 957      38.038  11.255 -11.862  1.00 49.44      A    C
ATOM   4187  OG  SER A 957      39.003  12.034 -12.545  1.00 52.47      A    O
ATOM   4188  N   ARG A 958      39.915  11.098  -8.839  1.00 43.00      A    N
ATOM   4189  CA  ARG A 958      40.730  10.211  -8.027  1.00 43.19      A    C
ATOM   4190  C   ARG A 958      39.900   9.656  -6.870  1.00 38.09      A    C
ATOM   4191  O   ARG A 958      38.953  10.300  -6.412  1.00 38.97      A    O
ATOM   4192  CB  ARG A 958      41.952  10.958  -7.498  1.00 39.43      A    C
ATOM   4193  CG  ARG A 958      42.883  11.389  -8.618  1.00 39.97      A    C
ATOM   4194  CD  ARG A 958      44.020  12.241  -8.143  1.00 40.40      A    C
ATOM   4195  NE  ARG A 958      44.620  12.935  -9.267  1.00 45.62      A    N
ATOM   4196  CZ  ARG A 958      45.189  14.128  -9.194  1.00 46.44      A    C
ATOM   4197  NH1 ARG A 958      45.314  14.767  -8.034  1.00 45.01      A    N
ATOM   4198  NH2 ARG A 958      45.635  14.699 -10.310  1.00 43.17      A    N
ATOM   4199  N   PRO A 959      40.214   8.455  -6.396  1.00 38.94      A    N
ATOM   4200  CA  PRO A 959      39.478   7.908  -5.245  1.00 39.78      A    C
ATOM   4201  C   PRO A 959      39.657   8.767  -3.999  1.00 37.82      A    C
ATOM   4202  O   PRO A 959      40.574   9.584  -3.897  1.00 38.18      A    O
ATOM   4203  CB  PRO A 959      40.092   6.518  -5.047  1.00 39.10      A    C
ATOM   4204  CG  PRO A 959      41.050   6.303  -6.211  1.00 38.93      A    C
ATOM   4205  CD  PRO A 959      41.393   7.647  -6.740  1.00 36.04      A    C
ATOM   4206  N   LYS A 960      38.734   8.601  -3.058  1.00 39.04      A    N
ATOM   4207  CA  LYS A 960      38.885   9.170  -1.721  1.00 38.46      A    C
ATOM   4208  C   LYS A 960      39.574   8.165  -0.805  1.00 36.94      A    C
ATOM   4209  O   LYS A 960      39.390   6.954  -0.947  1.00 36.28      A    O
ATOM   4210  CB  LYS A 960      37.531   9.567  -1.116  1.00 41.41      A    C
ATOM   4211  CG  LYS A 960      36.628  10.438  -2.014  1.00 40.53      A    C
ATOM   4212  CD  LYS A 960      37.314  11.720  -2.423  1.00 42.25      A    C
ATOM   4213  CE  LYS A 960      37.440  12.711  -1.265  1.00 44.90      A    C
ATOM   4214  NZ  LYS A 960      38.665  13.571  -1.430  1.00 42.90      A    N
ATOM   4215  N   PHE A 961      40.385   8.682   0.138  1.00 36.89      A    N
ATOM   4216  CA  PHE A 961      41.039   7.815   1.120  1.00 36.63      A    C
ATOM   4217  C   PHE A 961      40.024   6.952   1.844  1.00 36.17      A    C
ATOM   4218  O   PHE A 961      40.290   5.778   2.135  1.00 34.72      A    O
ATOM   4219  CB  PHE A 961      41.833   8.640   2.147  1.00 32.77      A    C
ATOM   4220  CG  PHE A 961      43.058   9.291   1.591  1.00 32.49      A    C
ATOM   4221  CD1 PHE A 961      44.064   8.532   1.014  1.00 32.15      A    C
ATOM   4222  CD2 PHE A 961      43.193  10.666   1.628  1.00 33.86      A    C
ATOM   4223  CE1 PHE A 961      45.199   9.128   0.505  1.00 33.94      A    C
ATOM   4224  CE2 PHE A 961      44.326  11.283   1.113  1.00 32.88      A    C
ATOM   4225  CZ  PHE A 961      45.328  10.514   0.554  1.00 35.03      A    C
ATOM   4226  N   ARG A 962      38.858   7.523   2.154  1.00 35.47      A    N
ATOM   4227  CA  ARG A 962      37.826   6.766   2.858  1.00 39.12      A    C
ATOM   4228  C   ARG A 962      37.426   5.532   2.068  1.00 37.73      A    C
ATOM   4229  O   ARG A 962      37.124   4.491   2.659  1.00 40.34      A    O
ATOM   4230  CB  ARG A 962      36.607   7.655   3.127  1.00 39.16      A    C
ATOM   4231  CG  ARG A 962      35.450   6.954   3.829  1.00 42.75      A    C
ATOM   4232  CD  ARG A 962      34.618   7.940   4.662  1.00 45.41      A    C
ATOM   4233  NE  ARG A 962      34.892   7.805   6.094  1.00 47.87      A    N
ATOM   4234  CZ  ARG A 962      35.370   8.774   6.870  1.00 49.75      A    C
ATOM   4235  NH1 ARG A 962      35.618   9.989   6.396  1.00 47.61      A    N
ATOM   4236  NH2 ARG A 962      35.631   8.512   8.151  1.00 45.10      A    N
ATOM   4237  N   GLU A 963      37.480   5.616   0.739  1.00 40.13      A    N
ATOM   4238  CA  GLU A 963      37.193   4.477  -0.123  1.00 38.79      A    C
ATOM   4239  C   GLU A 963      38.386   3.540  -0.241  1.00 38.79      A    C
ATOM   4240  O   GLU A 963      38.202   2.325  -0.381  1.00 33.88      A    O
ATOM   4241  CB  GLU A 963      36.775   4.970  -1.510  1.00 38.87      A    C
ATOM   4242  CG  GLU A 963      35.491   5.792  -1.519  1.00 44.18      A    C
ATOM   4243  CD  GLU A 963      35.261   6.562  -2.833  1.00 49.22      A    C
ATOM   4244  OE1 GLU A 963      36.226   6.732  -3.616  1.00 43.70      A    O
ATOM   4245  OE2 GLU A 963      34.115   7.025  -3.060  1.00 51.75      A    O
ATOM   4246  N   LEU A 964      39.613   4.078  -0.183  1.00 37.39      A    N
ATOM   4247  CA  LEU A 964      40.797   3.224  -0.260  1.00 35.49      A    C
ATOM   4248  C   LEU A 964      40.867   2.282   0.932  1.00 36.22      A    C
ATOM   4249  O   LEU A 964      41.296   1.126   0.801  1.00 36.72      A    O
ATOM   4250  CB  LEU A 964      42.056   4.087  -0.347  1.00 32.84      A    C
ATOM   4251  CG  LEU A 964      42.019   4.865  -1.662  1.00 36.99      A    C
ATOM   4252  CD1 LEU A 964      43.089   5.940  -1.720  1.00 35.26      A    C
ATOM   4253  CD2 LEU A 964      42.176   3.861  -2.811  1.00 34.41      A    C
ATOM   4254  N   ILE A 965      40.433   2.761   2.100  1.00 33.03      A    N
ATOM   4255  CA  ILE A 965      40.434   1.946   3.313  1.00 33.85      A    C
ATOM   4256  C   ILE A 965      39.576   0.708   3.108  1.00 35.12      A    C
ATOM   4257  O   ILE A 965      39.996  -0.420   3.396  1.00 35.81      A    O
ATOM   4258  CB  ILE A 965      39.923   2.777   4.504  1.00 33.53      A    C
ATOM   4259  CG1 ILE A 965      40.853   3.961   4.797  1.00 30.95      A    C
ATOM   4260  CG2 ILE A 965      39.655   1.887   5.737  1.00 28.79      A    C
ATOM   4261  CD1 ILE A 965      40.253   4.957   5.795  1.00 31.88      A    C
ATOM   4262  N   ILE A 966      38.354   0.908   2.603  1.00 35.47      A    N
ATOM   4263  CA  ILE A 966      37.431  -0.204   2.387  1.00 36.87      A    C
ATOM   4264  C   ILE A 966      38.010  -1.168   1.364  1.00 35.70      A    C
ATOM   4265  O   ILE A 966      38.054  -2.384   1.583  1.00 38.40      A    O
ATOM   4266  CB  ILE A 966      36.043   0.333   1.966  1.00 40.68      A    C
ATOM   4267  CG1 ILE A 966      35.489   1.272   3.051  1.00 41.64      A    C
ATOM   4268  CG2 ILE A 966      35.059  -0.806   1.723  1.00 36.83      A    C
ATOM   4269  CD1 ILE A 966      34.092   1.824   2.773  1.00 41.32      A    C
ATOM   4270  N   GLU A 967      38.518  -0.636   0.259  1.00 37.98      A    N
ATOM   4271  CA  GLU A 967      38.981  -1.489  -0.827  1.00 37.84      A    C
ATOM   4272  C   GLU A 967      40.185  -2.326  -0.410  1.00 37.82      A    C
ATOM   4273  O   GLU A 967      40.236  -3.529  -0.682  1.00 36.79      A    O
ATOM   4274  CB  GLU A 967      39.326  -0.648  -2.039  1.00 38.81      A    C
ATOM   4275  CG  GLU A 967      39.776  -1.519  -3.183  1.00 45.57      A    C
ATOM   4276  CD  GLU A 967      38.756  -1.613  -4.296  1.00 50.44      A    C
ATOM   4277  OE1 GLU A 967      38.150  -0.569  -4.615  1.00 54.51      A    O
ATOM   4278  OE2 GLU A 967      38.578  -2.724  -4.854  1.00 50.73      A    O
ATOM   4279  N   PHE A 968      41.183  -1.704   0.231  1.00 36.79      A    N
ATOM   4280  CA  PHE A 968      42.321  -2.494   0.681  1.00 35.65      A    C
ATOM   4281  C   PHE A 968      41.942  -3.406   1.845  1.00 33.27      A    C
ATOM   4282  O   PHE A 968      42.473  -4.513   1.942  1.00 35.79      A    O
ATOM   4283  CB  PHE A 968      43.494  -1.586   1.034  1.00 31.80      A    C
ATOM   4284  CG  PHE A 968      44.285  -1.159  -0.164  1.00 32.78      A    C
ATOM   4285  CD1 PHE A 968      45.161  -2.032  -0.782  1.00 31.29      A    C
ATOM   4286  CD2 PHE A 968      44.110   0.091  -0.704  1.00 32.38      A    C
ATOM   4287  CE1 PHE A 968      45.859  -1.646  -1.890  1.00 30.37      A    C
ATOM   4288  CE2 PHE A 968      44.792   0.475  -1.819  1.00 32.23      A    C
ATOM   4289  CZ  PHE A 968      45.686  -0.398  -2.409  1.00 31.72      A    C
ATOM   4290  N   SER A 969      41.026  -2.989   2.722  1.00 32.20      A    N
ATOM   4291  CA  SER A 969      40.577  -3.908   3.767  1.00 36.33      A    C
ATOM   4292  C   SER A 969      40.028  -5.192   3.160  1.00 38.56      A    C
ATOM   4293  O   SER A 969      40.388  -6.299   3.582  1.00 40.64      A    O
ATOM   4294  CB  SER A 969      39.524  -3.253   4.662  1.00 38.50      A    C
ATOM   4295  OG  SER A 969      40.090  -2.259   5.486  1.00 36.88      A    O
ATOM   4296  N   LYS A 970      39.157  -5.062   2.152  1.00 37.76      A    N
ATOM   4297  CA  LYS A 970      38.563  -6.241   1.527  1.00 39.46      A    C
ATOM   4298  C   LYS A 970      39.633  -7.131   0.901  1.00 37.98      A    C
ATOM   4299  O   LYS A 970      39.540  -8.361   0.968  1.00 39.66      A    O
ATOM   4300  CB  LYS A 970      37.510  -5.819   0.492  1.00 39.40      A    C
ATOM   4301  N   MET A 971      40.674  -6.537   0.315  1.00 34.64      A    N
ATOM   4302  CA  MET A 971      41.740  -7.368  -0.247  1.00 37.56      A    C
ATOM   4303  C   MET A 971      42.589  -8.034   0.833  1.00 41.88      A    C
ATOM   4304  O   MET A 971      43.094  -9.142   0.612  1.00 42.86      A    O
ATOM   4305  CB  MET A 971      42.621  -6.549  -1.190  1.00 38.11      A    C
ATOM   4306  CG  MET A 971      41.838  -5.640  -2.134  1.00 38.23      A    C
ATOM   4307  SD  MET A 971      42.708  -5.264  -3.661  1.00 43.10      A    S
ATOM   4308  CE  MET A 971      43.556  -3.817  -3.065  1.00 38.46      A    C
ATOM   4309  N   ALA A 972      42.768  -7.391   1.994  1.00 38.78      A    N
ATOM   4310  CA  ALA A 972      43.461  -8.053   3.098  1.00 45.81      A    C
ATOM   4311  C   ALA A 972      42.674  -9.235   3.652  1.00 47.71      A    C
ATOM   4312  O   ALA A 972      43.256 -10.085   4.333  1.00 48.78      A    O
ATOM   4313  CB  ALA A 972      43.748  -7.064   4.245  1.00 41.81      A    C
ATOM   4314  N   ARG A 973      41.365  -9.300   3.393  1.00 45.30      A    N
ATOM   4315  CA  ARG A 973      40.588 -10.462   3.807  1.00 47.34      A    C
ATOM   4316  C   ARG A 973      40.904 -11.681   2.950  1.00 48.57      A    C
ATOM   4317  O   ARG A 973      40.601 -12.808   3.352  1.00 51.87      A    O
ATOM   4318  CB  ARG A 973      39.087 -10.145   3.749  1.00 45.16      A    C
ATOM   4319  CG  ARG A 973      38.512  -9.610   5.074  1.00 48.02      A    C
ATOM   4320  CD  ARG A 973      37.248  -8.743   4.852  1.00 47.37      A    C
ATOM   4321  NE  ARG A 973      37.288  -7.548   5.694  1.00 51.99      A    N
ATOM   4322  CZ  ARG A 973      36.847  -6.346   5.340  1.00 49.31      A    C
ATOM   4323  NH1 ARG A 973      36.247  -6.141   4.175  1.00 46.05      A    N
ATOM   4324  NH2 ARG A 973      37.020  -5.319   6.173  1.00 48.45      A    N
ATOM   4325  N   ASP A 974      41.528 -11.479   1.797  1.00 45.82      A    N
ATOM   4326  CA  ASP A 974      41.877 -12.568   0.898  1.00 45.83      A    C
ATOM   4327  C   ASP A 974      43.179 -12.242   0.164  1.00 45.55      A    C
ATOM   4328  O   ASP A 974      43.188 -12.124  -1.077  1.00 41.61      A    O
ATOM   4329  CB  ASP A 974      40.716 -12.803  -0.081  1.00 46.72      A    C
ATOM   4330  CG  ASP A 974      40.876 -14.067  -0.869  1.00 47.99      A    C
ATOM   4331  OD1 ASP A 974      41.838 -14.810  -0.568  1.00 52.63      A    O
ATOM   4332  OD2 ASP A 974      40.058 -14.309  -1.791  1.00 54.37      A    O
ATOM   4333  N   PRO A 975      44.300 -12.103   0.891  1.00 43.12      A    N
ATOM   4334  CA  PRO A 975      45.464 -11.412   0.300  1.00 42.77      A    C
ATOM   4335  C   PRO A 975      46.091 -12.123  -0.890  1.00 40.57      A    C
ATOM   4336  O   PRO A 975      46.555 -11.447  -1.813  1.00 41.53      A    O
ATOM   4337  CB  PRO A 975      46.449 -11.284   1.478  1.00 43.45      A    C
ATOM   4338  CG  PRO A 975      45.964 -12.227   2.519  1.00 44.65      A    C
ATOM   4339  CD  PRO A 975      44.502 -12.440   2.311  1.00 45.33      A    C
ATOM   4340  N   GLN A 976      46.117 -13.453  -0.915  1.00 42.67      A    N
ATOM   4341  CA  GLN A 976      46.761 -14.148  -2.028  1.00 42.80      A    C
ATOM   4342  C   GLN A 976      45.922 -14.110  -3.300  1.00 45.03      A    C
ATOM   4343  O   GLN A 976      46.428 -14.447  -4.383  1.00 43.61      A    O
ATOM   4344  CB  GLN A 976      47.063 -15.598  -1.646  1.00 43.97      A    C
ATOM   4345  N   ARG A 977      44.660 -13.709  -3.197  1.00 43.19      A    N
ATOM   4346  CA  ARG A 977      43.877 -13.467  -4.392  1.00 42.80      A    C
ATOM   4347  C   ARG A 977      44.324 -12.193  -5.094  1.00 42.77      A    C
ATOM   4348  O   ARG A 977      44.215 -12.086  -6.324  1.00 44.12      A    O
ATOM   4349  CB  ARG A 977      42.402 -13.379  -4.024  1.00 44.12      A    C
ATOM   4350  CG  ARG A 977      41.500 -13.133  -5.194  1.00 48.17      A    C
ATOM   4351  CD  ARG A 977      40.121 -12.726  -4.696  1.00 52.70      A    C
ATOM   4352  NE  ARG A 977      39.121 -13.766  -4.905  1.00 57.31      A    N
ATOM   4353  CZ  ARG A 977      38.414 -13.906  -6.018  1.00 56.34      A    C
ATOM   4354  NH1 ARG A 977      38.623 -13.130  -7.070  1.00 61.52      A    N
ATOM   4355  NH2 ARG A 977      37.484 -14.855  -6.081  1.00 55.66      A    N
ATOM   4356  N   TYR A 978      44.843 -11.224  -4.342  1.00 40.50      A    N
ATOM   4357  CA  TYR A 978      45.125  -9.909  -4.900  1.00 39.62      A    C
ATOM   4358  C   TYR A 978      46.600  -9.627  -5.114  1.00 39.81      A    C
ATOM   4359  O   TYR A 978      46.935  -8.815  -5.987  1.00 39.13      A    O
ATOM   4360  CB  TYR A 978      44.514  -8.835  -4.001  1.00 39.54      A    C
ATOM   4361  CG  TYR A 978      43.017  -8.966  -4.033  1.00 40.08      A    C
ATOM   4362  CD1 TYR A 978      42.302  -8.563  -5.156  1.00 40.54      A    C
ATOM   4363  CD2 TYR A 978      42.325  -9.546  -2.994  1.00 38.02      A    C
ATOM   4364  CE1 TYR A 978      40.931  -8.700  -5.219  1.00 41.75      A    C
ATOM   4365  CE2 TYR A 978      40.959  -9.682  -3.044  1.00 41.02      A    C
ATOM   4366  CZ  TYR A 978      40.266  -9.261  -4.170  1.00 43.62      A    C
ATOM   4367  OH  TYR A 978      38.901  -9.390  -4.249  1.00 49.56      A    O
ATOM   4368  N   LEU A 979      47.459 -10.332  -4.427  1.00 35.55      A    N
ATOM   4369  CA  LEU A 979      48.859 -10.199  -4.682  1.00 39.68      A    C
ATOM   4370  C   LEU A 979      49.436 -11.599  -4.879  1.00 40.22      A    C
ATOM   4371  O   LEU A 979      49.151 -12.498  -4.111  1.00 43.31      A    O
ATOM   4372  CB  LEU A 979      49.555  -9.447  -3.552  1.00 38.90      A    C
ATOM   4373  CG  LEU A 979      49.191  -8.003  -3.235  1.00 36.65      A    C
ATOM   4374  CD1 LEU A 979      49.917  -7.572  -1.974  1.00 36.37      A    C
ATOM   4375  CD2 LEU A 979      49.570  -7.114  -4.402  1.00 36.75      A    C
ATOM   4376  N   VAL A 980      50.228 -11.782  -5.922  1.00 41.98      A    N
ATOM   4377  CA  VAL A 980      50.822 -13.090  -6.208  1.00 46.14      A    C
ATOM   4378  C   VAL A 980      52.322 -13.020  -6.018  1.00 43.82      A    C
ATOM   4379  O   VAL A 980      53.006 -12.340  -6.755  1.00 41.44      A    O
ATOM   4380  CB  VAL A 980      50.432 -13.628  -7.611  1.00 41.42      A    C
ATOM   4381  CG1 VAL A 980      51.085 -14.969  -7.867  1.00 40.94      A    C
ATOM   4382  CG2 VAL A 980      48.924 -13.723  -7.737  1.00 39.18      A    C
ATOM   4383  N   ILE A 981      52.830 -13.728  -5.023  1.00 47.21      A    N
ATOM   4384  CA  ILE A 981      54.249 -13.607  -4.701  1.00 50.52      A    C
ATOM   4385  C   ILE A 981      55.054 -14.873  -4.467  1.00 56.85      A    C
ATOM   4386  O   ILE A 981      54.482 -15.904  -4.166  1.00 57.00      A    O
ATOM   4387  CB  ILE A 981      54.438 -12.745  -3.416  1.00 52.83      A    C
ATOM   4388  CG1 ILE A 981      53.222 -11.854  -3.159  1.00 48.67      A    C
ATOM   4389  CG2 ILE A 981      55.695 -11.902  -3.502  1.00 50.96      A    C
ATOM   4390  CD1 ILE A 981      53.429 -10.852  -2.047  1.00 46.99      A    C
ATOM   4391  N   GLN A 982      56.370 -14.791  -4.627  1.00 61.50      A    N
ATOM   4392  CA  GLN A 982      57.307 -15.889  -4.339  1.00 61.89      A    C
ATOM   4393  C   GLN A 982      56.866 -17.122  -3.629  1.00 64.81      A    C
ATOM   4394  O   GLN A 982      57.245 -18.223  -3.999  1.00 67.38      A    O
ATOM   4395  CB  GLN A 982      58.394 -15.315  -3.415  1.00 61.11      A    C
ATOM   4396  CG  GLN A 982      57.878 -14.561  -2.199  1.00 61.55      A    C
ATOM   4397  CD  GLN A 982      58.782 -13.421  -1.763  1.00 59.83      A    C
ATOM   4398  OE1 GLN A 982      59.806 -13.159  -2.382  1.00 61.09      A    O
ATOM   4399  NE2 GLN A 982      58.401 -12.736  -0.693  1.00 54.49      A    N
ATOM   4400  N   GLY A 983      56.103 -16.950  -2.579  1.00 64.64      A    N
ATOM   4401  CA  GLY A 983      55.735 -18.090  -1.760  1.00 67.75      A    C
ATOM   4402  C   GLY A 983      55.082 -17.664  -0.462  1.00 69.86      A    C
ATOM   4403  O   GLY A 983      55.576 -17.995   0.620  1.00 72.80      A    O
ATOM   4404  N   ASP A 984      53.960 -16.947  -0.577  1.00 67.43      A    N
ATOM   4405  CA  ASP A 984      53.293 -16.322   0.569  1.00 69.70      A    C
ATOM   4406  C   ASP A 984      53.111 -17.257   1.758  1.00 69.29      A    C
ATOM   4407  O   ASP A 984      53.035 -16.789   2.905  1.00 72.54      A    O
ATOM   4408  CB  ASP A 984      51.928 -15.784   0.136  1.00 64.30      A    C
ATOM   4409  CG  ASP A 984      51.891 -14.277   0.039  1.00 58.19      A    C
ATOM   4410  OD1 ASP A 984      52.791 -13.606   0.600  1.00 57.26      A    O
ATOM   4411  OD2 ASP A 984      50.958 -13.770  -0.615  1.00 56.35      A    O
ATOM   4412  N   GLU A 985      53.030 -18.569   1.520  1.00 71.02      A    N
ATOM   4413  CA  GLU A 985      52.709 -19.519   2.583  1.00 72.91      A    C
ATOM   4414  C   GLU A 985      53.895 -19.776   3.508  1.00 74.05      A    C
ATOM   4415  O   GLU A 985      53.708 -19.963   4.716  1.00 74.74      A    O
ATOM   4416  CB  GLU A 985      52.225 -20.834   1.976  1.00 72.87      A    C
ATOM   4417  N   ARG A 986      55.093 -19.826   2.949  1.00 72.76      A    N
ATOM   4418  CA  ARG A 986      56.266 -20.103   3.743  1.00 73.82      A    C
ATOM   4419  C   ARG A 986      56.935 -18.808   4.097  1.00 76.36      A    C
ATOM   4420  O   ARG A 986      58.148 -18.687   4.010  1.00 80.27      A    O
ATOM   4421  CB  ARG A 986      57.208 -20.970   2.937  1.00 70.87      A    C
ATOM   4422  N   MET A 987      56.160 -17.828   4.517  1.00 76.74      A    N
ATOM   4423  CA  MET A 987      56.723 -16.516   4.748  1.00 72.91      A    C
ATOM   4424  C   MET A 987      56.153 -15.763   5.942  1.00 73.43      A    C
ATOM   4425  O   MET A 987      56.235 -16.232   7.077  1.00 72.78      A    O
ATOM   4426  CB  MET A 987      56.491 -15.707   3.493  1.00 70.02      A    C
ATOM   4427  CG  MET A 987      57.465 -16.041   2.387  1.00 67.73      A    C
ATOM   4428  SD  MET A 987      57.419 -14.725   1.182  1.00 74.98      A    S
ATOM   4429  CE  MET A 987      55.783 -14.103   1.504  1.00 65.50      A    C
ATOM   4430  N   HIS A 988      55.565 -14.606   5.693  1.00 69.95      A    N
ATOM   4431  CA  HIS A 988      55.091 -13.775   6.804  1.00 68.71      A    C
ATOM   4432  C   HIS A 988      53.621 -13.911   7.247  1.00 68.82      A    C
ATOM   4433  O   HIS A 988      52.774 -14.160   6.397  1.00 69.45      A    O
ATOM   4434  CB  HIS A 988      55.389 -12.310   6.459  1.00 62.94      A    C
ATOM   4435  CG  HIS A 988      56.694 -11.808   6.995  1.00 64.49      A    C
ATOM   4436  ND1 HIS A 988      56.886 -10.499   7.381  1.00 63.43      A    N
ATOM   4437  CD2 HIS A 988      57.876 -12.435   7.201  1.00 65.37      A    C
ATOM   4438  CE1 HIS A 988      58.128 -10.342   7.800  1.00 58.86      A    C
ATOM   4439  NE2 HIS A 988      58.751 -11.500   7.699  1.00 59.08      A    N
ATOM   4440  N   LEU A 989      53.327 -13.732   8.542  1.00 65.54      A    N
ATOM   4441  CA  LEU A 989      51.975 -13.780   9.121  1.00 65.00      A    C
ATOM   4442  C   LEU A 989      52.055 -13.960  10.640  1.00 66.41      A    C
ATOM   4443  O   LEU A 989      52.466 -15.025  11.108  1.00 67.77      A    O
ATOM   4444  CB  LEU A 989      51.161 -14.926   8.506  1.00 65.20      A    C
ATOM   4445  N   PRO A 990      51.680 -12.922  11.456  1.00 64.14      A    N
ATOM   4446  CA  PRO A 990      51.999 -12.936  12.906  1.00 62.22      A    C
ATOM   4447  C   PRO A 990      51.024 -13.691  13.780  1.00 62.48      A    C
ATOM   4448  O   PRO A 990      49.849 -13.337  13.814  1.00 62.76      A    O
ATOM   4449  CB  PRO A 990      51.954 -11.467  13.315  1.00 60.70      A    C
ATOM   4450  CG  PRO A 990      52.104 -10.693  12.093  1.00 62.23      A    C
ATOM   4451  CD  PRO A 990      51.571 -11.554  10.933  1.00 62.55      A    C
ATOM   4452  N   SER A 991      51.503 -14.667  14.556  1.00 60.84      A    N
ATOM   4453  CA  SER A 991      50.643 -15.340  15.514  1.00 61.24      A    C
ATOM   4454  C   SER A 991      50.145 -14.362  16.586  1.00 58.83      A    C
ATOM   4455  O   SER A 991      50.766 -13.322  16.833  1.00 58.89      A    O
ATOM   4456  CB  SER A 991      51.400 -16.485  16.186  1.00 58.84      A    C
ATOM   4457  OG  SER A 991      51.993 -16.039  17.393  1.00 57.73      A    O
ATOM   4458  N   PRO A 992      49.019 -14.669  17.239  1.00 57.22      A    N
ATOM   4459  CA  PRO A 992      48.601 -13.847  18.393  1.00 57.45      A    C
ATOM   4460  C   PRO A 992      49.651 -13.766  19.505  1.00 55.57      A    C
ATOM   4461  O   PRO A 992      49.775 -12.712  20.141  1.00 52.42      A    O
ATOM   4462  CB  PRO A 992      47.304 -14.532  18.865  1.00 55.56      A    C
ATOM   4463  CG  PRO A 992      47.226 -15.850  18.117  1.00 58.80      A    C
ATOM   4464  CD  PRO A 992      47.977 -15.632  16.839  1.00 57.05      A    C
ATOM   4465  N   THR A 993      50.438 -14.827  19.729  1.00 54.13      A    N
ATOM   4466  CA  THR A 993      51.477 -14.779  20.756  1.00 54.72      A    C
ATOM   4467  C   THR A 993      52.590 -13.794  20.396  1.00 55.91      A    C
ATOM   4468  O   THR A 993      53.179 -13.177  21.291  1.00 56.12      A    O
ATOM   4469  CB  THR A 993      52.047 -16.184  20.993  1.00 57.90      A    C
ATOM   4470  OG1 THR A 993      50.997 -17.071  21.401  1.00 59.55      A    O
ATOM   4471  CG2 THR A 993      53.113 -16.163  22.076  1.00 53.48      A    C
ATOM   4472  N   ASP A 994      52.896 -13.624  19.105  1.00 56.27      A    N
ATOM   4473  CA  ASP A 994      53.849 -12.577  18.740  1.00 55.42      A    C
ATOM   4474  C   ASP A 994      53.204 -11.200  18.779  1.00 53.77      A    C
ATOM   4475  O   ASP A 994      53.881 -10.205  19.063  1.00 54.08      A    O
ATOM   4476  CB  ASP A 994      54.433 -12.828  17.350  1.00 56.32      A    C
ATOM   4477  CG  ASP A 994      54.599 -14.292  17.047  1.00 61.16      A    C
ATOM   4478  OD1 ASP A 994      55.298 -14.973  17.826  1.00 60.19      A    O
ATOM   4479  OD2 ASP A 994      54.049 -14.757  16.016  1.00 66.14      A    O
ATOM   4480  N   SER A 995      51.904 -11.128  18.509  1.00 53.86      A    N
ATOM   4481  CA  SER A 995      51.225  -9.840  18.524  1.00 53.54      A    C
ATOM   4482  C   SER A 995      51.147  -9.292  19.932  1.00 49.18      A    C
ATOM   4483  O   SER A 995      51.446  -8.118  20.163  1.00 49.60      A    O
ATOM   4484  CB  SER A 995      49.828  -9.972  17.920  1.00 51.13      A    C
ATOM   4485  OG  SER A 995      49.937 -10.437  16.594  1.00 59.37      A    O
ATOM   4486  N   ASN A 996      50.731 -10.130  20.887  1.00 53.32      A    N
ATOM   4487  CA  ASN A 996      50.776  -9.736  22.294  1.00 50.06      A    C
ATOM   4488  C   ASN A 996      52.169  -9.292  22.688  1.00 46.81      A    C
ATOM   4489  O   ASN A 996      52.334  -8.332  23.454  1.00 47.67      A    O
ATOM   4490  CB  ASN A 996      50.346 -10.896  23.190  1.00 50.90      A    C
ATOM   4491  CG  ASN A 996      48.859 -11.126  23.168  1.00 55.14      A    C
ATOM   4492  OD1 ASN A 996      48.079 -10.206  22.913  1.00 57.52      A    O
ATOM   4493  ND2 ASN A 996      48.451 -12.369  23.434  1.00 57.66      A    N
ATOM   4494  N   PHE A 997      53.186  -9.987  22.182  1.00 47.86      A    N
ATOM   4495  CA  PHE A 997      54.545  -9.738  22.651  1.00 47.60      A    C
ATOM   4496  C   PHE A 997      55.057  -8.419  22.112  1.00 46.08      A    C
ATOM   4497  O   PHE A 997      55.571  -7.587  22.866  1.00 42.79      A    O
ATOM   4498  CB  PHE A 997      55.470 -10.883  22.240  1.00 49.38      A    C
ATOM   4499  CG  PHE A 997      56.762 -10.921  23.008  1.00 49.34      A    C
ATOM   4500  CD1 PHE A 997      56.810 -11.450  24.275  1.00 45.33      A    C
ATOM   4501  CD2 PHE A 997      57.929 -10.429  22.453  1.00 49.52      A    C
ATOM   4502  CE1 PHE A 997      57.994 -11.495  24.982  1.00 47.32      A    C
ATOM   4503  CE2 PHE A 997      59.113 -10.479  23.153  1.00 49.55      A    C
ATOM   4504  CZ  PHE A 997      59.139 -11.007  24.429  1.00 48.56      A    C
ATOM   4505  N   TYR A 998      54.913  -8.212  20.802  1.00 46.80      A    N
ATOM   4506  CA  TYR A 998      55.249  -6.920  20.218  1.00 45.88      A    C
ATOM   4507  C   TYR A 998      54.461  -5.799  20.879  1.00 43.70      A    C
ATOM   4508  O   TYR A 998      55.005  -4.730  21.178  1.00 43.53      A    O
ATOM   4509  CB  TYR A 998      54.954  -6.941  18.727  1.00 45.95      A    C
ATOM   4510  CG  TYR A 998      56.104  -7.287  17.847  1.00 42.92      A    C
ATOM   4511  CD1 TYR A 998      57.258  -6.517  17.833  1.00 41.40      A    C
ATOM   4512  CD2 TYR A 998      56.023  -8.378  16.990  1.00 46.82      A    C
ATOM   4513  CE1 TYR A 998      58.312  -6.843  16.990  1.00 43.43      A    C
ATOM   4514  CE2 TYR A 998      57.069  -8.709  16.146  1.00 45.24      A    C
ATOM   4515  CZ  TYR A 998      58.201  -7.938  16.149  1.00 43.63      A    C
ATOM   4516  OH  TYR A 998      59.225  -8.273  15.301  1.00 47.59      A    O
ATOM   4517  N   ARG A 999      53.170  -6.023  21.109  1.00 45.17      A    N
ATOM   4518  CA  ARG A 999      52.337  -4.959  21.651  1.00 45.13      A    C
ATOM   4519  C   ARG A 999      52.744  -4.623  23.076  1.00 45.75      A    C
ATOM   4520  O   ARG A 999      52.876  -3.443  23.428  1.00 42.61      A    O
ATOM   4521  CB  ARG A 999      50.870  -5.367  21.579  1.00 49.83      A    C
ATOM   4522  CG  ARG A 999      50.080  -4.706  20.438  1.00 52.53      A    C
ATOM   4523  CD  ARG A 999      48.588  -4.939  20.653  1.00 55.85      A    C
ATOM   4524  NE  ARG A 999      47.983  -4.000  21.598  1.00 60.40      A    N
ATOM   4525  CZ  ARG A 999      47.909  -2.682  21.441  1.00 57.48      A    C
ATOM   4526  NH1 ARG A 999      48.286  -2.092  20.313  1.00 54.79      A    N
ATOM   4527  NH2 ARG A 999      47.418  -1.937  22.431  1.00 53.69      A    N
ATOM   4528  N   ALA A1000      52.986  -5.647  23.904  1.00 46.05      A    N
ATOM   4529  CA  ALA A1000      53.330  -5.385  25.295  1.00 39.38      A    C
ATOM   4530  C   ALA A1000      54.658  -4.656  25.395  1.00 42.58      A    C
ATOM   4531  O   ALA A1000      54.816  -3.753  26.220  1.00 44.29      A    O
ATOM   4532  CB  ALA A1000      53.370  -6.689  26.077  1.00 44.26      A    C
ATOM   4533  N   LEU A1001      55.619  -5.007  24.540  1.00 41.54      A    N
ATOM   4534  CA  LEU A1001      56.934  -4.389  24.643  1.00 41.70      A    C
ATOM   4535  C   LEU A1001      56.998  -3.030  23.958  1.00 44.68      A    C
ATOM   4536  O   LEU A1001      57.586  -2.092  24.511  1.00 48.65      A    O
ATOM   4537  CB  LEU A1001      57.996  -5.302  24.044  1.00 43.51      A    C
ATOM   4538  CG  LEU A1001      58.420  -6.465  24.920  1.00 44.64      A    C
ATOM   4539  CD1 LEU A1001      59.378  -7.300  24.126  1.00 45.56      A    C
ATOM   4540  CD2 LEU A1001      59.079  -5.920  26.178  1.00 41.96      A    C
ATOM   4541  N   MET A1002      56.414  -2.905  22.756  1.00 43.90      A    N
ATOM   4542  CA  MET A1002      56.704  -1.805  21.840  1.00 46.28      A    C
ATOM   4543  C   MET A1002      55.534  -0.880  21.540  1.00 44.33      A    C
ATOM   4544  O   MET A1002      55.767   0.229  21.055  1.00 46.33      A    O
ATOM   4545  CB  MET A1002      57.200  -2.330  20.481  1.00 42.52      A    C
ATOM   4546  CG  MET A1002      58.405  -3.217  20.541  1.00 46.93      A    C
ATOM   4547  SD  MET A1002      59.162  -3.423  18.934  1.00 51.58      A    S
ATOM   4548  CE  MET A1002      59.695  -1.736  18.597  1.00 41.74      A    C
ATOM   4549  N   ASP A1003      54.316  -1.392  21.604  1.00 45.24      A    N
ATOM   4550  CA  ASP A1003      53.150  -0.643  21.155  1.00 45.04      A    C
ATOM   4551  C   ASP A1003      51.917  -0.910  21.953  1.00 44.35      A    C
ATOM   4552  O   ASP A1003      51.157  -1.807  21.642  1.00 44.02      A    O
ATOM   4553  CB  ASP A1003      52.888  -1.042  19.697  1.00 45.93      A    C
ATOM   4554  CG  ASP A1003      51.721  -0.334  19.081  1.00 43.58      A    C
ATOM   4555  OD1 ASP A1003      51.412   0.796  19.482  1.00 45.48      A    O
ATOM   4556  OD2 ASP A1003      51.119  -0.924  18.175  1.00 44.15      A    O
ATOM   4557  N   GLU A1004      51.702  -0.096  22.965  1.00 48.23      A    N
ATOM   4558  CA  GLU A1004      50.555  -0.282  23.849  1.00 49.16      A    C
ATOM   4559  C   GLU A1004      49.378   0.618  23.525  1.00 47.02      A    C
ATOM   4560  O   GLU A1004      48.391   0.598  24.228  1.00 48.62      A    O
ATOM   4561  CB  GLU A1004      50.999  -0.052  25.288  1.00 47.18      A    C
ATOM   4562  CG  GLU A1004      52.262  -0.793  25.686  1.00 46.05      A    C
ATOM   4563  CD  GLU A1004      52.675  -0.499  27.115  1.00 57.08      A    C
ATOM   4564  OE1 GLU A1004      53.391   0.496  27.336  1.00 56.11      A    O
ATOM   4565  OE2 GLU A1004      52.279  -1.259  28.021  1.00 58.30      A    O
ATOM   4566  N   GLU A1005      49.482   1.387  22.454  1.00 46.87      A    N
ATOM   4567  CA  GLU A1005      48.418   2.310  22.066  1.00 51.84      A    C
ATOM   4568  C   GLU A1005      47.139   1.649  21.509  1.00 50.36      A    C
ATOM   4569  O   GLU A1005      47.225   0.642  20.827  1.00 49.81      A    O
ATOM   4570  CB  GLU A1005      48.992   3.329  21.080  1.00 48.94      A    C
ATOM   4571  CG  GLU A1005      49.088   2.958  19.618  1.00 48.28      A    C
ATOM   4572  CD  GLU A1005      49.484   4.162  18.779  1.00 50.39      A    C
ATOM   4573  OE1 GLU A1005      48.811   5.203  18.887  1.00 50.47      A    O
ATOM   4574  OE2 GLU A1005      50.470   4.087  18.026  1.00 47.07      A    O
ATOM   4575  N   ASP A1006      45.956   2.202  21.817  1.00 52.70      A    N
ATOM   4576  CA  ASP A1006      44.750   1.626  21.229  1.00 49.93      A    C
ATOM   4577  C   ASP A1006      44.735   1.835  19.721  1.00 52.76      A    C
ATOM   4578  O   ASP A1006      45.193   2.860  19.208  1.00 54.20      A    O
ATOM   4579  CB  ASP A1006      43.486   2.245  21.830  1.00 49.67      A    C
ATOM   4580  N   MET A1007      44.178   0.852  19.017  1.00 55.04      A    N
ATOM   4581  CA  MET A1007      44.174   0.819  17.564  1.00 52.74      A    C
ATOM   4582  C   MET A1007      43.168  -0.226  17.110  1.00 56.33      A    C
ATOM   4583  O   MET A1007      42.846  -1.156  17.853  1.00 58.13      A    O
ATOM   4584  CB  MET A1007      45.566   0.498  17.009  1.00 55.95      A    C
ATOM   4585  N   ASP A1008      42.666  -0.052  15.888  1.00 58.07      A    N
ATOM   4586  CA  ASP A1008      41.821  -1.068  15.276  1.00 55.61      A    C
ATOM   4587  C   ASP A1008      42.616  -2.351  15.058  1.00 60.60      A    C
ATOM   4588  O   ASP A1008      43.842  -2.333  14.899  1.00 59.51      A    O
ATOM   4589  CB  ASP A1008      41.262  -0.571  13.940  1.00 57.20      A    C
ATOM   4590  N   ASP A1009      41.907  -3.475  15.055  1.00 60.31      A    N
ATOM   4591  CA  ASP A1009      42.549  -4.746  14.761  1.00 59.44      A    C
ATOM   4592  C   ASP A1009      42.985  -4.795  13.298  1.00 60.15      A    C
ATOM   4593  O   ASP A1009      42.407  -4.135  12.428  1.00 60.94      A    O
ATOM   4594  CB  ASP A1009      41.606  -5.910  15.081  1.00 58.32      A    C
ATOM   4595  N   VAL A1010      44.043  -5.565  13.037  1.00 58.73      A    N
ATOM   4596  CA  VAL A1010      44.462  -5.778  11.656  1.00 57.86      A    C
ATOM   4597  C   VAL A1010      43.478  -6.712  10.963  1.00 57.29      A    C
ATOM   4598  O   VAL A1010      42.755  -7.493  11.598  1.00 57.49      A    O
ATOM   4599  CB  VAL A1010      45.896  -6.330  11.586  1.00 58.73      A    C
ATOM   4600  N   VAL A1011      43.450  -6.622   9.636  1.00 57.48      A    N
ATOM   4601  CA  VAL A1011      42.530  -7.396   8.807  1.00 54.38      A    C
ATOM   4602  C   VAL A1011      43.191  -8.738   8.493  1.00 55.01      A    C
ATOM   4603  O   VAL A1011      44.152  -8.798   7.721  1.00 52.97      A    O
ATOM   4604  CB  VAL A1011      42.164  -6.632   7.526  1.00 54.05      A    C
ATOM   4605  CG1 VAL A1011      41.033  -7.341   6.765  1.00 49.59      A    C
ATOM   4606  CG2 VAL A1011      41.800  -5.170   7.845  1.00 50.92      A    C
ATOM   4607  N   ASP A1012      42.680  -9.814   9.102  1.00 56.56      A    N
ATOM   4608  CA  ASP A1012      43.176 -11.171   8.896  1.00 56.69      A    C
ATOM   4609  C   ASP A1012      42.443 -11.825   7.732  1.00 56.69      A    C
ATOM   4610  O   ASP A1012      41.308 -11.473   7.414  1.00 58.04      A    O
ATOM   4611  CB  ASP A1012      43.002 -12.021  10.156  1.00 55.99      A    C
ATOM   4612  N   ALA A1013      43.107 -12.797   7.107  1.00 58.03      A    N
ATOM   4613  CA  ALA A1013      42.640 -13.380   5.843  1.00 57.53      A    C
ATOM   4614  C   ALA A1013      41.277 -14.074   5.964  1.00 59.36      A    C
ATOM   4615  O   ALA A1013      41.036 -14.839   6.899  1.00 64.16      A    O
ATOM   4616  CB  ALA A1013      43.684 -14.359   5.296  1.00 57.12      A    C
TER
ATOM   4617  N   ALA B 702      15.366 -16.892  25.002  1.00 50.63      A    N
ATOM   4618  CA  ALA B 702      15.697 -15.803  24.084  1.00 51.40      A    C
ATOM   4619  C   ALA B 702      15.941 -14.490  24.815  1.00 49.01      A    C
ATOM   4620  O   ALA B 702      16.561 -13.573  24.269  1.00 51.48      A    O
ATOM   4621  CB  ALA B 702      14.594 -15.617  23.054  1.00 51.84      A    C
ATOM   4622  N   LEU B 703      15.434 -14.392  26.043  1.00 45.39      A    N
ATOM   4623  CA  LEU B 703      15.701 -13.194  26.825  1.00 47.64      A    C
ATOM   4624  C   LEU B 703      17.134 -13.141  27.337  1.00 42.29      A    C
ATOM   4625  O   LEU B 703      17.553 -12.097  27.845  1.00 43.73      A    O
ATOM   4626  CB  LEU B 703      14.707 -13.097  27.992  1.00 43.82      A    C
ATOM   4627  CG  LEU B 703      13.324 -12.541  27.584  1.00 44.08      A    C
ATOM   4628  CD1 LEU B 703      12.300 -12.581  28.718  1.00 42.64      A    C
ATOM   4629  CD2 LEU B 703      13.418 -11.114  27.035  1.00 43.01      A    C
ATOM   4630  N   LEU B 704      17.907 -14.211  27.180  1.00 43.17      A    N
ATOM   4631  CA  LEU B 704      19.248 -14.297  27.746  1.00 41.13      A    C
ATOM   4632  C   LEU B 704      20.223 -14.763  26.684  1.00 43.09      A    C
ATOM   4633  O   LEU B 704      20.069 -15.854  26.120  1.00 44.82      A    O
ATOM   4634  CB  LEU B 704      19.296 -15.245  28.930  1.00 42.40      A    C
ATOM   4635  CG  LEU B 704      20.675 -15.428  29.582  1.00 42.55      A    C
ATOM   4636  CD1 LEU B 704      21.095 -14.176  30.338  1.00 39.30      A    C
ATOM   4637  CD2 LEU B 704      20.602 -16.591  30.526  1.00 43.48      A    C
ATOM   4638  N   ARG B 705      21.228 -13.936  26.427  1.00 40.18      A    N
ATOM   4639  CA  ARG B 705      22.271 -14.247  25.461  1.00 41.95      A    C
ATOM   4640  C   ARG B 705      23.418 -14.963  26.174  1.00 43.75      A    C
ATOM   4641  O   ARG B 705      24.049 -14.392  27.075  1.00 41.68      A    O
ATOM   4642  CB  ARG B 705      22.753 -12.957  24.806  1.00 39.47      A    C
ATOM   4643  CG  ARG B 705      23.891 -13.119  23.853  1.00 43.77      A    C
ATOM   4644  CD  ARG B 705      23.379 -13.075  22.429  1.00 46.19      A    C
ATOM   4645  NE  ARG B 705      24.355 -12.572  21.469  1.00 50.20      A    N
ATOM   4646  CZ  ARG B 705      25.469 -13.203  21.116  1.00 51.25      A    C
ATOM   4647  NH1 ARG B 705      25.843 -14.329  21.703  1.00 49.62      A    N
ATOM   4648  NH2 ARG B 705      26.218 -12.699  20.137  1.00 50.30      A    N
ATOM   4649  N   ILE B 706      23.670 -16.216  25.801  1.00 42.44      A    N
ATOM   4650  CA  ILE B 706      24.889 -16.898  26.224  1.00 45.50      A    C
ATOM   4651  C   ILE B 706      26.029 -16.416  25.343  1.00 47.56      A    C
ATOM   4652  O   ILE B 706      25.928 -16.443  24.112  1.00 49.56      A    O
ATOM   4653  CB  ILE B 706      24.732 -18.423  26.139  1.00 47.17      A    C
ATOM   4654  CG1 ILE B 706      23.324 -18.836  26.553  1.00 47.00      A    C
ATOM   4655  CG2 ILE B 706      25.735 -19.109  27.053  1.00 45.42      A    C
ATOM   4656  CD1 ILE B 706      23.091 -18.790  28.022  1.00 47.70      A    C
ATOM   4657  N   LEU B 707      27.100 -15.937  25.961  1.00 47.52      A    N
ATOM   4658  CA  LEU B 707      28.208 -15.365  25.215  1.00 46.93      A    C
ATOM   4659  C   LEU B 707      29.429 -16.270  25.285  1.00 48.33      A    C
ATOM   4660  O   LEU B 707      29.628 -17.011  26.254  1.00 49.29      A    O
ATOM   4661  CB  LEU B 707      28.584 -13.983  25.749  1.00 47.51      A    C
ATOM   4662  CG  LEU B 707      27.490 -12.920  25.827  1.00 45.76      A    C
ATOM   4663  CD1 LEU B 707      27.714 -12.047  27.057  1.00 45.60      A    C
ATOM   4664  CD2 LEU B 707      27.496 -12.084  24.583  1.00 43.56      A    C
ATOM   4665  N   LYS B 708      30.243 -16.194  24.240  1.00 50.20      A    N
ATOM   4666  CA  LYS B 708      31.561 -16.806  24.217  1.00 52.10      A    C
ATOM   4667  C   LYS B 708      32.577 -15.775  24.685  1.00 51.15      A    C
ATOM   4668  O   LYS B 708      32.369 -14.564  24.530  1.00 49.34      A    O
ATOM   4669  CB  LYS B 708      31.909 -17.304  22.806  1.00 51.77      A    C
ATOM   4670  CG  LYS B 708      30.693 -17.681  21.948  1.00 52.31      A    C
ATOM   4671  CD  LYS B 708      30.573 -19.173  21.644  1.00 57.68      A    C
ATOM   4672  CE  LYS B 708      29.792 -19.387  20.328  1.00 56.77      A    C
ATOM   4673  NZ  LYS B 708      29.842 -20.788  19.791  1.00 55.81      A    N
ATOM   4674  N   GLU B 709      33.676 -16.259  25.279  1.00 49.67      A    N
ATOM   4675  CA  GLU B 709      34.702 -15.346  25.782  1.00 49.42      A    C
ATOM   4676  C   GLU B 709      35.317 -14.510  24.676  1.00 47.48      A    C
ATOM   4677  O   GLU B 709      35.847 -13.430  24.955  1.00 45.33      A    O
ATOM   4678  CB  GLU B 709      35.835 -16.101  26.493  1.00 51.48      A    C
ATOM   4679  CG  GLU B 709      35.516 -16.649  27.877  1.00 50.40      A    C
ATOM   4680  CD  GLU B 709      36.647 -17.522  28.406  1.00 54.17      A    C
ATOM   4681  OE1 GLU B 709      37.247 -18.265  27.589  1.00 56.62      A    O
ATOM   4682  OE2 GLU B 709      36.929 -17.477  29.626  1.00 54.52      A    O
ATOM   4683  N   THR B 710      35.255 -14.983  23.429  1.00 50.17      A    N
ATOM   4684  CA  THR B 710      35.914 -14.289  22.328  1.00 47.93      A    C
ATOM   4685  C   THR B 710      35.207 -12.996  21.939  1.00 43.79      A    C
ATOM   4686  O   THR B 710      35.829 -12.131  21.318  1.00 44.85      A    O
ATOM   4687  CB  THR B 710      36.014 -15.211  21.111  1.00 47.07      A    C
ATOM   4688  OG1 THR B 710      34.736 -15.803  20.854  1.00 49.02      A    O
ATOM   4689  CG2 THR B 710      37.034 -16.316  21.355  1.00 45.93      A    C
ATOM   4690  N   GLU B 711      33.939 -12.823  22.291  1.00 45.93      A    N
ATOM   4691  CA  GLU B 711      33.188 -11.693  21.757  1.00 47.18      A    C
ATOM   4692  C   GLU B 711      32.999 -10.560  22.751  1.00 45.94      A    C
ATOM   4693  O   GLU B 711      32.190  -9.662  22.495  1.00 45.87      A    O
ATOM   4694  CB  GLU B 711      31.832 -12.151  21.236  1.00 46.63      A    C
ATOM   4695  CG  GLU B 711      30.871 -12.600  22.295  1.00 47.04      A    C
ATOM   4696  CD  GLU B 711      29.831 -13.551  21.742  1.00 53.63      A    C
ATOM   4697  OE1 GLU B 711      30.149 -14.751  21.613  1.00 53.23      A    O
ATOM   4698  OE2 GLU B 711      28.700 -13.094  21.435  1.00 54.68      A    O
ATOM   4699  N   PHE B 712      33.725 -10.568  23.871  1.00 47.74      A    N
ATOM   4700  CA  PHE B 712      33.749  -9.405  24.749  1.00 43.56      A    C
ATOM   4701  C   PHE B 712      35.080  -9.347  25.475  1.00 45.43      A    C
ATOM   4702  O   PHE B 712      35.814 -10.337  25.559  1.00 47.27      A    O
ATOM   4703  CB  PHE B 712      32.576  -9.414  25.735  1.00 41.86      A    C
ATOM   4704  CG  PHE B 712      32.634 -10.519  26.740  1.00 44.39      A    C
ATOM   4705  CD1 PHE B 712      32.225 -11.798  26.408  1.00 42.65      A    C
ATOM   4706  CD2 PHE B 712      33.070 -10.267  28.040  1.00 45.42      A    C
ATOM   4707  CE1 PHE B 712      32.271 -12.811  27.338  1.00 45.04      A    C
ATOM   4708  CE2 PHE B 712      33.118 -11.272  28.986  1.00 42.27      A    C
ATOM   4709  CZ  PHE B 712      32.721 -12.550  28.637  1.00 45.72      A    C
ATOM   4710  N   LYS B 713      35.393  -8.165  25.988  1.00 43.65      A    N
ATOM   4711  CA  LYS B 713      36.655  -7.946  26.668  1.00 45.22      A    C
ATOM   4712  C   LYS B 713      36.443  -6.947  27.791  1.00 41.54      A    C
ATOM   4713  O   LYS B 713      35.773  -5.928  27.605  1.00 39.47      A    O
ATOM   4714  CB  LYS B 713      37.737  -7.426  25.710  1.00 42.49      A    C
ATOM   4715  CG  LYS B 713      39.026  -6.924  26.411  1.00 48.70      A    C
ATOM   4716  CD  LYS B 713      40.226  -7.855  26.133  1.00 50.60      A    C
ATOM   4717  CE  LYS B 713      41.537  -7.391  26.806  1.00 52.61      A    C
ATOM   4718  NZ  LYS B 713      41.360  -6.702  28.130  1.00 50.02      A    N
ATOM   4719  N   LYS B 714      37.002  -7.258  28.955  1.00 42.67      A    N
ATOM   4720  CA  LYS B 714      36.980  -6.343  30.088  1.00 40.84      A    C
ATOM   4721  C   LYS B 714      38.033  -5.267  29.876  1.00 41.52      A    C
ATOM   4722  O   LYS B 714      39.148  -5.547  29.424  1.00 38.97      A    O
ATOM   4723  CB  LYS B 714      37.232  -7.093  31.396  1.00 39.89      A    C
ATOM   4724  CG  LYS B 714      36.295  -8.284  31.633  1.00 40.79      A    C
ATOM   4725  CD  LYS B 714      36.555  -8.968  32.994  1.00 40.62      A    C
ATOM   4726  CE  LYS B 714      37.452 -10.190  32.841  1.00 37.81      A    C
ATOM   4727  NZ  LYS B 714      36.827 -11.220  31.920  1.00 44.49      A    N
ATOM   4728  N   ILE B 715      37.661  -4.022  30.172  1.00 40.19      A    N
ATOM   4729  CA  ILE B 715      38.463  -2.867  29.801  1.00 41.05      A    C
ATOM   4730  C   ILE B 715      38.924  -2.062  31.020  1.00 43.96      A    C
ATOM   4731  O   ILE B 715      40.050  -1.551  31.050  1.00 43.55      A    O
ATOM   4732  CB  ILE B 715      37.676  -1.984  28.810  1.00 40.54      A    C
ATOM   4733  CG1 ILE B 715      37.839  -2.517  27.382  1.00 44.18      A    C
ATOM   4734  CG2 ILE B 715      38.117  -0.555  28.860  1.00 45.95      A    C
ATOM   4735  CD1 ILE B 715      39.288  -2.595  26.911  1.00 48.83      A    C
ATOM   4736  N   LYS B 716      38.095  -1.949  32.046  1.00 38.40      A    N
ATOM   4737  CA  LYS B 716      38.468  -1.116  33.173  1.00 41.66      A    C
ATOM   4738  C   LYS B 716      37.605  -1.531  34.352  1.00 42.30      A    C
ATOM   4739  O   LYS B 716      36.407  -1.774  34.178  1.00 40.40      A    O
ATOM   4740  CB  LYS B 716      38.273   0.373  32.840  1.00 42.89      A    C
ATOM   4741  CG  LYS B 716      38.498   1.308  34.043  1.00 45.35      A    C
ATOM   4742  CD  LYS B 716      37.534   2.502  34.043  1.00 48.18      A    C
ATOM   4743  CE  LYS B 716      37.750   3.410  35.266  1.00 58.92      A    C
ATOM   4744  NZ  LYS B 716      36.672   4.450  35.423  1.00 57.45      A    N
ATOM   4745  N   VAL B 717      38.206  -1.650  35.534  1.00 39.19      A    N
ATOM   4746  CA  VAL B 717      37.416  -2.082  36.675  1.00 39.11      A    C
ATOM   4747  C   VAL B 717      36.684  -0.874  37.247  1.00 41.43      A    C
ATOM   4748  O   VAL B 717      37.227   0.237  37.316  1.00 41.61      A    O
ATOM   4749  CB  VAL B 717      38.286  -2.807  37.725  1.00 40.92      A    C
ATOM   4750  CG1 VAL B 717      39.759  -2.702  37.384  1.00 36.52      A    C
ATOM   4751  CG2 VAL B 717      37.961  -2.310  39.141  1.00 35.74      A    C
ATOM   4752  N   LEU B 718      35.415  -1.074  37.605  1.00 39.06      A    N
ATOM   4753  CA  LEU B 718      34.603   0.022  38.114  1.00 39.29      A    C
ATOM   4754  C   LEU B 718      34.438  -0.018  39.617  1.00 38.45      A    C
ATOM   4755  O   LEU B 718      34.325   1.041  40.248  1.00 39.35      A    O
ATOM   4756  CB  LEU B 718      33.220   0.016  37.454  1.00 39.40      A    C
ATOM   4757  CG  LEU B 718      33.171   0.122  35.926  1.00 40.08      A    C
ATOM   4758  CD1 LEU B 718      31.717   0.282  35.431  1.00 37.75      A    C
ATOM   4759  CD2 LEU B 718      34.035   1.284  35.447  1.00 40.94      A    C
ATOM   4760  N   GLY B 719      34.442  -1.200  40.205  1.00 36.65      A    N
ATOM   4761  CA  GLY B 719      34.280  -1.296  41.632  1.00 39.49      A    C
ATOM   4762  C   GLY B 719      34.126  -2.751  41.995  1.00 40.60      A    C
ATOM   4763  O   GLY B 719      33.800  -3.595  41.148  1.00 40.80      A    O
ATOM   4764  N   SER B 720      34.371  -3.030  43.269  1.00 37.69      A    N
ATOM   4765  CA  SER B 720      34.353  -4.376  43.802  1.00 41.81      A    C
ATOM   4766  C   SER B 720      33.375  -4.436  44.961  1.00 41.91      A    C
ATOM   4767  O   SER B 720      33.325  -3.520  45.785  1.00 45.23      A    O
ATOM   4768  CB  SER B 720      35.764  -4.807  44.262  1.00 40.55      A    C
ATOM   4769  OG  SER B 720      36.692  -4.528  43.221  1.00 39.55      A    O
ATOM   4770  N   GLY B 721      32.566  -5.495  45.003  1.00 39.57      A    N
ATOM   4771  CA  GLY B 721      31.717  -5.749  46.147  1.00 38.72      A    C
ATOM   4772  C   GLY B 721      31.998  -7.121  46.714  1.00 42.18      A    C
ATOM   4773  O   GLY B 721      32.956  -7.788  46.308  1.00 43.69      A    O
ATOM   4774  N   ALA B 722      31.176  -7.566  47.659  1.00 43.58      A    N
ATOM   4775  CA  ALA B 722      31.321  -8.932  48.143  1.00 47.60      A    C
ATOM   4776  C   ALA B 722      30.910  -9.955  47.086  1.00 45.77      A    C
ATOM   4777  O   ALA B 722      31.460 -11.058  47.062  1.00 45.47      A    O
ATOM   4778  CB  ALA B 722      30.508  -9.132  49.420  1.00 47.43      A    C
ATOM   4779  N   PHE B 723      29.968  -9.613  46.198  1.00 46.73      A    N
ATOM   4780  CA  PHE B 723      29.507 -10.578  45.202  1.00 47.03      A    C
ATOM   4781  C   PHE B 723      30.441 -10.710  43.999  1.00 47.74      A    C
ATOM   4782  O   PHE B 723      30.389 -11.737  43.308  1.00 47.46      A    O
ATOM   4783  CB  PHE B 723      28.099 -10.208  44.719  1.00 50.24      A    C
ATOM   4784  CG  PHE B 723      27.007 -10.615  45.674  1.00 53.28      A    C
ATOM   4785  CD1 PHE B 723      27.043 -11.855  46.292  1.00 52.77      A    C
ATOM   4786  CD2 PHE B 723      25.942  -9.760  45.951  1.00 57.23      A    C
ATOM   4787  CE1 PHE B 723      26.044 -12.244  47.184  1.00 57.97      A    C
ATOM   4788  CE2 PHE B 723      24.925 -10.139  46.841  1.00 56.74      A    C
ATOM   4789  CZ  PHE B 723      24.982 -11.386  47.466  1.00 55.72      A    C
ATOM   4790  N   GLY B 724      31.281  -9.718  43.732  1.00 44.81      A    N
ATOM   4791  CA  GLY B 724      32.126  -9.735  42.554  1.00 43.69      A    C
ATOM   4792  C   GLY B 724      32.619  -8.340  42.229  1.00 42.16      A    C
ATOM   4793  O   GLY B 724      32.313  -7.369  42.917  1.00 44.94      A    O
ATOM   4794  N   THR B 725      33.402  -8.266  41.161  1.00 36.77      A    N
ATOM   4795  CA  THR B 725      33.933  -7.010  40.646  1.00 39.41      A    C
ATOM   4796  C   THR B 725      33.199  -6.640  39.361  1.00 38.82      A    C
ATOM   4797  O   THR B 725      32.835  -7.517  38.577  1.00 39.10      A    O
ATOM   4798  CB  THR B 725      35.441  -7.130  40.382  1.00 38.86      A    C
ATOM   4799  OG1 THR B 725      36.123  -7.299  41.628  1.00 43.68      A    O
ATOM   4800  CG2 THR B 725      35.989  -5.887  39.683  1.00 36.75      A    C
ATOM   4801  N   VAL B 726      32.950  -5.345  39.166  1.00 38.46      A    N
ATOM   4802  CA  VAL B 726      32.263  -4.832  37.976  1.00 38.26      A    C
ATOM   4803  C   VAL B 726      33.293  -4.163  37.073  1.00 38.02      A    C
ATOM   4804  O   VAL B 726      34.086  -3.325  37.534  1.00 36.30      A    O
ATOM   4805  CB  VAL B 726      31.135  -3.849  38.349  1.00 36.57      A    C
ATOM   4806  CG1 VAL B 726      30.434  -3.317  37.098  1.00 33.69      A    C
ATOM   4807  CG2 VAL B 726      30.104  -4.523  39.262  1.00 35.46      A    C
ATOM   4808  N   TYR B 727      33.282  -4.526  35.789  1.00 35.34      A    N
ATOM   4809  CA  TYR B 727      34.156  -3.901  34.806  1.00 34.53      A    C
ATOM   4810  C   TYR B 727      33.330  -3.158  33.757  1.00 39.33      A    C
ATOM   4811  O   TYR B 727      32.202  -3.552  33.415  1.00 36.85      A    O
ATOM   4812  CB  TYR B 727      35.068  -4.940  34.090  1.00 36.65      A    C
ATOM   4813  CG  TYR B 727      35.966  -5.778  34.989  1.00 39.11      A    C
ATOM   4814  CD1 TYR B 727      35.444  -6.800  35.778  1.00 38.90      A    C
ATOM   4815  CD2 TYR B 727      37.343  -5.562  35.035  1.00 40.22      A    C
ATOM   4816  CE1 TYR B 727      36.272  -7.573  36.592  1.00 39.68      A    C
ATOM   4817  CE2 TYR B 727      38.175  -6.331  35.862  1.00 37.30      A    C
ATOM   4818  CZ  TYR B 727      37.628  -7.330  36.632  1.00 39.48      A    C
ATOM   4819  OH  TYR B 727      38.429  -8.109  37.453  1.00 46.96      A    O
ATOM   4820  N   LYS B 728      33.898  -2.082  33.232  1.00 36.90      A    N
ATOM   4821  CA  LYS B 728      33.471  -1.601  31.931  1.00 36.87      A    C
ATOM   4822  C   LYS B 728      34.158  -2.459  30.875  1.00 38.64      A    C
ATOM   4823  O   LYS B 728      35.372  -2.669  30.943  1.00 40.05      A    O
ATOM   4824  CB  LYS B 728      33.825  -0.124  31.768  1.00 35.94      A    C
ATOM   4825  CG  LYS B 728      33.825   0.392  30.330  1.00 38.84      A    C
ATOM   4826  CD  LYS B 728      34.090   1.897  30.308  1.00 39.85      A    C
ATOM   4827  CE  LYS B 728      33.345   2.596  29.174  1.00 44.55      A    C
ATOM   4828  NZ  LYS B 728      34.270   3.179  28.158  1.00 43.43      A    N
ATOM   4829  N   GLY B 729      33.381  -2.992  29.928  1.00 37.15      A    N
ATOM   4830  CA  GLY B 729      33.911  -3.838  28.879  1.00 35.85      A    C
ATOM   4831  C   GLY B 729      33.301  -3.477  27.531  1.00 39.18      A    C
ATOM   4832  O   GLY B 729      32.438  -2.603  27.433  1.00 36.44      A    O
ATOM   4833  N   LEU B 730      33.765  -4.178  26.497  1.00 40.40      A    N
ATOM   4834  CA  LEU B 730      33.322  -3.952  25.121  1.00 38.70      A    C
ATOM   4835  C   LEU B 730      32.777  -5.250  24.549  1.00 38.48      A    C
ATOM   4836  O   LEU B 730      33.463  -6.278  24.567  1.00 40.53      A    O
ATOM   4837  CB  LEU B 730      34.467  -3.451  24.236  1.00 37.43      A    C
ATOM   4838  CG  LEU B 730      35.144  -2.154  24.657  1.00 40.67      A    C
ATOM   4839  CD1 LEU B 730      36.470  -1.980  23.909  1.00 42.01      A    C
ATOM   4840  CD2 LEU B 730      34.223  -0.968  24.404  1.00 40.65      A    C
ATOM   4841  N   TRP B 731      31.545  -5.208  24.064  1.00 38.13      A    N
ATOM   4842  CA  TRP B 731      31.015  -6.271  23.221  1.00 41.09      A    C
ATOM   4843  C   TRP B 731      31.430  -6.019  21.773  1.00 41.25      A    C
ATOM   4844  O   TRP B 731      31.469  -4.869  21.321  1.00 41.27      A    O
ATOM   4845  CB  TRP B 731      29.490  -6.342  23.355  1.00 39.67      A    C
ATOM   4846  CG  TRP B 731      28.868  -7.398  22.540  1.00 42.14      A    C
ATOM   4847  CD1 TRP B 731      29.265  -8.694  22.454  1.00 42.71      A    C
ATOM   4848  CD2 TRP B 731      27.747  -7.257  21.659  1.00 42.00      A    C
ATOM   4849  NE1 TRP B 731      28.446  -9.380  21.588  1.00 43.65      A    N
ATOM   4850  CE2 TRP B 731      27.514  -8.516  21.079  1.00 40.49      A    C
ATOM   4851  CE3 TRP B 731      26.914  -6.189  21.312  1.00 39.48      A    C
ATOM   4852  CZ2 TRP B 731      26.482  -8.746  20.187  1.00 41.52      A    C
ATOM   4853  CZ3 TRP B 731      25.891  -6.418  20.415  1.00 42.33      A    C
ATOM   4854  CH2 TRP B 731      25.684  -7.685  19.860  1.00 41.07      A    C
ATOM   4855  N   ILE B 732      31.779  -7.084  21.061  1.00 41.85      A    N
ATOM   4856  CA  ILE B 732      32.042  -7.024  19.628  1.00 43.82      A    C
ATOM   4857  C   ILE B 732      31.134  -8.029  18.925  1.00 42.74      A    C
ATOM   4858  O   ILE B 732      31.397  -9.232  18.932  1.00 46.14      A    O
ATOM   4859  CB  ILE B 732      33.522  -7.300  19.308  1.00 47.29      A    C
ATOM   4860  CG1 ILE B 732      34.399  -6.150  19.804  1.00 45.17      A    C
ATOM   4861  CG2 ILE B 732      33.695  -7.484  17.777  1.00 39.94      A    C
ATOM   4862  CD1 ILE B 732      34.964  -6.340  21.220  1.00 46.88      A    C
ATOM   4863  N   PRO B 733      30.054  -7.573  18.298  1.00 41.73      A    N
ATOM   4864  CA  PRO B 733      29.153  -8.513  17.607  1.00 44.88      A    C
ATOM   4865  C   PRO B 733      29.867  -9.239  16.479  1.00 41.10      A    C
ATOM   4866  O   PRO B 733      30.740  -8.683  15.813  1.00 41.87      A    O
ATOM   4867  CB  PRO B 733      28.030  -7.617  17.064  1.00 41.69      A    C
ATOM   4868  CG  PRO B 733      28.318  -6.216  17.561  1.00 41.95      A    C
ATOM   4869  CD  PRO B 733      29.759  -6.169  17.977  1.00 42.41      A    C
ATOM   4870  N   GLU B 734      29.498 -10.503  16.283  1.00 42.26      A    N
ATOM   4871  CA  GLU B 734      30.161 -11.310  15.265  1.00 47.52      A    C
ATOM   4872  C   GLU B 734      30.002 -10.666  13.898  1.00 46.39      A    C
ATOM   4873  O   GLU B 734      28.905 -10.254  13.510  1.00 48.49      A    O
ATOM   4874  CB  GLU B 734      29.598 -12.737  15.243  1.00 47.33      A    C
ATOM   4875  N   GLY B 735      31.107 -10.552  13.178  1.00 48.63      A    N
ATOM   4876  CA  GLY B 735      31.072 -10.037  11.832  1.00 47.74      A    C
ATOM   4877  C   GLY B 735      31.085  -8.533  11.728  1.00 49.20      A    C
ATOM   4878  O   GLY B 735      30.880  -8.002  10.626  1.00 46.56      A    O
ATOM   4879  N   GLU B 736      31.304  -7.830  12.835  1.00 44.75      A    N
ATOM   4880  CA  GLU B 736      31.315  -6.382  12.838  1.00 43.93      A    C
ATOM   4881  C   GLU B 736      32.637  -5.878  13.396  1.00 45.03      A    C
ATOM   4882  O   GLU B 736      33.356  -6.598  14.095  1.00 47.13      A    O
ATOM   4883  CB  GLU B 736      30.147  -5.833  13.657  1.00 42.89      A    C
ATOM   4884  CG  GLU B 736      28.817  -6.432  13.259  1.00 43.61      A    C
ATOM   4885  CD  GLU B 736      28.261  -5.800  12.002  1.00 39.78      A    C
ATOM   4886  OE1 GLU B 736      28.943  -4.938  11.414  1.00 43.44      A    O
ATOM   4887  OE2 GLU B 736      27.137  -6.153  11.605  1.00 40.02      A    O
ATOM   4888  N   LYS B 737      32.942  -4.621  13.080  1.00 42.94      A    N
ATOM   4889  CA  LYS B 737      34.147  -3.945  13.545  1.00 48.34      A    C
ATOM   4890  C   LYS B 737      33.807  -2.796  14.500  1.00 49.14      A    C
ATOM   4891  O   LYS B 737      34.448  -1.743  14.494  1.00 51.75      A    O
ATOM   4892  CB  LYS B 737      34.977  -3.461  12.353  1.00 52.44      A    C
ATOM   4893  CG  LYS B 737      34.300  -2.403  11.452  1.00 55.23      A    C
ATOM   4894  CD  LYS B 737      35.330  -1.611  10.630  1.00 55.13      A    C
ATOM   4895  CE  LYS B 737      34.835  -0.205  10.319  1.00 55.74      A    C
ATOM   4896  NZ  LYS B 737      35.868   0.834  10.611  1.00 57.62      A    N
ATOM   4897  N   VAL B 738      32.799  -2.993  15.349  1.00 44.41      A    N
ATOM   4898  CA  VAL B 738      32.404  -1.983  16.321  1.00 44.69      A    C
ATOM   4899  C   VAL B 738      32.541  -2.562  17.730  1.00 42.02      A    C
ATOM   4900  O   VAL B 738      32.404  -3.768  17.956  1.00 43.07      A    O
ATOM   4901  CB  VAL B 738      30.966  -1.477  16.069  1.00 43.78      A    C
ATOM   4902  CG1 VAL B 738      30.856  -0.772  14.709  1.00 44.03      A    C
ATOM   4903  CG2 VAL B 738      29.985  -2.634  16.156  1.00 42.02      A    C
ATOM   4904  N   LYS B 739      32.816  -1.690  18.685  1.00 39.84      A    N
ATOM   4905  CA  LYS B 739      32.911  -2.081  20.086  1.00 42.67      A    C
ATOM   4906  C   LYS B 739      31.768  -1.411  20.836  1.00 41.76      A    C
ATOM   4907  O   LYS B 739      31.700  -0.178  20.877  1.00 43.01      A    O
ATOM   4908  CB  LYS B 739      34.274  -1.688  20.667  1.00 42.91      A    C
ATOM   4909  CG  LYS B 739      35.504  -2.276  19.927  1.00 39.53      A    C
ATOM   4910  CD  LYS B 739      36.677  -1.296  20.092  1.00 45.49      A    C
ATOM   4911  CE  LYS B 739      38.019  -1.992  20.303  1.00 50.80      A    C
ATOM   4912  NZ  LYS B 739      38.979  -1.108  21.052  1.00 52.44      A    N
ATOM   4913  N   ILE B 740      30.866  -2.213  21.400  1.00 39.21      A    N
ATOM   4914  CA  ILE B 740      29.700  -1.707  22.124  1.00 39.34      A    C
ATOM   4915  C   ILE B 740      30.016  -1.722  23.621  1.00 38.04      A    C
ATOM   4916  O   ILE B 740      30.173  -2.809  24.198  1.00 36.91      A    O
ATOM   4917  CB  ILE B 740      28.441  -2.530  21.814  1.00 40.54      A    C
ATOM   4918  CG1 ILE B 740      28.230  -2.631  20.294  1.00 39.36      A    C
ATOM   4919  CG2 ILE B 740      27.206  -1.900  22.464  1.00 36.91      A    C
ATOM   4920  CD1 ILE B 740      28.144  -1.283  19.633  1.00 37.77      A    C
ATOM   4921  N   PRO B 741      30.110  -0.563  24.280  1.00 38.49      A    N
ATOM   4922  CA  PRO B 741      30.299  -0.531  25.737  1.00 38.73      A    C
ATOM   4923  C   PRO B 741      29.221  -1.315  26.476  1.00 37.51      A    C
ATOM   4924  O   PRO B 741      28.037  -1.237  26.147  1.00 39.67      A    O
ATOM   4925  CB  PRO B 741      30.218   0.964  26.064  1.00 38.04      A    C
ATOM   4926  CG  PRO B 741      30.661   1.650  24.786  1.00 38.74      A    C
ATOM   4927  CD  PRO B 741      30.162   0.784  23.677  1.00 40.69      A    C
ATOM   4928  N   VAL B 742      29.652  -2.088  27.478  1.00 35.62      A    N
ATOM   4929  CA  VAL B 742      28.784  -2.872  28.357  1.00 33.94      A    C
ATOM   4930  C   VAL B 742      29.429  -2.930  29.741  1.00 34.73      A    C
ATOM   4931  O   VAL B 742      30.600  -2.581  29.923  1.00 32.74      A    O
ATOM   4932  CB  VAL B 742      28.572  -4.310  27.846  1.00 35.12      A    C
ATOM   4933  CG1 VAL B 742      27.923  -4.313  26.450  1.00 37.75      A    C
ATOM   4934  CG2 VAL B 742      29.904  -5.052  27.805  1.00 34.82      A    C
ATOM   4935  N   ALA B 743      28.658  -3.404  30.719  1.00 34.35      A    N
ATOM   4936  CA  ALA B 743      29.137  -3.679  32.068  1.00 36.09      A    C
ATOM   4937  C   ALA B 743      29.196  -5.185  32.290  1.00 37.18      A    C
ATOM   4938  O   ALA B 743      28.297  -5.921  31.867  1.00 37.14      A    O
ATOM   4939  CB  ALA B 743      28.237  -3.026  33.134  1.00 35.43      A    C
ATOM   4940  N   ILE B 744      30.273  -5.636  32.930  1.00 36.47      A    N
ATOM   4941  CA  ILE B 744      30.534  -7.047  33.187  1.00 36.92      A    C
ATOM   4942  C   ILE B 744      30.771  -7.208  34.684  1.00 37.32      A    C
ATOM   4943  O   ILE B 744      31.662  -6.558  35.248  1.00 36.86      A    O
ATOM   4944  CB  ILE B 744      31.754  -7.554  32.401  1.00 39.56      A    C
ATOM   4945  CG1 ILE B 744      31.502  -7.509  30.896  1.00 38.54      A    C
ATOM   4946  CG2 ILE B 744      32.165  -8.944  32.876  1.00 41.49      A    C
ATOM   4947  CD1 ILE B 744      32.765  -7.202  30.086  1.00 42.34      A    C
ATOM   4948  N   LYS B 745      29.964  -8.047  35.333  1.00 34.39      A    N
ATOM   4949  CA  LYS B 745      30.179  -8.422  36.727  1.00 39.55      A    C
ATOM   4950  C   LYS B 745      30.671  -9.867  36.745  1.00 40.65      A    C
ATOM   4951  O   LYS B 745      29.917 -10.790  36.419  1.00 40.24      A    O
ATOM   4952  CB  LYS B 745      28.908  -8.252  37.558  1.00 40.30      A    C
ATOM   4953  CG  LYS B 745      29.043  -8.759  38.992  1.00 40.69      A    C
ATOM   4954  CD  LYS B 745      27.926  -8.248  39.889  1.00 44.77      A    C
ATOM   4955  CE  LYS B 745      28.467  -7.933  41.281  1.00 46.46      A    C
ATOM   4956  NZ  LYS B 745      27.440  -7.285  42.145  1.00 50.48      A    N
ATOM   4957  N   GLU B 746      31.941 -10.052  37.094  1.00 37.76      A    N
ATOM   4958  CA  GLU B 746      32.535 -11.373  37.269  1.00 39.67      A    C
ATOM   4959  C   GLU B 746      32.317 -11.832  38.705  1.00 39.93      A    C
ATOM   4960  O   GLU B 746      32.730 -11.158  39.652  1.00 37.51      A    O
ATOM   4961  CB  GLU B 746      34.025 -11.347  36.940  1.00 38.03      A    C
ATOM   4962  CG  GLU B 746      34.685 -12.734  36.895  1.00 40.50      A    C
ATOM   4963  CD  GLU B 746      36.020 -12.691  36.186  1.00 42.81      A    C
ATOM   4964  OE1 GLU B 746      36.847 -11.836  36.572  1.00 42.71      A    O
ATOM   4965  OE2 GLU B 746      36.237 -13.486  35.231  1.00 44.00      A    O
ATOM   4966  N   LEU B 747      31.678 -12.980  38.858  1.00 40.42      A    N
ATOM   4967  CA  LEU B 747      31.168 -13.393  40.146  1.00 42.66      A    C
ATOM   4968  C   LEU B 747      32.249 -14.076  40.978  1.00 46.07      A    C
ATOM   4969  O   LEU B 747      33.069 -14.837  40.460  1.00 42.99      A    O
ATOM   4970  CB  LEU B 747      29.978 -14.326  39.954  1.00 43.98      A    C
ATOM   4971  CG  LEU B 747      28.691 -13.658  39.478  1.00 44.39      A    C
ATOM   4972  CD1 LEU B 747      27.515 -14.619  39.641  1.00 46.94      A    C
ATOM   4973  CD2 LEU B 747      28.446 -12.359  40.256  1.00 44.28      A    C
ATOM   4974  N   ARG B 748      32.249 -13.785  42.274  1.00 48.27      A    N
ATOM   4975  CA  ARG B 748      33.098 -14.503  43.212  1.00 51.73      A    C
ATOM   4976  C   ARG B 748      32.641 -15.960  43.331  1.00 56.13      A    C
ATOM   4977  O   ARG B 748      31.562 -16.347  42.869  1.00 55.64      A    O
ATOM   4978  CB  ARG B 748      33.086 -13.811  44.573  1.00 51.34      A    C
ATOM   4979  CG  ARG B 748      33.944 -12.561  44.565  1.00 52.38      A    C
ATOM   4980  CD  ARG B 748      34.252 -12.016  45.944  1.00 49.69      A    C
ATOM   4981  NE  ARG B 748      34.388 -10.564  45.889  1.00 47.21      A    N
ATOM   4982  CZ  ARG B 748      35.377  -9.926  45.277  1.00 47.45      A    C
ATOM   4983  NH1 ARG B 748      36.401 -10.580  44.744  1.00 47.14      A    N
[truncated: 365,546 more chars]
